# Supplementary material for: Characterisation of neonatal Staphylococcus capitis NRCS-A isolates compared with non NRCS-A Staphylococcus capitis from neonates and adults
Source: Microb Genom. 2023 Oct 4;9(10):001106. doi: 10.1099/mgen.0.001106 (PMC10634448; doi:10.1099/mgen.0.001106)
Supplement: Supplementary material 2 [file mgen-9-1106-s002.xlsx]

## Sheet: Supplementary Table 1 
S.capitis strain	NCBI Ref Seq	Country	Acession	BioProject	Assembly	Source
AYP1020	NZ_CP007601.1	Australia	SAMN02739579	PRJNA232502	GCA_001028645.1	Blood
C87	NZ_GL545272.1	USA/Canada	SAMN02463752	PRJNA38749	GCA_000183705.1	Blood
CR01	LN866849.1	France	SAMEA3138827	PRJEB1494	GCA_000499705.1	Blood
CR03	NZ_CTEB01000001.1	Belgium	SAMEA3271078	PRJEB8618	GCA_001179785.1	Blood
CR05	NZ_CTEO01000001.1	UK	SAMEA3271080	PRJEB8618	GCA_001220005.1	Blood
NCTC11045	NZ_CABEEX010000003.1	Czechoslovakia	SAMEA3643313	PRJEB6403	GCA_901482635.1	Blood
QN1	NZ_AJTH01000004.1	China	SAMN02471139	PRJNA159795	GCA_000263775.1	Skin
SK14	NZ_ACFR01000001.1	USA	SAMN00000713	PRJNA31013	GCA_000174135.1	Skin
VCU116	NZ_AFTX01000038.1	USA	SAMN00116853	PRJNA53751	GCA_000221525.2	N/A

## Sheet: Supplementary Table 2 S capitis
Seq.ID	Clade-v3 nNon NRCS-A40 Non NRCS-ANon NRCS-A0522	Strain	Code	Date	BABY anom. ID	Body.site	Country	OCT_MIC	CHX_MIC	VAN_MIC	GEN_MIC	PEN_MIC	CEF_MIC	CIP_MIC	DAP_MIC	FUS_MIC
PID_220_RD_Pl_1_80	Non NRCS-A	W02 - 4 - ax	W02 - 4 - ax		German 43	Skin	Germany	2	16	1	8	1	>4	>4	<0.25	2
PID_220_RD_Pl_1_82	Non NRCS-A	W02 - 5 - a	W02 - 5 - a		German 5	Gut	Germany	1	8	1	>32	1	>4	>4	<0.25	>4
PID_220_RD_Pl_1_88	Non NRCS-A	W02 - 9 - g	W02 - 9 - g		German 9	Skin	Germany	1	8	1	>32	1	>4	>4	1	2
PID-0476-PL1-38	Non NRCS-A	108	NW10008	2017-11-19	8	Nose	UK	1	8	1	0.064	0.25	1	0.5	<0.25	0.125
PID-0476-PL1-48	Non NRCS-A	149	GA10044	2017-11-19	44	Skin	UK	2	4	X	X	X	<0.125	<0.064	0.5	>4
PID-0476-PL1-60	Non NRCS-A	276	NA20056	2017-11-26	56	Nose	UK	1	8	0.5	0.032	<0.016	<0.125	<0.064	0.5	<0.064
PID-0476-PL2-47	Non NRCS-A	283	NA20058	2017-11-26	58	Nose	UK	1	16	<0.25	8	0.125	>4	0.5	<0.25	2
PID-0476-PL2-55	Non NRCS-A	284	EA20059	2017-11-26	59	Ear	UK	1	4	1	8	2	>4	0.5	0.5	2
PID-0525-PL4-38	Non NRCS-A	503	RA40094	2017-12-10	94	Gut	UK	1	4	1	16	128	>4	1	0.5	2
PID-0559-PL9-48	Non NRCS-A	W06 - 23 - g	W06 - 23 - g		German23	Skin	Germany	1	8	1	8	2	>4	0.5	<0.25	2
PID-559-rep-PL6-32	Non NRCS-A	995	EW100146	2018-01-21	146	Ear	UK	1	16	0.5	0.032	0.5	<0.125	0.125	<0.25	<0.064
PID-559-rep-PL6-79	Non NRCS-A	937	EW90137	2018-01-14	137	Ear	UK	2	16	1	>32	128	>4	>4	<0.25	2
PID_0143_12	NRCS-A	B18/4885		2018-02-16	A002	Bloodstream/Tip
PID_0143_14	NRCS-A	MB1649			B001	Bloodstream/Tip
PID_0143_16	NRCS-A	B18/003601			C001	Bloodstream/Tip
PID_0143_18	NRCS-A	W18/0005160b			D001	Bloodstream/Tip
PID_0143_5	NRCS-A	MB000864			F001	Bloodstream/Tip
PID_0143_6	NRCS-A	MB677			E001	Bloodstream/Tip
PID_0143_7	NRCS-A	R18/113370		2018-02-23	A001	Skin
PID0027_MW_10	NRCS-A	33	RW00013	2017-11-12	13	Gut	UK	2	32	X	>32	1	>4	>4	<0.25	2
PID0027_MW_113	NRCS-A	878	NW90028	2018-01-14	28	Nose	UK	?32	32	1	>32	64	>4	>4	<0.25	<0.064
PID0027_MW_115	NRCS-A	1002	EW100145	2018-01-21	145	Ear	UK	4	16	2	16	8	>4	2	1	>4
PID0027_MW_121	NRCS-A	1048	GW100141	2018-01-21	141	Skin	UK	16	8	1	16	4	>4	2	<0.25	2
PID0027_MW_14	NRCS-A	49	GW00007	2017-11-12	7	Skin	UK	2	16	1	>32	128	>4	>4	0.5	>4
PID0027_MW_24	NRCS-A	101	EW10003	2017-11-19	3	Ear	UK	2	16	1	>32	0.25	0.5	<0.064	X	X
PID0027_MW_29	NRCS-A	114	EW10013	2017-11-19	13	Ear	UK	2	16	0.5	0.064	16	>4	>4	X	X
PID0027_MW_43	NRCS-A	180	EW20014	2017-11-26	14	Ear	UK	1	8	1	>32	0.5	>4	2	<0.25	>4
PID0027_MW_44	NRCS-A	181	EW20014	2017-11-26	14	Ear	UK	2	16	1	>32	16	>4	>4	<0.25	2
PID0027_MW_5	NRCS-A	18	EW00020	2017-11-12	20	Ear	UK	2	32	1	0.125	1	>4	>4	<0.25	>4
PID0027_MW_53	NRCS-A	191	GW20013	2017-11-26	13	Skin	UK	2	16	1	>32	2	>4	0.5	0.5	>4
PID0027_MW_65	NRCS-A	222	NW20007	2017-11-26	7	Nose	UK	1	8	1	>32	2	>4	1	<0.25	>4
PID0027_MW_80	NRCS-A	330	RW30064	2017-12-03	64	Gut	UK	8	16	0.5	8	4	>4	2	0.5	>4
PID0027_MW_83	NRCS-A	355	GW30020	2017-12-03	20	Skin	UK	2	16	1	>32	0.5	>4	0.125	<0.25	0.25
PID0027_MW_88	NRCS-A	379	NW30028	2017-12-03	28	Nose	UK	16	32	1	>32	128	>4	>4	<0.25	0.125
PID0027_MW_90	NRCS-A	442	NW40007	2017-12-10	7	Nose	UK	1	8	1	16	8	>4	1	0.5	>4
PID-0476-PL1-6	NRCS-A	97	EW10002	2017-11-19	2	Ear	UK	2	16	1	>32	2	>4	0.25	<0.25	X
PID-0476-PL1-69	NRCS-A	195	NW20015	2017-11-26	15	Nose	UK	2	16	1	>32	4	>4	>4	0.5	>4
PID-0476-PL1-7	NRCS-A	123	GW10015	2017-11-19	15	Skin	UK	1	32	1	8	0.5	>4	0.125	<0.25	0.125
PID-0476-PL1-8	NRCS-A	143	EA10043	2017-11-19	43	Ear	UK	2	32	X	2	2	>4	2	<0.25	2
PID-0476-PL1-81	NRCS-A	14	EW00022	2017-11-12	22	Ear	UK	2	16	1	0.5	0.25	>4	<0.064	X	X
PID-0476-PL1-91	NRCS-A	229	EW20034	2017-11-26	34	Ear	UK	2	16	X	>32	4	>4	0.125	<0.25	>4
PID-0476-PL2-19	NRCS-A	209	EW20002	2017-11-26	2	Ear	UK	1	16	1	>32	16	>4	0.125	1	>4
PID-0476-PL2-3	NRCS-A	205	EW20023	2017-11-26	23	Ear	UK	1	16	1	4	1	>4	0.125	<0.25	>4
PID-0476-PL2-43	NRCS-A	212	NW20002	2017-11-26	2	Nose	UK	1	16	1	>32	2	>4	1	0.5	>4
PID-0476-PL2-65	NRCS-A	165	RA10048	2017-11-19	48	Gut	UK	4	32	1	8	0.5	>4	0.125	<0.25	>4
PID-0476-PL2-68	NRCS-A	241	EW20041	2017-11-26	41	Ear	UK	4	16	2	>32	4	>4	2	0.5	>4
PID-0525-PL3-86	NRCS-A	444	EW40011	2017-12-10	11	Ear	UK	2	?64	NA	NA	NA	NA	NA	NA	NA
PID-0525-PL3-87	NRCS-A	489	EW40073	2017-12-10	73	Ear	UK	2	16	2	8	8	>4	0.125	0.5	>4
PID-0525-PL4-50	NRCS-A	514	EW50073	2017-12-17	73	Ear	UK	2	16	0.5	8	2	>4	0.5	<0.25	2
PID-0526-Nxseq-1	NRCS-A	358	EW30008	2017-12-03	8	Ear	UK	2	16	0.5	0.25	0.125	1	0.25	<0.25	<0.064
PID-0526-Nxseq-14	NRCS-A	579	EW50004	2017-12-17	4	Ear	UK	2	16	2	8	2	>4	0.5	<0.25	2
PID-0526-Nxseq-16	NRCS-A	566	EW50014	2017-12-17	14	Ear	UK	8	16	2	16	64	>4	0.5	0.5	2
PID-0526-Nxseq-4	NRCS-A	332	GW30059	2017-12-03	59	Skin	UK	2	32	1	8	2	>4	0.125	<0.25	>4
PID-0526-Nxseq-6	NRCS-A	364	EW30023	2017-12-03	23	Ear	UK	2	16	NA	NA	NA	NA	NA	NA	NA
PID-0526-Nxseq-7	NRCS-A	378	EW30028	2017-12-03	28	Ear	UK	2	16	1	4	128	>4	0.125	1	>4
PID-0526-Nxseq-8	NRCS-A	440	EW40007	2017-12-10	7	Ear	UK	2	16	0.5	16	32	>4	1	1	>4
PID-0559-PL8-13	NRCS-A	400a	NW30045	2017-12-03	45	Nose	UK	2	4	<0.25	>32	2	>4	0.5	<0.25	2
PID-0559-PL8-18	NRCS-A	1252	GW130103	2018-02-11	103	Skin	UK	2	16	1	8	128	>4	2	0.5	>4
PID-0559-PL8-26	NRCS-A	1255	EW130119	2018-02-11	119	Ear	UK	2	32	1	>32	128	>4	0.25	<0.25	<0.064
PID-0559-PL8-33	NRCS-A	1233	EW130003	2018-02-11	3	Ear	UK	4	32	2	16	2	>4	0.5	<0.25	0.5
PID-0559-PL8-53	NRCS-A	404b	GA30079	2017-12-03	79	Skin	UK	1	4	1	8	2	>4	0.5	0.5	2
PID-0559-PL8-59	NRCS-A	1292	GW140141	2018-02-18	141	Skin	UK	2	16	1	>32	8	>4	>4	<0.25	>4
PID-0559-PL9-49	NRCS-A	1157	NA100151	2018-01-21	151	Nose	UK	2	16	1	>32	2	>4	0.25	<0.25	2
PID-0559-PL9-56	NRCS-A	1191	GW120103	2018-02-04	103	Skin	UK	2	16	1	>32	128	>4	0.5	0.5	>4
PID-0653-286	NRCS-A	B001SC		2021-06-09	J001	Bloodstream/Tip
PID-0653-63	NRCS-A	B002SC		2021-06-09	I001	Bloodstream/Tip
PID-0810-NRCS-A	NRCS-A	B003SC		2021-11-05	H001	Bloodstream/Tip
PID-0995-1-AE	NRCS-A	B004SC		2022-03-16	G002	Bloodstream/Tip
PID-0995-2-AL	NRCS-A	L004SC		2022-03-17	G001	Bloodstream/Tip
PID-525-PL5-1008	NRCS-A	1008	GW100143	2018-01-21	143	Skin	UK	2	16	2	2	4	<0.125	<0.064	<0.25	>4
PID-525-PL5-672	NRCS-A	672	EW70117	2017-12-31	117	Ear	UK	2	16	1	8	4	>4	0.5	<0.25	2
PID-525-PL5-673	NRCS-A	673	NW70117	2017-12-31	117	Nose	UK	2	8	1	X	1	>4	2	0.5	>4
PID-525-PL5-674	NRCS-A	674	GW70117	2017-12-31	117	Skin	UK	2	8	1	>32	0.5	>4	0.125	<0.25	>4
PID-525-PL5-677	NRCS-A	677	EW70102	2017-12-31	102	Ear	UK	2	16	2	>32	2	>4	0.125	<0.25	<0.064
PID-525-PL5-687	NRCS-A	687	EW70109	2017-12-31	109	Ear	UK	1	16	1	8	8	>4	0.5	<0.25	>4
PID-525-PL5-725	NRCS-A	725	EW70014	2017-12-31	14	Ear	UK	2	16	2	16	8	0.5	0.125	0.5	>4
PID-525-PL5-742	NRCS-A	742	GW70028	2017-12-31	28	Skin	UK	1	16	1	2	16	>4	0.125	1	>4
PID-525-PL5-744	NRCS-A	744	EW70112	2017-12-31	112	Ear	UK	2	16	1	16	16	0.5	0.125	1	2
PID-525-PL5-750	NRCS-A	750	NW70073	2017-12-31	73	Nose	UK	2	16	2	16	16	0.5	0.125	<0.25	>4
PID-525-PL5-783	NRCS-A	783	NW80014	2018-01-07	14	Nose	UK	1	16	0.5	0.125	4	>4	>4	0.5	>4
PID-525-PL5-796	NRCS-A	796	EW80102	2018-01-07	102	Ear	UK	1	16	1	>32	2	>4	0.125	1	<0.064
PID-525-PL5-800	NRCS-A	800	EW80004	2018-01-07	4	Ear	UK	1	16	1	8	1	>4	0.5	1	>4
PID-525-PL5-916	NRCS-A	916	NW90120	2018-01-14	120	Nose	UK	2	16	1	8	128	>4	>4	0.5	>4
PID-559-rep-PL6-16	NRCS-A	941	RA90144	2018-01-14	144	Gut	UK	1	4	1	16	128	>4	0.125	<0.25	1
PID-559-rep-PL6-21	NRCS-A	877	EW90028	2018-01-14	28	Ear	UK	1	16	2	1	16	>4	0.125	1	>4
PID-559-rep-PL6-28	NRCS-A	853	RW80003	2018-01-07	3	Gut	UK	2	16	2	0.25	64	0.5	0.125	<0.25	>4
PID-559-rep-PL6-30	NRCS-A	898	GW90143	2018-01-14	143	Skin	UK	2	16	2	>32	64	>4	0.25	1	>4
PID-559-rep-PL6-34	NRCS-A	938	GW90137	2018-01-14	137	Skin	UK	4	16	1	16	128	>4	>4	<0.25	>4
PID-559-rep-PL6-38	NRCS-A	899	RW90143	2018-01-14	143	Gut	UK	1	16	1	8	128	>4	1	<0.25	<0.064
PID-559-rep-PL6-41	NRCS-A	809	EW80109	2018-01-07	109	Ear	UK	1	16	2	0.25	0.5	>4	2	<0.25	2
PID-559-rep-PL6-44	NRCS-A	856	EA80120	2018-01-07	120	Ear	UK	1	16	2	0.25	4	<0.125	0.125	<0.25	>4
PID-559-rep-PL6-52	NRCS-A	857	NA80120	2018-01-07	120	Nose	UK	1	16	1	>32	128	>4	>4	<0.25	>4
PID-559-rep-PL6-53	NRCS-A	882	RW90141	2018-01-14	141	Gut	UK	1	16	2	4	64	1	0.125	<0.25	>4
PID-559-rep-PL6-57	NRCS-A	813	EW80100	2018-01-07	100	Ear	UK	2	16	2	0.25	8	0.25	0.125	0.5	>4
PID-559-rep-PL6-60	NRCS-A	858	NA80120	2018-01-07	120	Nose	UK	1	16	2	>32	128	>4	>4	1	2
PID-559-rep-PL6-61	NRCS-A	883	GW90141	2018-01-14	141	Skin	UK	2	16	2	2	4	1	0.125	1	>4
PID-559-rep-PL6-63	NRCS-A	932	EW90139	2018-01-14	139	Ear	UK	2	16	1	>32	128	>4	0.125	1	>4
PID-559-rep-PL6-65	NRCS-A	814	EW80100	2018-01-07	100	Ear	UK	2	16	2	8	8	>4	>4	0.5	>4
PID-559-rep-PL6-66	NRCS-A	828	EW80028	2018-01-07	28	Ear	UK	1	16	<0.25	0.25	2	1	0.125	1	0.25
PID-559-rep-PL6-69	NRCS-A	884	EW90102	2018-01-14	102	Ear	UK	2	16	2	>32	8	1	0.125	1	0.125
PID-559-rep-PL6-7	NRCS-A	919	EW90103	2018-01-14	103	Ear	UK	2	16	1	8	16	>4	2	1	>4
PID-559-rep-PL6-77	NRCS-A	889	EW90117	2018-01-14	117	Ear	UK	1	16	2	>32	8	>4	>4	1	>4
PID-559-rep-PL6-8	NRCS-A	940	RW90137	2018-01-14	137	Gut	UK	2	16	2	>32	128	>4	>4	<0.25	>4
PID-560-PL7-10	NRCS-A	1067	EW100015	2018-01-21	15	Ear	UK	2	16	1	8	128	>4	>4	1	>4
PID_220_RD_Pl_1_13	Proto NRCS-A	W01 - 7 - a	W01 - 7 - a		German7	Gut	Germany	2	8	1	16	8	>4	0.125	0.5	<0.064
PID_220_RD_Pl_1_48	Proto NRCS-A	W01 - 27 - ax	W01 - 27 - ax		German 27	Skin	Germany	1	8	1	>32	0.5	>4	>4	<0.25	0.25
PID_220_RD_Pl_1_50	Proto NRCS-A	W01 - 33 - ax	W01 - 33 - ax		German 33	Skin	Germany	1	8	1	>32	0.125	>4	<0.064	1	<0.064
PID_220_RD_Pl_1_66	Proto NRCS-A	W01 - 43 - a	W01 - 43 - a		German 43	Gut	Germany	1	8	1	>32	128	>4	>4	<0.25	2
PID_220_RD_Pl_2_93	Proto NRCS-A	W03 - 19 - g	W03 - 19 - g		German 19	Skin	Germany	2	16	0.5	1	<0.016	>4	0.25	<0.25	<0.064
PID-0476-PL1-42	Proto NRCS-A	25	EW00017	2017-11-12	17	Ear	UK	4	8	0.5	0.064	<0.016	1	0.125	X	X
PID-0476-PL2-67	Proto NRCS-A	289	EA20060	2017-11-26	60	Ear	UK	4	8	0.5	0.064	2	0.5	0.125	0.5	2
PID-0559-PL10-41	Proto NRCS-A	W07 - 17 - ax	W07 - 17 - ax		German 17	Skin	Germany	2	8	1	8	0.25	>4	0.5	0.5	1
PID-0559-PL9-77	Proto NRCS-A	W05 - 28 - ax	W05 - 28 - ax		German 28	Skin	Germany	1	16	0.5	1	64	0.25	0.25	1	<0.064
PID-0559-PL9-88	Proto NRCS-A	W06 - 28 - ax	W06 - 28 - ax		German 28	Skin	Germany	1	16	1	8	2	>4	0.5	0.5	2
Adult Isolates	0607NRCS-ANon NRCS-A nNon NRCS-ANon NRCS-A3	Isolate Number	Clinical Opinion	Year	Source	Body site	County	OCT_MIC	CHX_MIC	VAN_MIC	GEN_MIC	PEN_MIC	CEF_MIC	CIP_MIC	DAP_MIC	FUS_MIC
R_Dean_35	Non NRCS-A	15TB0800		2015	Healthy sample	Healthy skin swab	UK	2	4	X	0.032	0.125	0.5	0.25	0.5	<0.064
15TB0885_S138	Non NRCS-A	15TB0885		2015	Healthy sample	Healthy skin swab	UK	2	4	1	0.125	0.125	<0.125	0.5	0.5	<0.064
15TB0897_S134	Non NRCS-A	15TB0897		2015	Healthy sample	Healthy skin swab	UK	4	8	2	0.032	0.32	1	0.25	2	<0.064
15TB0907_S148	Non NRCS-A	15TB0907		2015	Healthy sample	Healthy skin swab	UK	2	8	1	0.032	0.5	0.5	0.25	0.5	2
15TB0911_S52	Non NRCS-A	15TB0911		2015	Healthy sample	Healthy skin swab	UK	2	4	1	0.125	0.5	0.5	0.5	0.5	<0.064
15TB0933_S56	Non NRCS-A	15TB0933	Not significant	2015	Clinical sample	Blood culture	UK	X	X	1	0.032	X	X	X	0.5	X
15TB0941_S60	Non NRCS-A	15TB0941	Not significant	2015	Clinical sample	Blood culture	UK	2	16	1	0.064	0.25	0.25	0.25	0.5	<0.064
15TB0989_S96	Non NRCS-A	15TB0989	Not significant	2015	Clinical sample	Blood culture	UK	X	X	2	1	X	X	X	?4	X
15TB0997_S76	Non NRCS-A	15TB0997	Not significant	2015	Clinical sample	Blood culture	UK	2	8	2	64	16	1	0.25	1	2
15TB0717_S106	Proto NRCS-A	15TB0717	significant	2013	Clinical sample	Right knee tissue	UK	2	4	2	0.064	0.5	1	0.25	?4	X
15TB0735_S161	Proto NRCS-A	15TB0735	significant	2013	Clinical sample	Knee tissue	UK	4	16	1	0.125	16	1	0.5	2	2
15TB0894_S145	Proto NRCS-A	15TB0894		2015	Healthy sample	Healthy skin swab	UK	2	4	2	0.064	0.25	1	0.5	2	2
15TB0935_S28	Proto NRCS-A	15TB0935	Query	2015	Clinical sample	Abdomum swab	UK	2	4	X	0.064	8	<0.125	0.25	2	<0.064
R_Dean_13	Proto NRCS-A	15TB0961	Not significant	2015	Clinical sample	Blood culture	UK	2	4	2	0.064	2	1	0.5	2	<0.064
16TB0615_S185	Proto NRCS-A	16TB0615	Query	2015	Clinical sample	Patella tissue	UK	2	4	1	0.064	0.25	0.25	0.25	1	<0.064

## Sheet: Supplementary Table 3 Abricate 
sample	Staphylococcys_aureus_LmrS	mgrA	norA	dfrC	arlR	PC1_beta-lactamase_(blaZ)	mecA	AAC(6')-Ie-APH(2'')-Ia	fusB	ErmB	tetM	patA	mel	RlmA(II)	tet(38)	Staphylococcus_aureus_FosB	mepA	mepR	Staphylococcus_aureus_norA	DHA-1	mphC	msrA	qacA	SAT-4	APH(3')-IIIa	arlS	tet(K)	ErmC	FosB5	FosD	dfrG	Staphylococcus_intermedius_chloramphenicol_acetyltransferase	ErmX	aad(6)	vgaA	lsaA	emeA	dfrE	efrA	efrB	qacB	FosB1
PID0027_MW_113	85.59	99.77	97.08	97.94	100	100	100	100	100	0	0	0	0	0	0	0	0	0	0	0	0	0	0	0	0	0	0	0	0	0	0	0	0	0	0	0	0	0	0	0	0	0
PID0027_MW_115	85.59	99.77	97.08	97.94	100	100	100	100	100	0	0	0	0	0	0	0	0	0	0	0	0	0	0	0	0	0	0	0	0	0	0	0	0	0	0	0	0	0	0	0	0	0
PID0027_MW_121	85.59	99.77	97.08	97.94	100	100	100	100	100	0	0	0	0	0	0	0	0	0	0	0	0	0	0	0	0	0	0	0	0	0	0	0	0	0	0	0	0	0	0	0	0	0
PID0027_MW_14	85.59	99.77	97.08	97.94	100	100	100	100	100	0	0	0	0	0	0	0	0	0	0	0	0	0	0	0	0	0	0	0	0	0	0	0	0	0	0	0	0	0	0	0	0	0
PID0027_MW_24	85.59	99.77	97.08	97.94	100	100	100	100	100	99.87	100	87.79	100	98.94	0	0	0	0	0	0	0	0	0	0	0	0	0	0	0	0	0	0	0	0	0	0	0	0	0	0	0	0
PID0027_MW_29	100|85.59	99.77|92.34	97.08	97.94	100|100	100	100	100	100	0	0	0	0	0	100	100	100	100	100	100	0	0	0	0	0	0	0	0	0	0	0	0	0	0	0	0	0	0	0	0	0	0
PID0027_MW_5	85.59	99.77	97.08	97.94	100	100	100	100	100	0	0	0	0	0	0	0	0	0	0	0	0	0	0	0	0	0	0	0	0	0	0	0	0	0	0	0	0	0	0	0	0	0
PID0027_MW_43	85.59	99.77	97.08	97.94	100	100	100	100	100	0	0	0	0	0	0	0	0	0	0	0	0	0	0	0	0	0	0	0	0	0	0	0	0	0	0	0	0	0	0	0	0	0
PID0027_MW_44	85.59	88.96|99.77	97.08|94.16	97.94|100	100|99.24	100	100	100	100	0	0	0	0	0	0	0	0	0	0	0	100	100	100	0	0	0	0	0	0	0	0	0	0	0	0	0	0	0	0	0	0	0
PID0027_MW_53	85.59	99.77	97.08	97.94	100	100	100	100	100	0	0	0	0	0	0	0	0	0	0	0	0	0	0	0	0	0	0	0	0	0	0	0	0	0	0	0	0	0	0	0	0	0
PID0027_MW_65	85.59	99.77	97.08	97.94	100	100	100	100	100	0	0	0	0	0	0	0	0	0	0	0	0	0	0	0	0	0	0	0	0	0	0	0	0	0	0	0	0	0	0	0	0	0
PID0027_MW_80	85.59	99.77	97.08	97.94	100	100	100	100	100	0	0	0	0	0	0	0	0	0	0	0	0	0	0	0	0	0	0	0	0	0	0	0	0	0	0	0	0	0	0	0	0	0
PID0027_MW_83	85.59	99.77	97.08	97.94	100	100	100	100	100	0	0	0	0	0	0	0	0	0	0	0	0	0	0	0	0	0	0	0	0	0	0	0	0	0	0	0	0	0	0	0	0	0
PID0027_MW_88	85.59	99.1|99.77	97.42|97.08	97.94	100|97.73	100	100	100	100	0	0	0	0	0	0	0	0	0	0	0	100	100	100	100	100	0	0	0	0	0	0	0	0	0	0	0	0	0	0	0	0	0
PID0027_MW_90	85.59	99.77	97.08	97.94	100	100	100	100	100	0	0	0	0	0	0	0	0	0	0	0	0	0	0	0	0	0	0	0	0	0	0	0	0	0	0	0	0	0	0	0	0	0
PID0027_MW_10	85.59|100	99.77|92.34	97.08	97.94	100|100	100	100	93.47	100	0	0	0	0	0	100	100	100	100	100	100	0	0	0	0	0	100	0	0	0	0	0	0	0	0	0	0	0	0	0	0	0	0
R_Dean_13	85.59	99.77	97.08	97.94	100	0	0	0	0	0	0	0	0	0	0	0	0	0	0	0	0	0	0	0	0	0	0	0	0	0	0	0	0	0	0	0	0	0	0	0	0	0
R_Dean_35	85.59	99.77	97.08	97.94	100	0	0	0	0	0	0	0	0	0	0	0	0	0	0	0	0	0	0	0	0	0	0	0	0	0	0	0	0	0	0	0	0	0	0	0	0	0
15TB0885_S138	85.59	99.77	97.08	100	100	0	0	0	0	0	0	0	0	0	0	0	0	0	0	0	0	0	0	0	0	0	0	0	0	0	0	0	0	0	0	0	0	0	0	0	0	0
15TB0894_S145	85.59	99.77	97.08	97.94	100	0	0	0	100	0	0	0	0	0	0	0	0	0	0	0	0	0	0	0	0	0	0	0	0	0	0	0	0	0	0	0	0	0	0	0	0	0
15TB0907_S148	85.59	99.77	97.08	97.94	100	0	0	0	100	0	0	0	0	0	0	0	0	0	0	0	0	0	0	0	0	0	0	0	0	0	0	0	0	0	0	0	0	0	0	0	0	0
15TB0911_S52	85.59	99.77	97.08	97.94	100	0	0	0	0	0	0	0	0	0	0	0	0	0	0	0	0	0	0	0	0	0	0	0	0	0	0	0	0	0	0	0	0	0	0	0	0	0
15TB0933_S56	85.59	99.77	97.08	97.94|100	100	100	0	0	100	0	0	0	0	0	0	0	0	0	0	0	0	0	100	0	0	0	100	100	0	0	0	0	0	0	0	0	0	0	0	0	0	0
15TB0935_S28	85.59	99.77	97.08	97.94	100	100	0	0	0	0	0	0	0	0	0	0	0	0	0	0	0	0	0	0	0	0	0	0	0	0	0	0	0	0	0	0	0	0	0	0	0	0
15TB0941_S60	85.59	99.77	97.08	97.94	100	0	0	0	0	0	0	0	0	0	0	0	0	0	0	0	0	0	0	0	0	0	0	0	0	0	0	0	0	0	0	0	0	0	0	0	0	0
15TB0997_S76	85.59	99.77	97.08	97.94	100	100	0	0	0	0	0	0	0	0	0	0	0	0	0	0	0	0	0	0	0	0	0	0	0	0	0	0	0	0	0	0	0	0	0	0	0	0
16TB0615_S185	85.59	99.77	97.08	97.94	100	0	0	0	0	0	0	0	0	0	0	0	0	0	0	0	0	0	0	0	0	0	0	0	0	0	0	0	0	0	0	0	0	0	0	0	0	0
15TB0717_S106	85.59	99.77	97.08	97.94	100	0	0	0	0	0	0	0	0	0	0	0	0	0	0	0	0	0	0	0	0	0	0	0	0	0	0	0	0	0	0	0	0	0	0	0	0	0
15TB0735_S161	85.59	99.77	97.08	97.94	100	0	0	0	100	0	0	0	0	0	0	0	0	0	0	0	0	0	0	0	0	0	0	0	98.57	0	0	0	0	0	0	0	0	0	0	0	0	0
15TB0897_S134	85.59	99.77	97.08	97.94	100	100	0	0	0	0	0	0	0	0	0	0	0	0	0	0	0	0	100	0	0	0	0	0	0	94.05	0	0	0	0	0	0	0	0	0	0	0	0
15TB0989_S96	85.59	99.77	97.08	100|97.94	100	100	0	0	100	0	0	0	0	0	0	0	0	0	0	0	0	0	100	0	0	0	100	100	0	0	0	0	0	0	0	0	0	0	0	0	0	0
PID_220_RD_Pl_1_13	85.59	99.77	97.08	97.94	100	100	100	100	0	0	0	0	0	0	0	0	0	0	0	0	0	0	100	0	0	0	0	100	0	0	0	0	0	0	0	0	0	0	0	0	0	0
PID_220_RD_Pl_1_48	85.59	99.1|99.77	97.08	97.94	100|97.73	0	100	0	0	0	0	0	0	0	0	0	0	0	0	0	100	0	99.16	0	0	0	100	100	0	0	100	0	0	0	0	0	0	0	0	0	0	0
PID_220_RD_Pl_1_50	85.59	99.77	97.08	97.94	100	100	0	0	0	0	0	0	0	0	0	0	0	0	0	0	0	0	0	0	0	0	0	0	0	0	0	0	0	0	0	0	0	0	0	0	0	0
PID_220_RD_Pl_1_66	85.59	99.77	97.08	97.94	100	100	0	0	0	0	0	0	0	0	0	0	0	0	0	0	0	0	0	0	0	0	0	100	0	0	0	100	90.88	0	0	0	0	0	0	0	0	0
PID_220_RD_Pl_1_80	85.59	99.77	97.08	97.94	100	0	0	0	0	0	0	0	0	0	0	0	0	0	0	0	0	0	0	0	0	0	0	0	0	0	0	0	0	0	0	0	0	0	0	0	0	0
PID_220_RD_Pl_1_82	85.59	99.77	97.08	97.94	100	0	0	0	0	0	0	0	0	0	0	0	0	0	0	0	0	0	0	0	0	0	0	0	0	0	0	0	0	0	0	0	0	0	0	0	0	0
PID_220_RD_Pl_1_88	85.59	99.77	97.08	97.94	100	100	0	0	0	0	0	0	0	0	0	0	0	0	0	0	0	0	0	0	0	0	0	0	0	0	0	0	0	0	0	0	0	0	0	0	0	0
PID_220_RD_Pl_2_93	85.59	99.77|99.1	97.08|97.42	97.94	100|97.73	100	0	100	0	0	0	0	0	0	0	0	0	0	0	0	100	100	100	0	0	0	0	0	0	0	100	0	0	0	0	0	0	0	0	0	0	0
PID-0476-PL2-43	85.59	99.77	97.08	97.94	100	100	100	100	100	0	0	0	0	0	0	0	0	0	0	0	0	0	0	0	0	0	0	0	0	0	0	0	0	0	0	0	0	0	0	0	0	0
PID-0476-PL1-81	85.59	0	100|97.08	97.94|100	99.24|100	100	100	100	100	91.7	0	0	0	0	0	0	0	0	0	0	0	0	0	0	0	0	0	0	0	0	100	0	0	0	0	0	0	0	0	0	0	0
PID-0476-PL1-42	85.59	99.77	97.08	97.94	100	0	0	0	0	0	0	0	0	0	0	0	0	0	0	0	0	0	0	0	0	0	100	0	0	0	0	0	0	0	0	0	0	0	0	0	0	0
PID-0476-PL2-67	85.59	99.77	97.08	97.94	100	100	0	0	0	0	0	0	0	0	0	0	0	0	0	0	100	100	100	0	0	0	0	0	0	0	0	0	0	0	0	0	0	0	0	0	0	0
PID-0476-PL1-6	85.59	99.1|99.77	98.2|97.08	100|97.94	97.73|99.24|100	100	100	99.65	100	0	0	0	0	0	0	0	0	0	0	0	100	0	100	100	100	0	0	0	0	0	0	0	0	94.58	0	0	0	0	0	0	0	0
PID-0476-PL2-3	85.59	99.77	97.08	97.94	100	100	100	100	100	0	0	0	0	0	0	0	0	0	0	0	0	0	100	0	0	0	0	0	0	0	0	0	0	0	100	0	0	0	0	0	0	0
PID-0476-PL2-68	85.59	99.77	97.08	97.94	100	100	100	98.47	100	0	0	0	0	0	0	0	0	0	0	0	0	0	0	0	0	0	0	0	0	0	0	0	0	0	0	0	0	0	0	0	0	0
PID-0476-PL1-91	85.59	99.77	97.08	97.94	100	100	100	100	100	0	0	0	0	0	0	0	0	0	0	0	0	0	0	0	0	0	0	0	0	0	0	0	0	0	0	0	0	0	0	0	0	0
PID-0476-PL2-55	85.59	91.67|99.77	97.08	97.94	100	0	0	0	0	0	0	0	0	0	0	0	0	0	0	0	0	0	87.51	0	0	0	0	0	0	0	0	0	0	0	0	0	0	0	0	0	0	0
PID-0476-PL2-47	85.59	99.77	97.08	97.94	100	0	0	0	0	0	0	0	0	0	0	0	0	0	0	0	0	0	0	0	0	0	0	0	0	0	0	0	0	0	0	0	0	0	0	0	0	0
PID-0476-PL1-8	85.59	99.77	97.08	97.94	100	100	100	100	100	99.87	0	0	0	0	0	0	0	0	0	0	0	0	0	97.79	0	0	0	0	0	0	89.56	0	0	0	0	100	0	0	0	0	0	0
PID-0476-PL2-65	85.59	99.77	97.08	97.94	100	100	100	100	100	0	0	0	0	0	0	0	0	0	0	0	0	0	0	0	0	0	0	0	0	0	0	0	0	0	0	0	0	0	0	0	0	0
PID-0476-PL1-38	85.59	99.77	97.08	97.94	100	100	0	0	0	0	0	0	0	0	0	0	0	0	0	0	0	0	0	0	0	0	0	0	0	94.05	0	0	0	0	0	0	0	0	0	0	0	0
PID-0476-PL1-69	85.59	99.77	97.08	97.94	100	100	100	89.72	100	0	0	0	0	0	0	0	0	0	0	0	0	0	0	0	0	0	0	0	0	0	0	0	0	0	0	0	0	0	0	0	0	0
PID-0476-PL1-7	85.59	99.77	97.08	97.94	100	100	100	88.06	100	99.87	100	0	0	0	0	0	0	0	0	0	0	0	0	97.79	100	0	0	0	0	0	100	0	0	0	0	0	97.72	100	98.49	96.69	0	0
PID-0476-PL2-19	85.59	99.77	97.08	97.94	100	100	100	100	100	0	0	0	0	0	0	0	0	0	0	0	0	0	0	0	0	0	0	0	0	0	0	0	0	0	0	0	0	0	0	0	0	0
PID-0476-PL1-48	85.59	99.77	97.08	97.94	100	100	0	0	0	0	0	0	0	0	0	0	0	0	0	0	0	0	0	0	0	0	0	0	0	0	0	0	0	0	0	0	0	0	0	0	0	0
PID-0476-PL1-60	85.59	88.96|99.77	97.08|100	100|97.94	99.24|100	0	0	0	0	0	0	0	0	0	0	0	0	0	0	0	0	0	0	0	0	0	0	0	0	0	0	0	0	0	0	0	0	0	0	0	0	0
PID-0526-Nxseq-14	85.59	99.77	97.08	97.94	100	100	100	100	100	0	0	0	0	0	0	0	0	0	0	0	0	0	0	0	0	0	0	0	0	0	0	0	0	0	0	0	0	0	0	0	0	0
PID-0525-PL4-50	85.59	99.77	97.08	97.94	100	100	100	100	100	0	0	0	0	0	0	0	0	0	0	0	0	0	0	0	0	0	0	0	0	0	0	0	0	0	0	0	0	0	0	0	0	0
PID-0526-Nxseq-8	85.59	99.77	97.08	97.94	100	100	100	100	100	0	0	0	0	0	0	0	0	0	0	0	0	0	0	0	0	0	0	0	0	0	0	0	0	0	0	0	0	0	0	0	0	0
PID-0526-Nxseq-1	85.59	99.77	88.14|97.08	100|97.94	88.18|100	100	100	100	100	0	0	0	0	0	0	0	0	0	0	0	100	100	100	0	0	0	0	100	0	0	0	0	0	0	100	0	0	0	0	0	0	0
PID-0525-PL3-87	85.59	99.77	97.08	97.94	100	100	100	100	100	0	0	0	0	0	0	0	0	0	0	0	0	0	0	0	0	0	0	0	0	0	0	0	0	0	0	0	0	0	0	0	0	0
PID-0526-Nxseq-6	85.59	99.77|88.96	97.08|100	100|97.94	99.24|100	100	100	100	100	0	0	0	0	0	0	0	0	0	0	0	0	0	0	0	0	0	0	0	0	0	0	0	0	0	0	0	0	0	0	0	0	0
PID-0525-PL4-38	85.59	99.77	97.08	97.94	100	0	0	0	0	0	0	0	0	0	0	0	0	0	0	0	100	0	100	0	0	0	0	0	0	0	0	0	0	0	0	0	0	0	0	0	0	0
PID-0526-Nxseq-4	85.59	99.77	97.08	97.94|100	100|99.24	100	100	100	100	0	0	0	0	0	0	0	0	0	0	0	0	0	96.31	0	0	0	0	0	0	0	0	0	0	0	0	0	0	0	0	0	0	0
PID-0526-Nxseq-7	85.59	99.77	97.08	97.94	100	100	100	100	100	0	0	0	0	0	0	0	0	0	0	0	100	100	100	0	0	0	100	0	0	0	0	0	0	0	0	0	0	0	0	0	0	0
PID-0525-PL3-86	85.59	99.77	97.08	97.94	100	100	100	100	100	0	0	0	0	0	0	0	0	0	0	0	0	0	0	0	0	0	0	0	0	0	0	0	0	0	0	0	0	0	0	0	0	0
PID-0526-Nxseq-16	85.59	99.77	97.08	97.94	100	100	100	100	100	0	0	0	0	0	0	0	0	0	0	0	0	0	0	0	0	0	0	0	0	0	0	0	0	0	0	0	0	0	0	0	0	0
PID-525-PL5-1008	85.59	99.77	97.08	97.94	100	100	100	100	100	0	0	0	0	0	0	0	0	0	0	0	0	0	0	0	0	0	0	0	0	0	0	0	0	0	0	0	0	0	0	0	0	0
PID-525-PL5-796	85.59	99.77	97.08	97.94	100	100	100	99.79	0	0	0	0	0	0	0	0	0	0	0	0	100	0	0	0	0	0	0	0	0	0	0	0	0	0	0	0	0	0	0	0	0	0
PID-525-PL5-744	85.59	99.77	97.08	97.94	100	100	100	0	100	0	0	0	0	0	0	0	0	0	0	0	0	0	0	0	0	0	0	0	0	0	0	0	0	0	0	0	0	0	0	0	0	0
PID-525-PL5-750	85.59	99.77	97.08	97.94	100	100	100	0	100	0	0	0	0	0	0	0	0	0	0	0	0	0	0	0	0	0	0	0	0	0	0	0	0	0	0	0	0	0	0	0	0	0
PID-525-PL5-673	85.59	99.77	97.08	97.94	100	100	100	0	100	0	0	0	0	0	0	0	0	0	0	0	0	0	0	0	0	0	0	0	0	0	0	0	0	0	0	0	0	0	0	0	0	0
PID-525-PL5-800	85.59	99.77	97.08	97.94	100	100	100	100	100	0	0	0	0	0	0	0	0	0	0	0	0	0	0	0	0	0	0	0	0	0	0	0	0	0	0	0	0	0	0	0	0	0
PID-525-PL5-725	85.59	99.77	97.08	97.94	100	100	100	0	100	0	0	0	0	0	0	0	0	0	0	0	0	0	0	0	0	0	0	0	0	0	0	0	0	0	0	0	0	0	0	0	0	0
PID-525-PL5-674	85.59	99.77	97.08	97.94	100	100	100	0	100	0	0	0	0	0	0	0	0	0	0	0	0	0	0	0	0	0	0	0	0	0	0	0	0	0	0	0	0	0	0	0	0	0
PID-525-PL5-742	85.59	99.77	97.08	97.94	100	100	100	0	100	0	0	0	0	0	0	0	0	0	0	0	0	0	0	0	0	0	0	0	0	0	0	0	0	0	0	0	0	0	0	0	0	0
PID-525-PL5-687	85.59	99.77	97.08	97.94	100	0	100	0	100	0	0	0	0	0	0	0	0	0	0	0	0	0	0	0	0	0	0	0	0	0	0	0	0	0	0	0	0	0	0	0	0	0
PID-525-PL5-783	85.59	99.77	97.08	97.94	100	100	100	0	100	0	0	0	0	0	0	0	0	0	0	0	0	0	0	0	0	0	0	0	0	0	0	0	0	0	0	0	0	0	0	0	0	0
PID-525-PL5-672	85.59	99.77	97.08	97.94	100	100	100	0	100	0	0	0	0	0	0	0	0	0	0	0	0	0	0	0	0	0	0	0	0	0	0	0	0	0	0	0	0	0	0	0	0	0
PID-525-PL5-916	85.59	99.77	97.08	97.94	100	100	100	0	100	0	0	0	0	0	0	0	0	0	0	0	0	0	0	0	0	0	0	0	0	0	0	0	0	0	0	0	0	0	0	0	0	0
PID-525-PL5-677	85.59	99.77	97.08	97.94	100	100	100	100	0	0	0	0	0	0	0	0	0	0	0	0	0	0	0	0	0	0	0	0	0	0	0	0	0	0	0	0	0	0	0	0	0	0
PID-0559-PL8-59	85.59	99.77	97.08	97.94	100	100	100	90.07	100	0	0	0	0	0	0	0	0	0	0	0	0	0	0	0	0	0	0	0	0	0	0	0	0	0	0	0	0	0	0	0	0	0
PID-0559-PL9-56	85.59	99.77	97.08	97.94	100	100	100	100	100	0	0	0	0	0	0	0	0	0	0	0	0	0	0	0	0	0	0	0	0	0	0	0	0	0	0	0	0	0	0	0	0	0
PID-0559-PL8-53	85.59	99.77	97.08	97.94	100	100	100	99.93	100	0	0	0	0	0	0	0	0	0	0	0	0	0	0	0	0	0	0	97.96	0	0	0	0	0	0	0	0	0	0	0	0	0	0
PID-0559-PL8-18	85.59	99.77	97.08	97.94	100	100	100	100	100	0	0	0	0	0	0	0	0	0	0	0	0	0	0	0	0	0	0	0	0	0	0	0	0	0	0	0	0	0	0	0	0	0
PID-0559-PL10-41	85.59	95.05|99.77	100|97.08	100|97.94	99.24|100	100	100	90.62	0	0	0	0	0	0	0	0	0	0	0	0	0	0	0	0	0	0	0	0	0	0	0	0	0	0	100	0	0	0	0	0	100	0
PID-0559-PL9-49	85.59	99.77|99.55|99.1	97.42|97.16|97.08	97.94	97.73|100	100	100	100	100	0	0	0	0	0	0	0	0	0	0	0	100	100	100	0	0	0	0	92.52	0	0	0	0	0	0	0	0	0	0	0	0	0	0
PID-0559-PL9-88	85.59	99.77	97.08	97.94	100	0	100	0	0	0	0	0	0	0	0	0	0	0	0	0	0	0	98.71	0	0	0	0	100	0	0	0	0	0	0	0	0	0	0	0	0	0	0
PID-0559-PL8-13	85.59	99.77	97.08	97.94	100	100	100	99.51	100	0	0	0	0	0	0	0	0	0	0	0	0	0	0	0	0	0	0	100	0	0	0	0	0	0	0	0	0	0	0	0	0	100
PID-0559-PL9-48	85.59	99.77|95.27	93.21|97.08	97.94	99.55|100	0	0	0	0	0	0	0	0	0	0	0	0	0	0	0	0	0	100	0	0	0	0	0	0	0	0	0	0	0	0	0	0	0	0	0	0	0
PID-0559-PL9-77	85.59	99.77	97.08	97.94	100	0	96.91	100	0	0	0	0	0	0	0	0	0	0	0	0	0	0	100	0	0	0	0	100	0	0	0	0	0	0	0	0	0	0	0	0	0	0
PID-0559-PL8-33	85.59	99.77	97.08	97.94	100	100	100	100	0	0	0	0	0	0	0	0	0	0	0	0	0	0	0	0	0	0	0	0	0	0	0	0	0	0	0	0	0	0	0	0	0	0
PID-0559-PL8-26	85.59	99.77	97.08	97.94	100	100	100	0	100	0	0	0	0	0	0	0	0	0	0	0	0	0	0	0	0	0	0	0	0	0	0	0	0	0	0	0	0	0	0	0	0	0
PID-559-rep-PL6-65	85.59	100|99.77	100|97.08	97.94|92.18	100|99.24	100	0	100	100	0	0	0	0	0	0	0	0	0	0	0	0	100	100	0	0	0	0	0	0	0	0	0	0	0	0	0	0	0	0	0	0	0
PID-560-PL7-10	85.59	99.77	97.08	97.94	100	100	100	100	100	0	0	0	0	0	0	0	0	0	0	0	0	0	0	0	0	0	0	0	0	0	0	0	0	0	0	0	0	0	0	0	0	0
PID-559-rep-PL6-7	85.59	94.82|95.05	97.08|100	100|97.94	99.24|100	100	100	100	100	0	0	0	0	0	0	0	0	0	0	0	0	0	0	0	0	0	0	0	0	0	0	0	0	0	0	0	0	0	0	0	0	0
PID-559-rep-PL6-16	85.59	99.77|95.27	97.08|93.21	97.94	99.55|100	100|100	100	100	100	0	0	0	0	0	0	0	0	0	0	0	100	100	0	0	0	0	0	0	0	0	0	0	0	0	0	0	0	0	0	0	0	0
PID-559-rep-PL6-41	85.59	99.77	97.08	97.94	100	100	100	100	100	0	0	0	0	0	0	0	0	0	0	0	0	0	0	0	0	0	0	0	0	0	0	0	0	0	0	0	0	0	0	0	0	0
PID-559-rep-PL6-32	85.59	99.77	97.08	97.94	100	100	0	0	0	0	0	0	0	0	0	0	0	0	0	0	0	0	0	0	0	0	0	0	0	94.05	0	0	0	0	0	0	0	0	0	0	0	0
PID-559-rep-PL6-52	85.59	99.77	97.08	97.94	100	100	100	100	100	0	0	0	0	0	0	0	0	0	0	0	0	0	0	0	0	0	0	0	0	0	0	0	0	0	0	0	0	0	0	0	0	0
PID-559-rep-PL6-21	85.59	99.77	97.08	97.94	100	100	100	100	100	0	0	0	0	0	0	0	0	0	0	0	0	0	0	0	0	0	0	0	0	0	0	0	0	0	0	0	0	0	0	0	0	0
PID-559-rep-PL6-66	85.59	99.77	97.08	97.94	100	100	100	100	100	0	0	0	0	0	0	0	0	0	0	0	0	0	0	0	0	0	0	0	0	0	0	0	0	0	0	0	0	0	0	0	0	0
PID-559-rep-PL6-79	85.59	99.77	97.08	97.94	100	100	0	0	0	0	0	0	0	0	0	0	0	0	0	0	0	0	0	0	0	0	0	0	0	0	0	0	0	0	0	0	0	0	0	0	0	0
PID-559-rep-PL6-57	85.59	99.77	97.08	97.94	100	100	100	100	100	0	0	0	0	0	0	0	0	0	0	0	0	0	0	0	0	0	0	0	0	0	0	0	0	0	0	0	0	0	0	0	0	0
PID-559-rep-PL6-30	85.59	99.77	97.08	97.94	100	100	100	100	100	0	0	0	0	0	0	0	0	0	0	0	0	0	0	0	0	0	0	0	0	0	0	0	0	0	0	0	0	0	0	0	0	0
PID-559-rep-PL6-34	85.59	99.77	97.08	97.94	100	100	100	100	100	0	0	0	0	0	0	0	0	0	0	0	0	0	0	0	0	0	0	0	0	0	0	0	0	0	0	0	0	0	0	0	0	0
PID-559-rep-PL6-63	85.59	99.77	97.08	97.94	100	100	100	100	100	0	0	0	0	0	0	0	0	0	0	0	0	0	0	0	0	0	0	0	0	0	0	0	0	0	0	0	0	0	0	0	0	0
PID-559-rep-PL6-38	85.59	99.77	97.08	97.94	100	100	100	100	100	0	0	0	0	0	0	0	0	0	0	0	0	0	0	0	0	0	0	0	0	0	0	0	0	0	0	0	0	0	0	0	0	0
PID-559-rep-PL6-28	85.59	99.77	97.08	97.94	100	100	100	100	100	0	0	0	0	0	0	0	0	0	0	0	0	0	0	0	0	0	0	0	0	0	0	0	0	0	0	100	97.72	100	98.49	96.69	0	0
PID-559-rep-PL6-8	85.59	99.77	97.08	97.94	100	100	100	100	100	0	0	0	0	0	0	0	0	0	0	0	0	0	0	0	0	0	0	0	0	0	0	0	0	0	0	0	0	0	0	0	0	0
PID-559-rep-PL6-69	85.59	99.77	97.08	97.94	100	100	100	100	0	0	0	0	0	0	0	0	0	0	0	0	0	0	0	0	0	0	0	0	0	0	0	0	0	0	0	0	0	0	0	0	0	0
PID-559-rep-PL6-44	85.59	99.77	97.08	97.94	100	100	100	100	100	0	0	0	0	0	0	0	0	0	0	0	0	0	0	0	0	0	0	0	0	0	0	0	0	0	0	0	0	0	0	0	0	0
PID-559-rep-PL6-61	85.59	99.77	97.08	97.94	100	100	100	100	100	0	0	0	0	0	0	0	0	0	0	0	0	0	0	0	0	0	0	0	0	0	0	0	0	0	0	0	0	0	0	0	0	0
PID-559-rep-PL6-53	85.59	99.77	97.08	97.94	100	100	100	100	100	0	0	0	0	0	0	0	0	100	0	0	0	0	0	0	0	0	0	0	0	0	0	0	0	0	0	0	0	0	0	0	0	0
PID-559-rep-PL6-77	85.59	99.77	97.08	97.94	100	100	100	100	100	0	0	0	0	0	94.46	0	0	85.48	0	0	0	0	0	0	0	0	0	0	0	0	0	0	0	0	0	0	0	0	0	0	0	0
PID-559-rep-PL6-60	85.59	99.77|99.1	97.08|97.42	97.94	97.73|100	0	100	100	100	0	0	0	0	0	0	0	0	0	0	0	100	100	100	100	100	0	0	0	0	0	0	0	0	0	0	0	0	0	0	0	0	0
PID-0653-63	85.59	99.77	97.08	97.94	100	100	100	100	100	0	0	0	0	0	0	0	0	0	0	0	0	0	0	0	0	0	0	0	0	0	0	0	0	0	0	0	0	0	0	0	0	0
PID-0653-286	85.59	99.77	97.08	97.94	100	100	100	100	100	0	0	0	0	0	0	0	0	0	0	0	0	0	0	0	0	0	0	0	0	0	0	0	0	0	0	0	0	0	0	0	0	0
PID-0810-NRCS-A	85.59	99.77	97.08	97.94	100	87.12	100	0	0	0	0	0	0	0	0	0	0	0	0	0	0	0	0	0	0	0	0	0	0	0	0	0	0	0	0	0	0	0	0	0	0	0
PID-0995-2-AL	85.59	99.77	97.08	97.94	100	100	100	100	100	0	0	0	0	0	0	0	0	0	0	0	0	0	0	0	0	0	0	0	0	0	0	0	0	0	0	0	0	0	0	0	0	0
PID-0995-1-AE	85.59	99.77	97.08	97.94	100	100	100	100	100	0	0	0	0	0	0	0	0	0	0	0	0	0	0	0	0	0	0	0	0	0	0	0	0	0	0	0	0	0	0	0	0	0
PID_0143_12	85.59	99.77	97.08	97.94	100	100	100	99.79	100	0	0	0	0	0	0	0	0	0	0	0	0	0	0	0	0	0	0	0	0	0	0	0	0	0	0	0	0	0	0	0	0	0
PID_0143_14	85.59	99.77	97.08	97.94	100	100	100	100	100	0	0	0	0	0	0	0	0	0	0	0	0	0	0	0	0	0	0	0	0	0	0	0	0	0	0	0	0	0	0	0	0	0
PID_0143_16	85.59	99.77	97.08	97.94	100	0	100	100	100	0	0	0	0	0	0	0	0	0	0	0	0	0	0	0	0	0	0	0	0	0	0	0	0	0	0	0	0	0	0	0	0	0
PID_0143_18	85.59	99.77	97.08	87.04|97.94	100	0	100	0	100	0	0	0	0	0	0	0	0	0	0	0	0	0	0	0	0	0	0	0	0	0	0	0	0	0	0	0	0	0	0	0	0	0
PID_0143_5	85.59	99.77	97.08	97.94	100	100	100	0	100	0	0	0	0	0	0	0	0	0	0	0	0	0	0	0	0	0	0	0	0	0	0	0	0	0	0	0	0	0	0	0	0	0
PID_0143_6	85.59	99.77	97.08	97.94	100	100	100	100	100	0	0	0	0	0	0	0	0	0	0	0	0	0	0	0	0	0	0	0	0	0	0	0	0	0	0	0	0	0	0	0	0	0
PID_0143_7	85.59	99.77	97.08	97.94	100	100	0	94.17	100	0	0	0	0	0	0	0	0	0	0	0	0	0	0	0	0	0	0	0	0	0	0	0	0	0	0	0	0	0	0	0	0	0
Staphylococcus_capitis_VCU116.fna	85.59	99.77	97.08	97.94	100	0	0	0	0	0	0	0	0	0	0	0	0	0	0	0	0	0	0	0	0	0	91.96	0	0	0	0	0	0	0	0	0	0	0	0	0	0	0
Staphylococcus_capitis_SK14.fna	85.59	99.77	97.08	97.94	100	100	0	0	0	0	0	0	0	0	0	0	0	0	0	0	0	0	0	0	0	0	0	0	0	0	0	0	0	0	0	0	0	0	0	0	0	0
Staphylococcus_capitis_QN11.0.fna	85.59	99.32	97.08	97.94	100	0	0	0	0	0	0	0	0	0	0	0	0	0	0	0	0	0	0	0	0	0	0	0	0	0	0	0	0	0	0	0	0	0	0	0	0	0
Staphylococcus_capitis_NCTC11045.fasta	85.59	99.77	97.08	97.94	100	0	0	0	0	0	0	0	0	0	0	0	0	0	0	0	0	0	0	0	0	0	0	0	0	0	0	0	0	0	0	0	0	0	0	0	0	0
Staphylococcus_capitis_CR05.fna	85.59	99.77	97.08	97.94	100	0	100	100	100	0	0	0	0	0	0	0	0	0	0	0	0	0	0	0	0	0	0	0	0	0	0	0	0	0	0	0	0	0	0	0	0	0
Staphylococcus_capitis_CR03.fasta	85.59	99.77	97.08	97.94	100	100	100	100	0	0	0	0	0	0	0	0	0	0	0	0	0	0	0	0	0	0	0	0	0	0	0	0	0	0	0	0	0	0	0	0	0	0
Staphylococcus_capitis_CR01.fasta	85.59	99.77	97.08	97.94	100	0	100	100	0	0	0	0	0	0	0	0	0	0	0	0	0	0	0	0	0	0	0	0	0	0	0	0	0	0	0	0	0	0	0	0	0	0
Staphylococcus_capitis_C87.fna	85.59	99.77	97.08	97.94	100	0	0	0	0	0	0	0	0	0	0	0	0	0	0	0	0	0	0	0	0	0	0	0	0	0	0	0	0	0	0	0	0	0	0	0	0	0
Staphylococcus_capitis_AYP1020.fasta	85.59	99.77	97.08	97.94	100	0	0	0	0	0	0	0	0	0	0	0	0	0	0	0	0	0	0	0	0	0	0	0	0	0	0	0	0	0	0	0	0	0	0	0	0	0

## Sheet: Supplementary Table 4 Proto+NRC
snp-dists 0.6.3			15TB0885_S138	15TB0897_S134	15TB0907_S148	15TB0911_S52	15TB0933_S56	15TB0941_S60	15TB0989_S96	15TB0997_S76	PID-0476-PL1-38	PID-0476-PL1-48	PID-0476-PL2-47	PID-0476-PL2-55	PID-0525-PL4-38	PID-0559-PL9-48	PID-559-rep-PL6-32	PID_220_RD_Pl_1_80	PID_220_RD_Pl_1_82	PID_220_RD_Pl_1_88	R_Dean_35	PID-0476-PL1-60	PID-559-rep-PL6-79	15TB0717_S106	15TB0735_S161	15TB0894_S145	15TB0935_S28	16TB0615_S185	PID-0476-PL1-42	PID-0476-PL2-67	PID-0559-PL10-41	PID-0559-PL9-77	PID-0559-PL9-88	PID_220_RD_Pl_1_13	PID_220_RD_Pl_1_48	PID_220_RD_Pl_1_50	PID_220_RD_Pl_1_66	PID_220_RD_Pl_2_93	R_Dean_13	PID-0476-PL1-6	PID-559-rep-PL6-77	PID-0476-PL1-69	PID-0476-PL1-7	PID-0476-PL1-81	PID-0476-PL1-8	PID-0476-PL1-91	PID-0476-PL2-19	PID-0476-PL2-3	PID-0476-PL2-43
	Isolate		15TB0885	15TB0897	15TB0907	15TB0911	15TB0933	15TB0941	15TB0989	15TB0997	108	149	283	284	503	W06 - 23 - g	995	W02 - 4 - ax	W02 - 5 - a	W02 - 9 - g	15TB0800	195	919	15TB0717	15TB0735	15TB0894	15TB0935	16TB0615	25	289	W07 - 17 - ax	W05 - 28 - ax	W06 - 28 - ax	W01 - 7 - a	W01 - 27 - ax	W01 - 33 - ax	W01 - 43 - a	W03 - 19 - g	15TB0961	276	937	97	123	14	143	229	209	205	212
		Clade	Non NRCS-A	Non NRCS-A	Non NRCS-A	Non NRCS-A	Non NRCS-A	Non NRCS-A	Non NRCS-A	Non NRCS-A	Non NRCS-A	Non NRCS-A	Non NRCS-A	Non NRCS-A	Non NRCS-A	Non NRCS-A	Non NRCS-A	Non NRCS-A	Non NRCS-A	Non NRCS-A	Non NRCS-A	Non NRCS-A	Non NRCS-A	Proto NRCS-A	Proto NRCS-A	Proto NRCS-A	Proto NRCS-A	Proto NRCS-A	Proto NRCS-A	Proto NRCS-A	Proto NRCS-A	Proto NRCS-A	Proto NRCS-A	Proto NRCS-A	Proto NRCS-A	Proto NRCS-A	Proto NRCS-A	Proto NRCS-A	Proto NRCS-A	NRCS-A	NRCS-A	NRCS-A	NRCS-A	NRCS-A	NRCS-A	NRCS-A	NRCS-A	NRCS-A	NRCS-A
15TB0885_S138	15TB0885	Non NRCS-A	0	13367	39506	40183	13880	39861	13909	13692	13416	40668	40557	40681	40550	13514	13452	13701	13705	14265	39460	40512	13714	13580	13564	13616	13588	13603	13567	13585	13590	13644	13644	13639	13580	13579	13579	13644	13597	13613	13607	13610	13606	13607	13606	13608	13613	13617	13606
15TB0897_S134	15TB0897	Non NRCS-A	13367	0	38622	39369	12369	39004	12370	11953	191	39859	39760	39881	39741	5687	312	12185	12189	3746	38652	39709	12189	11784	11770	11824	11797	11808	11776	11798	11797	11847	11847	11842	11787	11786	11786	11847	11805	11819	11813	11816	11812	11813	11812	11814	11819	11823	11812
15TB0907_S148	15TB0907	Non NRCS-A	39506	38622	0	3694	39298	718	39301	39172	38660	4108	4015	4114	3945	39200	38682	39104	39128	38854	4481	4021	39141	38999	38984	39031	39008	39016	38986	39009	39012	39055	39055	39049	38996	38995	38995	39055	39019	39033	39027	39030	39026	39027	39026	39028	39033	39037	39026
15TB0911_S52	15TB0911	Non NRCS-A	40183	39369	3694	0	40000	3222	40023	39935	39413	1845	1797	1867	1748	39914	39438	39807	39837	40190	1012	1775	39844	39788	39771	39818	39795	39801	39772	39796	39799	39841	39841	39835	39783	39782	39782	39841	39806	39823	39817	39820	39816	39817	39816	39818	39823	39827	39815
15TB0933_S56	15TB0933	Non NRCS-A	13880	12369	39298	40000	0	39670	167	5678	12405	40466	40364	40489	40339	7941	12430	870	847	13251	39293	40315	845	9880	9866	9914	9890	9903	9871	9891	9892	9944	9944	9939	9878	9877	9877	9944	9902	9910	9904	9907	9903	9904	9903	9905	9910	9914	9904
15TB0941_S60	15TB0941	Non NRCS-A	39861	39004	718	3222	39670	0	39693	39615	39034	3640	3572	3634	3477	39573	39058	39473	39501	39233	4069	3538	39510	39491	39476	39523	39500	39508	39477	39501	39504	39547	39547	39541	39488	39487	39487	39547	39511	39525	39519	39522	39518	39519	39518	39520	39525	39529	39518
15TB0989_S96	15TB0989	Non NRCS-A	13909	12370	39301	40023	167	39693	0	5703	12418	40489	40387	40512	40362	7980	12443	911	884	13269	39316	40342	878	9872	9858	9906	9882	9895	9863	9883	9884	9936	9936	9931	9870	9869	9869	9936	9894	9903	9897	9900	9896	9897	9896	9898	9903	9907	9896
15TB0997_S76	15TB0997	Non NRCS-A	13692	11953	39172	39935	5678	39615	5703	0	12001	40397	40284	40422	40276	7576	12028	5692	5695	12829	39119	40236	5719	4563	4551	4601	4575	4589	4556	4576	4577	4630	4630	4625	4565	4564	4564	4630	4587	4596	4590	4593	4589	4590	4589	4591	4596	4600	4589
PID_220_RD_Pl_1_80	W02 - 4 - ax	Non NRCS-A	13701	12185	39104	39807	870	39473	911	5692	12217	40266	40164	40293	40139	7716	12242	0	109	13061	39090	40115	570	9631	9619	9667	9643	9656	9624	9644	9645	9697	9697	9692	9631	9630	9630	9697	9655	9662	9656	9659	9655	9656	9655	9657	9662	9666	9655
PID_220_RD_Pl_1_82	W02 - 5 - a	Non NRCS-A	13705	12189	39128	39837	847	39501	884	5695	12221	40295	40193	40322	40168	7709	12246	109	0	13068	39110	40144	537	9672	9660	9708	9684	9697	9665	9685	9686	9738	9738	9733	9672	9671	9671	9738	9696	9701	9695	9698	9694	9695	9694	9696	9701	9705	9694
PID_220_RD_Pl_1_88	W02 - 9 - g	Non NRCS-A	14265	3746	38854	40190	13251	39233	13269	12829	3783	40669	40570	40695	40553	7153	3889	13061	13068	0	39467	40515	13083	12708	12694	12748	12721	12729	12700	12722	12721	12769	12769	12764	12711	12710	12710	12769	12731	12741	12735	12738	12734	12735	12734	12736	12741	12745	12734
PID-0476-PL1-38	108	Non NRCS-A	13416	191	38660	39413	12405	39034	12418	12001	0	39876	39777	39916	39772	5710	313	12217	12221	3783	38686	39740	12225	11848	11834	11888	11861	11870	11840	11862	11861	11909	11909	11904	11851	11850	11850	11909	11869	11883	11877	11880	11876	11877	11876	11878	11883	11887	11876
PID-0476-PL1-48	149	Non NRCS-A	40668	39859	4108	1845	40466	3640	40489	40397	39876	0	670	138	783	40415	39912	40266	40295	40669	2768	668	40306	40259	40242	40289	40266	40274	40243	40267	40270	40312	40312	40306	40252	40251	40251	40312	40277	40293	40287	40290	40286	40287	40286	40288	40293	40297	40285
PID-0476-PL2-47	283	Non NRCS-A	40557	39760	4015	1797	40364	3572	40387	40284	39777	670	0	656	737	40319	39813	40164	40193	40570	2690	203	40204	40137	40120	40167	40144	40152	40121	40145	40148	40190	40190	40184	40132	40131	40131	40190	40155	40169	40163	40166	40162	40163	40162	40164	40169	40173	40161
PID-0476-PL2-55	284	Non NRCS-A	40681	39881	4114	1867	40489	3634	40512	40422	39916	138	656	0	795	40446	39938	40293	40322	40695	2801	650	40325	40278	40261	40308	40285	40293	40262	40286	40289	40331	40331	40325	40273	40272	40272	40331	40296	40312	40306	40309	40305	40306	40305	40307	40312	40316	40304
PID-0525-PL4-38	503	Non NRCS-A	40550	39741	3945	1748	40339	3477	40362	40276	39772	783	737	795	0	40294	39794	40139	40168	40553	2713	697	40179	40135	40118	40165	40142	40150	40119	40143	40146	40188	40188	40182	40130	40129	40129	40188	40153	40167	40161	40164	40160	40161	40160	40162	40167	40171	40159
PID-0559-PL9-48	W06 - 23 - g	Non NRCS-A	13514	5687	39200	39914	7941	39573	7980	7576	5710	40415	40319	40446	40294	0	5680	7716	7709	7153	39182	40269	7713	10785	10770	10824	10797	10808	10776	10798	10799	10849	10849	10844	10786	10785	10785	10849	10808	10814	10808	10811	10807	10808	10807	10809	10814	10818	10807
PID-559-rep-PL6-32	995	Non NRCS-A	13452	312	38682	39438	12430	39058	12443	12028	313	39912	39813	39938	39794	5680	0	12242	12246	3889	38725	39762	12250	11873	11859	11913	11886	11897	11865	11887	11886	11936	11936	11931	11876	11875	11875	11936	11894	11908	11902	11905	11901	11902	11901	11903	11908	11912	11901
R_Dean_35	15TB0800	Non NRCS-A	39460	38652	4481	1012	39293	4069	39316	39119	38686	2768	2690	2801	2713	39182	38725	39090	39110	39467	0	2683	39137	38868	38853	38898	38875	38882	38852	38876	38879	38922	38922	38916	38863	38862	38862	38922	38886	38901	38895	38898	38894	38895	38894	38896	38901	38905	38893
PID-0476-PL1-60	97	Non NRCS-A	40512	39709	4021	1775	40315	3538	40342	40236	39740	668	203	650	697	40269	39762	40115	40144	40515	2683	0	40159	40091	40074	40121	40098	40106	40075	40099	40102	40144	40144	40138	40086	40085	40085	40144	40109	40125	40119	40122	40118	40119	40118	40120	40125	40129	40117
PID-559-rep-PL6-79	889	Non NRCS-A	13714	12189	39141	39844	845	39510	878	5719	12225	40306	40204	40325	40179	7713	12250	570	537	13083	39137	40159	0	9725	9713	9761	9737	9750	9718	9738	9739	9791	9791	9786	9725	9724	9724	9791	9749	9756	9750	9753	9749	9750	9749	9751	9756	9760	9749
15TB0717_S106	15TB0717	Proto NRCS-A	13580	11784	38999	39788	9880	39491	9872	4563	11848	40259	40137	40278	40135	10785	11873	9631	9672	12708	38868	40091	9725	0	187	240	212	227	192	212	213	268	268	263	201	200	200	268	223	238	232	235	231	232	231	233	238	242	230
15TB0735_S161	15TB0735	Proto NRCS-A	13564	11770	38984	39771	9866	39476	9858	4551	11834	40242	40120	40261	40118	10770	11859	9619	9660	12694	38853	40074	9713	187	0	137	113	162	89	113	108	203	203	198	98	97	97	203	124	225	219	222	218	219	218	220	225	229	217
15TB0894_S145	15TB0894	Proto NRCS-A	13616	11824	39031	39818	9914	39523	9906	4601	11888	40289	40167	40308	40165	10824	11913	9667	9708	12748	38898	40121	9761	240	137	0	166	215	142	166	165	256	256	251	151	150	150	256	177	278	272	275	271	272	271	273	278	282	270
15TB0935_S28	15TB0935	Proto NRCS-A	13588	11797	39008	39795	9890	39500	9882	4575	11861	40266	40144	40285	40142	10797	11886	9643	9684	12721	38875	40098	9737	212	113	166	0	187	118	134	141	228	228	223	127	126	126	228	147	250	244	247	243	244	243	245	250	254	242
16TB0615_S185	16TB0615	Proto NRCS-A	13603	11808	39016	39801	9903	39508	9895	4589	11870	40274	40152	40293	40150	10808	11897	9656	9697	12729	38882	40106	9750	227	162	215	187	0	167	187	190	171	171	166	176	175	175	171	198	265	259	262	258	259	258	260	265	269	257
PID_220_RD_Pl_1_13	W01 - 7 - a	Proto NRCS-A	13639	11842	39049	39835	9939	39541	9931	4625	11904	40306	40184	40325	40182	10844	11931	9692	9733	12764	38916	40138	9786	263	198	251	223	166	203	223	226	15	15	0	212	211	211	15	234	301	295	298	294	295	294	296	301	305	293
PID_220_RD_Pl_1_48	W01 - 27 - ax	Proto NRCS-A	13580	11787	38996	39783	9878	39488	9870	4565	11851	40252	40132	40273	40130	10786	11876	9631	9672	12711	38863	40086	9725	201	98	151	127	176	103	127	126	217	217	212	0	1	1	217	138	239	233	236	232	233	232	234	239	243	231
PID_220_RD_Pl_1_50	W01 - 33 - ax	Proto NRCS-A	13579	11786	38995	39782	9877	39487	9869	4564	11850	40251	40131	40272	40129	10785	11875	9630	9671	12710	38862	40085	9724	200	97	150	126	175	102	126	125	216	216	211	1	0	0	216	137	238	232	235	231	232	231	233	238	242	230
PID_220_RD_Pl_1_66	W01 - 43 - a	Proto NRCS-A	13579	11786	38995	39782	9877	39487	9869	4564	11850	40251	40131	40272	40129	10785	11875	9630	9671	12710	38862	40085	9724	200	97	150	126	175	102	126	125	216	216	211	1	0	0	216	137	238	232	235	231	232	231	233	238	242	230
PID_220_RD_Pl_2_93	W03 - 19 - g	Proto NRCS-A	13644	11847	39055	39841	9944	39547	9936	4630	11909	40312	40190	40331	40188	10849	11936	9697	9738	12769	38922	40144	9791	268	203	256	228	171	208	228	231	0	0	15	217	216	216	0	239	306	300	303	299	300	299	301	306	310	298
PID-0476-PL1-42	25	Proto NRCS-A	13567	11776	38986	39772	9871	39477	9863	4556	11840	40243	40121	40262	40119	10776	11865	9624	9665	12700	38852	40075	9718	192	89	142	118	167	0	118	117	208	208	203	103	102	102	208	129	230	224	227	223	224	223	225	230	234	222
PID-0476-PL2-67	289	Proto NRCS-A	13585	11798	39009	39796	9891	39501	9883	4576	11862	40267	40145	40286	40143	10798	11887	9644	9685	12722	38876	40099	9738	212	113	166	134	187	118	0	141	228	228	223	127	126	126	228	147	250	244	247	243	244	243	245	250	254	242
PID-0559-PL10-41	W07 - 17 - ax	Proto NRCS-A	13590	11797	39012	39799	9892	39504	9884	4577	11861	40270	40148	40289	40146	10799	11886	9645	9686	12721	38879	40102	9739	213	108	165	141	190	117	141	0	231	231	226	126	125	125	231	152	251	245	248	244	245	244	246	251	255	243
PID-0559-PL9-77	W05 - 28 - ax	Proto NRCS-A	13644	11847	39055	39841	9944	39547	9936	4630	11909	40312	40190	40331	40188	10849	11936	9697	9738	12769	38922	40144	9791	268	203	256	228	171	208	228	231	0	0	15	217	216	216	0	239	306	300	303	299	300	299	301	306	310	298
PID-0559-PL9-88	W06 - 28 - ax	Proto NRCS-A	13644	11847	39055	39841	9944	39547	9936	4630	11909	40312	40190	40331	40188	10849	11936	9697	9738	12769	38922	40144	9791	268	203	256	228	171	208	228	231	0	0	15	217	216	216	0	239	306	300	303	299	300	299	301	306	310	298
R_Dean_13	15TB0961	Proto NRCS-A	13597	11805	39019	39806	9902	39511	9894	4587	11869	40277	40155	40296	40153	10808	11894	9655	9696	12731	38886	40109	9749	223	124	177	147	198	129	147	152	239	239	234	138	137	137	239	0	261	255	258	254	255	254	256	261	265	253
PID-0476-PL1-69	276	NRCS-A	13610	11816	39030	39820	9907	39522	9900	4593	11880	40290	40166	40309	40164	10811	11905	9659	9698	12738	38898	40122	9753	235	222	275	247	262	227	247	248	303	303	298	236	235	235	303	258	11	5	0	4	5	4	6	11	15	41
PID-559-rep-PL6-7	937	NRCS-A	13606	11812	39026	39816	9903	39518	9896	4589	11876	40286	40162	40305	40160	10807	11901	9655	9694	12734	38894	40118	9749	231	218	271	243	258	223	243	244	299	299	294	232	231	231	299	254	7	1	4	0	1	0	2	7	11	37
PID_0143_12	B18/4885	NRCS-A	13607	11813	39027	39817	9904	39519	9897	4590	11877	40287	40163	40306	40161	10808	11902	9656	9695	12735	38895	40119	9750	232	219	272	244	259	224	244	245	300	300	295	233	232	232	300	255	8	0	5	1	2	1	3	8	12	38
PID_0143_14	MB1649	NRCS-A	13618	11824	39038	39828	9915	39530	9908	4601	11888	40298	40174	40317	40172	10819	11913	9667	9706	12746	38906	40130	9761	243	230	283	255	270	235	255	256	311	311	306	244	243	243	311	266	19	13	16	12	13	12	14	19	23	49
PID_0143_16	B18/003601	NRCS-A	13612	11816	39032	39822	9909	39524	9902	4595	11880	40292	40168	40311	40166	10813	11905	9661	9700	12739	38900	40124	9755	237	224	277	249	264	229	249	250	305	305	300	238	237	237	305	260	13	7	10	6	7	6	8	13	17	43
PID_0143_18	W18/0005160b	NRCS-A	13616	11822	39036	39826	9913	39528	9906	4599	11886	40296	40172	40315	40170	10817	11911	9665	9704	12744	38904	40128	9759	241	228	281	253	268	233	253	254	309	309	304	242	241	241	309	264	17	11	14	10	11	10	12	17	21	47
PID_0143_5	MB000864	NRCS-A	13618	11824	39038	39828	9915	39530	9908	4601	11888	40298	40174	40317	40172	10819	11913	9667	9706	12746	38906	40130	9761	243	230	283	255	270	235	255	256	311	311	306	244	243	243	311	266	19	13	16	12	13	12	14	19	23	49
PID_0143_6	MB677	NRCS-A	13609	11815	39029	39819	9906	39521	9899	4592	11879	40289	40165	40308	40163	10810	11904	9658	9697	12737	38897	40121	9752	234	221	274	246	261	226	246	247	302	302	297	235	234	234	302	257	10	4	7	3	4	3	5	10	14	40
PID_0143_7	R18/113370	NRCS-A	13608	11814	39028	39818	9905	39520	9898	4591	11878	40288	40164	40307	40162	10809	11903	9657	9696	12736	38896	40120	9751	233	220	273	245	260	225	245	246	301	301	296	234	233	233	301	256	9	1	6	2	3	2	4	9	13	39
PID0027_MW_10	33	NRCS-A	13612	11818	39032	39822	9909	39524	9902	4595	11882	40292	40168	40311	40166	10813	11907	9661	9700	12740	38900	40124	9755	237	224	277	249	264	229	249	250	305	305	300	238	237	237	305	260	1	7	10	6	7	6	8	1	17	43
PID0027_MW_113	878	NRCS-A	13611	11817	39031	39821	9908	39523	9901	4594	11881	40291	40167	40310	40165	10812	11906	9660	9699	12739	38899	40123	9754	236	223	276	248	263	228	248	249	304	304	299	237	236	236	304	259	2	8	11	7	8	7	9	2	18	42
PID0027_MW_115	1002	NRCS-A	13609	11815	39029	39819	9906	39521	9899	4592	11879	40289	40165	40308	40163	10810	11904	9658	9697	12737	38897	40121	9752	234	221	274	246	261	226	246	247	302	302	297	235	234	234	302	257	10	4	7	3	4	3	5	10	14	40
PID0027_MW_121	1048	NRCS-A	13612	11818	39032	39822	9909	39524	9902	4595	11882	40292	40168	40311	40166	10813	11907	9661	9700	12740	38900	40124	9755	237	224	277	249	264	229	249	250	305	305	300	238	237	237	305	260	1	7	10	6	7	6	8	1	17	43
PID0027_MW_146	49	NRCS-A	13606	11812	39026	39816	9903	39518	9896	4589	11876	40286	40162	40305	40160	10807	11901	9655	9694	12734	38894	40118	9749	231	218	271	243	258	223	243	244	299	299	294	232	231	231	299	254	9	3	6	2	3	2	4	9	13	37
PID0027_MW_24	101	NRCS-A	13606	11812	39026	39816	9903	39518	9896	4589	11876	40286	40162	40305	40160	10807	11901	9655	9694	12734	38894	40118	9749	231	218	271	243	258	223	243	244	299	299	294	232	231	231	299	254	7	1	4	0	1	0	2	7	11	37
PID0027_MW_29	114	NRCS-A	13607	11813	39027	39817	9904	39519	9897	4590	11877	40287	40163	40306	40161	10808	11902	9656	9695	12735	38895	40119	9750	232	219	272	244	259	224	244	245	300	300	295	233	232	232	300	255	8	2	5	1	2	1	3	8	12	38
PID0027_MW_43	180	NRCS-A	13606	11812	39026	39816	9903	39518	9896	4589	11876	40286	40162	40305	40160	10807	11901	9655	9694	12734	38894	40118	9749	231	218	271	243	258	223	243	244	299	299	294	232	231	231	299	254	7	1	4	0	1	0	2	7	11	37
PID0027_MW_44	181	NRCS-A	13607	11813	39027	39817	9904	39519	9897	4590	11877	40287	40163	40306	40161	10808	11902	9656	9695	12735	38895	40119	9750	232	219	272	244	259	224	244	245	300	300	295	233	232	232	300	255	8	2	5	1	2	1	3	8	12	38
PID0027_MW_5	191	NRCS-A	13606	11812	39026	39816	9903	39518	9896	4589	11876	40286	40162	40305	40160	10807	11901	9655	9694	12734	38894	40118	9749	231	218	271	243	258	223	243	244	299	299	294	232	231	231	299	254	7	1	4	0	1	0	2	7	11	37
PID0027_MW_53	18	NRCS-A	13612	11818	39032	39822	9909	39524	9902	4595	11882	40292	40168	40311	40166	10813	11907	9661	9700	12740	38900	40124	9755	237	224	277	249	264	229	249	250	305	305	300	238	237	237	305	260	1	7	10	6	7	6	8	1	17	43
PID0027_MW_65	222	NRCS-A	13606	11812	39026	39816	9903	39518	9896	4589	11876	40286	40162	40305	40160	10807	11901	9655	9694	12734	38894	40118	9749	231	218	271	243	258	223	243	244	299	299	294	232	231	231	299	254	7	1	4	0	1	0	2	7	11	37
PID0027_MW_80	330	NRCS-A	13607	11813	39027	39817	9904	39519	9897	4590	11877	40287	40163	40306	40161	10808	11902	9656	9695	12735	38895	40119	9750	232	219	272	244	259	224	244	245	300	300	295	233	232	232	300	255	8	2	5	1	2	1	3	8	12	38
PID0027_MW_83	355	NRCS-A	13612	11818	39032	39822	9909	39524	9902	4595	11882	40292	40168	40311	40166	10813	11907	9661	9700	12740	38900	40124	9755	237	224	277	249	264	229	249	250	305	305	300	238	237	237	305	260	1	7	10	6	7	6	8	1	17	43
PID0027_MW_88	379	NRCS-A	13610	11816	39028	39818	9907	39520	9900	4593	11880	40288	40164	40307	40162	10811	11905	9659	9698	12738	38896	40120	9753	235	222	275	247	262	227	247	248	303	303	298	236	235	235	303	258	11	5	8	4	5	4	6	11	15	41
PID0027_MW_90	442	NRCS-A	13606	11812	39026	39816	9903	39518	9896	4589	11876	40286	40162	40305	40160	10807	11901	9655	9694	12734	38894	40118	9749	231	218	271	243	258	223	243	244	299	299	294	232	231	231	299	254	7	1	4	0	1	0	2	7	11	37
PID-0476-PL1-6	195	NRCS-A	13613	11819	39033	39823	9910	39525	9903	4596	11883	40293	40169	40312	40167	10814	11908	9662	9701	12741	38901	40125	9756	238	225	278	250	265	230	250	251	306	306	301	239	238	238	306	261	0	8	11	7	8	7	9	2	18	44
PID-0476-PL1-7	123	NRCS-A	13606	11812	39026	39816	9903	39518	9896	4589	11876	40286	40162	40305	40160	10807	11901	9655	9694	12734	38894	40118	9749	231	218	271	243	258	223	243	244	299	299	294	232	231	231	299	254	7	1	4	0	1	0	2	7	11	37
PID-0476-PL1-8	14	NRCS-A	13606	11812	39026	39816	9903	39518	9896	4589	11876	40286	40162	40305	40160	10807	11901	9655	9694	12734	38894	40118	9749	231	218	271	243	258	223	243	244	299	299	294	232	231	231	299	254	7	1	4	0	1	0	2	7	11	37
PID-0476-PL1-81	143	NRCS-A	13607	11813	39027	39817	9904	39519	9897	4590	11877	40287	40163	40306	40161	10808	11902	9656	9695	12735	38895	40119	9750	232	219	272	244	259	224	244	245	300	300	295	233	232	232	300	255	8	2	5	1	0	1	3	8	12	38
PID-0476-PL1-91	229	NRCS-A	13608	11814	39028	39818	9905	39520	9898	4591	11878	40288	40164	40307	40162	10809	11903	9657	9696	12736	38896	40120	9751	233	220	273	245	260	225	245	246	301	301	296	234	233	233	301	256	9	3	6	2	3	2	0	9	13	39
PID-0476-PL2-19	209	NRCS-A	13613	11819	39033	39823	9910	39525	9903	4596	11883	40293	40169	40312	40167	10814	11908	9662	9701	12741	38901	40125	9756	238	225	278	250	265	230	250	251	306	306	301	239	238	238	306	261	2	8	11	7	8	7	9	0	18	44
PID-0476-PL2-3	205	NRCS-A	13617	11823	39037	39827	9914	39529	9907	4600	11887	40297	40173	40316	40171	10818	11912	9666	9705	12745	38905	40129	9760	242	229	282	254	269	234	254	255	310	310	305	243	242	242	310	265	18	12	15	11	12	11	13	18	0	48
PID-0476-PL2-43	212	NRCS-A	13606	11812	39026	39815	9904	39518	9896	4589	11876	40285	40161	40304	40159	10807	11901	9655	9694	12734	38893	40117	9749	230	217	270	242	257	222	242	243	298	298	293	231	230	230	298	253	44	38	41	37	38	37	39	44	48	0
PID-0476-PL2-65	165	NRCS-A	13606	11812	39026	39816	9903	39518	9896	4589	11876	40286	40162	40305	40160	10807	11901	9655	9694	12734	38894	40118	9749	231	218	271	243	258	223	243	244	299	299	294	232	231	231	299	254	7	1	4	0	1	0	2	7	11	37
PID-0476-PL2-68	241	NRCS-A	13607	11813	39027	39817	9904	39519	9897	4590	11877	40287	40163	40306	40161	10808	11902	9656	9695	12735	38895	40119	9750	232	219	272	244	259	224	244	245	300	300	295	233	232	232	300	255	8	2	5	1	2	1	3	8	12	38
PID-0525-PL3-86	444	NRCS-A	13607	11813	39027	39816	9905	39519	9897	4590	11877	40286	40162	40305	40160	10808	11902	9656	9695	12735	38894	40118	9750	231	218	271	243	258	223	243	244	299	299	294	232	231	231	299	254	45	39	42	38	39	38	40	45	49	1
PID-0525-PL3-87	489	NRCS-A	13612	11818	39032	39822	9909	39524	9902	4595	11882	40292	40168	40311	40166	10813	11907	9661	9700	12740	38900	40124	9755	237	224	277	249	264	229	249	250	305	305	300	238	237	237	305	260	1	7	10	6	7	6	8	1	17	43
PID-0525-PL4-50	514	NRCS-A	13606	11812	39026	39816	9903	39518	9896	4589	11876	40286	40162	40305	40160	10807	11901	9655	9694	12734	38894	40118	9749	231	218	271	243	258	223	243	244	299	299	294	232	231	231	299	254	7	1	4	0	1	0	2	7	11	37
PID-0526-Nxseq-1	566	NRCS-A	13616	11822	39036	39826	9913	39528	9906	4599	11886	40296	40172	40315	40170	10817	11911	9665	9704	12744	38904	40128	9759	241	228	281	253	268	233	253	254	309	309	304	242	241	241	309	264	17	11	14	10	11	10	12	17	5	47
PID-0526-Nxseq-14	358	NRCS-A	13616	11822	39036	39826	9913	39528	9906	4599	11886	40296	40172	40315	40170	10817	11911	9665	9704	12744	38904	40128	9759	241	228	281	253	268	233	253	254	309	309	304	242	241	241	309	264	17	11	14	10	11	10	12	17	3	47
PID-0526-Nxseq-16	579	NRCS-A	13616	11822	39036	39826	9913	39528	9906	4599	11886	40296	40172	40315	40170	10817	11911	9665	9704	12744	38904	40128	9759	241	228	281	253	268	233	253	254	309	309	304	242	241	241	309	264	17	11	14	10	11	10	12	17	3	47
PID-0526-Nxseq-4	332	NRCS-A	13616	11822	39036	39826	9913	39528	9906	4599	11886	40296	40172	40315	40170	10817	11911	9665	9704	12744	38904	40128	9759	241	228	281	253	268	233	253	254	309	309	304	242	241	241	309	264	17	11	14	10	11	10	12	17	7	47
PID-0526-Nxseq-6	364	NRCS-A	13616	11822	39036	39826	9913	39528	9906	4599	11886	40296	40172	40315	40170	10817	11911	9665	9704	12744	38904	40128	9759	241	228	281	253	268	233	253	254	309	309	304	242	241	241	309	264	17	11	14	10	11	10	12	17	1	47
PID-0526-Nxseq-7	378	NRCS-A	13607	11813	39027	39817	9904	39519	9897	4590	11877	40287	40163	40306	40161	10808	11902	9656	9695	12735	38895	40119	9750	232	219	272	244	259	224	244	245	300	300	295	233	232	232	300	255	8	2	5	1	2	1	3	8	12	38
PID-0526-Nxseq-8	440	NRCS-A	13607	11813	39027	39817	9904	39519	9897	4590	11877	40287	40163	40306	40161	10808	11902	9656	9695	12735	38895	40119	9750	232	219	272	244	259	224	244	245	300	300	295	233	232	232	300	255	8	2	5	1	2	1	3	8	12	38
PID-0559-PL8-13	400a	NRCS-A	13607	11813	39027	39817	9904	39519	9897	4590	11877	40287	40163	40306	40161	10808	11902	9656	9695	12735	38895	40119	9750	232	219	272	244	259	224	244	245	300	300	295	233	232	232	300	255	8	0	5	1	2	1	3	8	12	38
PID-0559-PL8-18	1252	NRCS-A	13608	11814	39028	39818	9905	39520	9898	4591	11878	40288	40164	40307	40162	10809	11903	9657	9696	12736	38896	40120	9751	233	220	273	245	260	225	245	246	301	301	296	234	233	233	301	256	9	3	6	2	3	2	4	9	13	39
PID-0559-PL8-26	1255	NRCS-A	13607	11813	39027	39817	9904	39519	9897	4590	11877	40287	40163	40306	40161	10808	11902	9656	9695	12735	38895	40119	9750	232	219	272	244	259	224	244	245	300	300	295	233	232	232	300	255	8	2	5	1	2	1	3	8	12	38
PID-0559-PL8-33	1233	NRCS-A	13628	11834	39044	39833	9925	39536	9917	4611	11898	40303	40179	40322	40177	10829	11923	9676	9715	12756	38911	40135	9770	252	239	292	264	279	244	264	265	320	320	315	253	252	252	320	275	82	76	79	75	76	75	77	82	86	74
PID-0559-PL8-53	404b	NRCS-A	13609	11815	39029	39819	9906	39521	9899	4592	11879	40289	40165	40308	40163	10810	11904	9658	9697	12737	38897	40121	9752	234	221	274	246	261	226	246	247	302	302	297	235	234	234	302	257	10	4	7	3	4	3	5	10	14	40
PID-0559-PL8-59	1292	NRCS-A	13605	11811	39025	39815	9902	39517	9895	4588	11875	40285	40161	40304	40159	10806	11900	9654	9693	12733	38893	40117	9748	230	217	270	242	257	222	242	243	298	298	293	231	230	230	298	253	8	2	5	1	2	1	3	8	12	36
PID-0559-PL9-49	1157	NRCS-A	13609	11815	39029	39819	9906	39521	9899	4592	11879	40289	40165	40308	40163	10810	11904	9658	9697	12737	38897	40121	9752	234	221	274	246	261	226	246	247	302	302	297	235	234	234	302	257	10	2	7	3	4	3	5	10	14	40
PID-0559-PL9-56	1191	NRCS-A	13609	11815	39029	39819	9906	39521	9899	4592	11879	40289	40165	40308	40163	10810	11904	9658	9697	12737	38897	40121	9752	234	221	274	246	261	226	246	247	302	302	297	235	234	234	302	257	10	4	7	3	4	3	5	10	14	40
PID-0653-286	B001SC	NRCS-A	13636	11842	39055	39845	9933	39547	9926	4619	11906	40315	40191	40334	40189	10837	11931	9685	9724	12764	38923	40147	9779	261	248	301	273	288	253	273	274	329	329	324	262	261	261	329	284	37	31	34	30	31	30	32	37	41	67
PID-0653-63	B002SC	NRCS-A	13634	11840	39052	39842	9931	39544	9924	4617	11904	40312	40188	40331	40186	10835	11929	9683	9722	12762	38920	40144	9777	259	246	299	271	286	251	271	272	327	327	322	260	259	259	327	282	35	29	32	28	29	28	30	35	39	65
PID-0810-NRCS-A	B003SC	NRCS-A	13619	11827	39041	39831	9918	39533	9911	4604	11891	40301	40177	40320	40175	10822	11916	9670	9709	12747	38909	40133	9764	246	233	286	258	273	238	258	259	314	314	309	247	246	246	314	269	24	18	21	17	18	17	19	24	28	54
PID-0995-1-AE	B004SC	NRCS-A	13620	11828	39042	39832	9919	39534	9912	4605	11892	40302	40178	40321	40176	10823	11917	9671	9710	12748	38910	40134	9765	247	234	287	259	274	239	259	260	315	315	310	248	247	247	315	270	23	17	20	16	17	16	18	23	27	53
PID-0995-2-AL	L004SC	NRCS-A	13620	11828	39042	39832	9919	39534	9912	4605	11892	40302	40178	40321	40176	10823	11917	9671	9710	12748	38910	40134	9765	247	234	287	259	274	239	259	260	315	315	310	248	247	247	315	270	23	17	20	16	17	16	18	23	27	53
PID-525-PL5-1008	1008	NRCS-A	13607	11813	39027	39817	9904	39519	9897	4590	11877	40287	40163	40306	40161	10808	11902	9656	9695	12735	38895	40119	9750	232	219	272	244	259	224	244	245	300	300	295	233	232	232	300	255	8	0	5	1	2	1	3	8	12	38
PID-525-PL5-672	672	NRCS-A	13606	11812	39026	39816	9903	39518	9896	4589	11876	40286	40162	40305	40160	10807	11901	9655	9694	12734	38894	40118	9749	231	218	271	243	258	223	243	244	299	299	294	232	231	231	299	254	7	1	4	0	1	0	2	7	11	37
PID-525-PL5-673	673	NRCS-A	13607	11813	39027	39817	9904	39519	9897	4590	11877	40287	40163	40306	40161	10808	11902	9656	9695	12735	38895	40119	9750	232	219	272	244	259	224	244	245	300	300	295	233	232	232	300	255	8	0	5	1	2	1	3	8	12	38
PID-525-PL5-674	674	NRCS-A	13607	11813	39027	39817	9904	39519	9897	4590	11877	40287	40163	40306	40161	10808	11902	9656	9695	12735	38895	40119	9750	232	219	272	244	259	224	244	245	300	300	295	233	232	232	300	255	8	0	5	1	2	1	3	8	12	38
PID-525-PL5-677	677	NRCS-A	13629	11835	39045	39834	9926	39537	9918	4612	11899	40304	40180	40323	40178	10830	11924	9677	9716	12757	38912	40136	9771	253	240	293	265	280	245	265	266	321	321	316	254	253	253	321	276	83	77	80	76	77	76	78	83	87	75
PID-525-PL5-687	687	NRCS-A	13608	11814	39028	39818	9905	39520	9898	4591	11878	40288	40164	40307	40162	10809	11903	9657	9696	12736	38896	40120	9751	233	220	273	245	260	225	245	246	301	301	296	234	233	233	301	256	9	3	6	2	3	2	4	9	13	39
PID-525-PL5-725	725	NRCS-A	13608	11814	39028	39818	9905	39520	9898	4591	11878	40288	40164	40307	40162	10809	11903	9657	9696	12736	38896	40120	9751	233	220	273	245	260	225	245	246	301	301	296	234	233	233	301	256	9	3	6	2	3	2	4	9	13	39
PID-525-PL5-742	742	NRCS-A	13607	11813	39027	39817	9904	39519	9897	4590	11877	40287	40163	40306	40161	10808	11902	9656	9695	12735	38895	40119	9750	232	219	272	244	259	224	244	245	300	300	295	233	232	232	300	255	10	4	7	3	4	3	5	10	14	38
PID-525-PL5-744	744	NRCS-A	13606	11812	39026	39816	9903	39518	9896	4589	11876	40286	40162	40305	40160	10807	11901	9655	9694	12734	38894	40118	9749	231	218	271	243	258	223	243	244	299	299	294	232	231	231	299	254	7	1	4	0	1	0	2	7	11	37
PID-525-PL5-750	750	NRCS-A	13608	11814	39028	39818	9905	39520	9898	4591	11878	40288	40164	40307	40162	10809	11903	9657	9696	12736	38896	40120	9751	233	220	273	245	260	225	245	246	301	301	296	234	233	233	301	256	9	3	6	2	3	2	4	9	13	39
PID-525-PL5-783	783	NRCS-A	13607	11813	39027	39817	9904	39519	9897	4590	11877	40287	40163	40306	40161	10808	11902	9656	9695	12735	38895	40119	9750	232	219	272	244	259	224	244	245	300	300	295	233	232	232	300	255	8	2	5	1	2	1	3	8	12	38
PID-525-PL5-796	796	NRCS-A	13628	11834	39044	39833	9925	39536	9917	4611	11898	40303	40179	40322	40177	10829	11923	9676	9715	12756	38911	40135	9770	252	239	292	264	279	244	264	265	320	320	315	253	252	252	320	275	82	76	79	75	76	75	77	82	86	74
PID-525-PL5-800	800	NRCS-A	13616	11822	39036	39826	9913	39528	9906	4599	11886	40296	40172	40315	40170	10817	11911	9665	9704	12744	38904	40128	9759	241	228	281	253	268	233	253	254	309	309	304	242	241	241	309	264	17	11	14	10	11	10	12	17	3	47
PID-525-PL5-916	916	NRCS-A	13607	11813	39027	39817	9904	39519	9897	4590	11877	40287	40163	40306	40161	10808	11902	9656	9695	12735	38895	40119	9750	232	219	272	244	259	224	244	245	300	300	295	233	232	232	300	255	8	2	5	1	2	1	3	8	12	38
PID-559-rep-PL6-16	941	NRCS-A	13605	11811	39025	39815	9902	39517	9895	4588	11875	40285	40161	40304	40159	10806	11900	9654	9693	12733	38893	40117	9748	230	217	270	242	257	222	242	243	298	298	293	231	230	230	298	253	8	2	5	1	2	1	3	8	12	38
PID-559-rep-PL6-21	877	NRCS-A	13606	11812	39026	39816	9903	39518	9896	4589	11876	40286	40162	40305	40160	10807	11901	9655	9694	12734	38894	40118	9749	231	218	271	243	258	223	243	244	299	299	294	232	231	231	299	254	7	1	4	0	1	0	2	7	11	37
PID-559-rep-PL6-28	853	NRCS-A	13608	11814	39028	39818	9905	39520	9898	4591	11878	40288	40164	40307	40162	10809	11903	9657	9696	12736	38896	40120	9751	233	220	273	245	260	225	245	246	301	301	296	234	233	233	301	256	9	3	6	2	3	2	4	9	13	39
PID-559-rep-PL6-30	898	NRCS-A	13607	11813	39027	39817	9904	39519	9897	4590	11877	40287	40163	40306	40161	10808	11902	9656	9695	12735	38895	40119	9750	232	219	272	244	259	224	244	245	300	300	295	233	232	232	300	255	8	0	5	1	2	1	3	8	12	38
PID-559-rep-PL6-34	938	NRCS-A	13607	11813	39027	39817	9904	39519	9897	4590	11877	40287	40163	40306	40161	10808	11902	9656	9695	12735	38895	40119	9750	232	219	272	244	259	224	244	245	300	300	295	233	232	232	300	255	8	0	5	1	2	1	3	8	12	38
PID-559-rep-PL6-38	899	NRCS-A	13607	11813	39027	39817	9904	39519	9897	4590	11877	40287	40163	40306	40161	10808	11902	9656	9695	12735	38895	40119	9750	232	219	272	244	259	224	244	245	300	300	295	233	232	232	300	255	8	0	5	1	2	1	3	8	12	38
PID-559-rep-PL6-41	809	NRCS-A	13607	11813	39027	39817	9904	39519	9897	4590	11877	40287	40163	40306	40161	10808	11902	9656	9695	12735	38895	40119	9750	232	219	272	244	259	224	244	245	300	300	295	233	232	232	300	255	8	2	5	1	2	1	3	8	12	38
PID-559-rep-PL6-44	856	NRCS-A	13606	11812	39026	39816	9903	39518	9896	4589	11876	40286	40162	40305	40160	10807	11901	9655	9694	12734	38894	40118	9749	231	218	271	243	258	223	243	244	299	299	294	232	231	231	299	254	7	1	4	0	1	0	2	7	11	37
PID-559-rep-PL6-52	857	NRCS-A	13606	11812	39026	39816	9903	39518	9896	4589	11876	40286	40162	40305	40160	10807	11901	9655	9694	12734	38894	40118	9749	231	218	271	243	258	223	243	244	299	299	294	232	231	231	299	254	7	1	4	0	1	0	2	7	11	37
PID-559-rep-PL6-53	882	NRCS-A	13606	11812	39026	39816	9903	39518	9896	4589	11876	40286	40162	40305	40160	10807	11901	9655	9694	12734	38894	40118	9749	231	218	271	243	258	223	243	244	299	299	294	232	231	231	299	254	7	1	4	0	1	0	2	7	11	37
PID-559-rep-PL6-57	813	NRCS-A	13606	11812	39026	39816	9903	39518	9896	4589	11876	40286	40162	40305	40160	10807	11901	9655	9694	12734	38894	40118	9749	231	218	271	243	258	223	243	244	299	299	294	232	231	231	299	254	7	1	4	0	1	0	2	7	11	37
PID-559-rep-PL6-60	858	NRCS-A	13606	11812	39026	39816	9903	39518	9896	4589	11876	40286	40162	40305	40160	10807	11901	9655	9694	12734	38894	40118	9749	231	218	271	243	258	223	243	244	299	299	294	232	231	231	299	254	7	1	4	0	1	0	2	7	11	37
PID-559-rep-PL6-61	883	NRCS-A	13608	11814	39028	39818	9905	39520	9898	4591	11878	40288	40164	40307	40162	10809	11903	9657	9696	12736	38896	40120	9751	233	220	273	245	260	225	245	246	301	301	296	234	233	233	301	256	9	3	6	2	3	2	4	9	13	39
PID-559-rep-PL6-63	932	NRCS-A	13607	11813	39027	39817	9904	39519	9897	4590	11877	40287	40163	40306	40161	10808	11902	9656	9695	12735	38895	40119	9750	232	219	272	244	259	224	244	245	300	300	295	233	232	232	300	255	8	0	5	1	2	1	3	8	12	38
PID-559-rep-PL6-65	814	NRCS-A	13605	11811	39025	39815	9902	39517	9895	4588	11875	40285	40161	40304	40159	10806	11900	9654	9693	12733	38893	40117	9748	230	217	270	242	257	222	242	243	298	298	293	231	230	230	298	253	8	2	5	1	2	1	3	8	12	36
PID-559-rep-PL6-66	828	NRCS-A	13606	11812	39026	39816	9903	39518	9896	4589	11876	40286	40162	40305	40160	10807	11901	9655	9694	12734	38894	40118	9749	231	218	271	243	258	223	243	244	299	299	294	232	231	231	299	254	7	1	4	0	1	0	2	7	11	37
PID-559-rep-PL6-69	884	NRCS-A	13628	11834	39044	39833	9925	39536	9917	4611	11898	40303	40179	40322	40177	10829	11923	9676	9715	12756	38911	40135	9770	252	239	292	264	279	244	264	265	320	320	315	253	252	252	320	275	82	76	79	75	76	75	77	82	86	74
PID-559-rep-PL6-77	919	NRCS-A	13607	11813	39027	39817	9904	39519	9897	4590	11877	40287	40163	40306	40161	10808	11902	9656	9695	12735	38895	40119	9750	232	219	272	244	259	224	244	245	300	300	295	233	232	232	300	255	8	0	5	1	2	1	3	8	12	38
PID-559-rep-PL6-8	940	NRCS-A	13607	11813	39027	39817	9904	39519	9897	4590	11877	40287	40163	40306	40161	10808	11902	9656	9695	12735	38895	40119	9750	232	219	272	244	259	224	244	245	300	300	295	233	232	232	300	255	8	0	5	1	2	1	3	8	12	38
PID-560-PL7-10	1067	NRCS-A	13607	11813	39027	39817	9904	39519	9897	4590	11877	40287	40163	40306	40161	10808	11902	9656	9695	12735	38895	40119	9750	232	219	272	244	259	224	244	245	300	300	295	233	232	232	300	255	8	2	5	1	2	1	3	8	12	38
Reference			13620	11824	39039	39828	9916	39531	9908	4603	11888	40298	40174	40317	40172	10821	11913	9669	9708	12748	38904	40130	9763	242	229	282	254	269	234	254	253	310	310	305	241	242	242	310	263	118	112	115	111	112	111	113	118	122	110
[truncated: 83 more columns]

## Sheet: Supplementary Table 5 NRCSA SNP
snp-dists 0.6.3	SeqNo	PID_0143_12	PID_0143_14	PID_0143_16	PID_0143_18	PID_0143_5	PID_0143_6	PID_0143_7	PID0027_MW_10	PID0027_MW_113	PID0027_MW_115	PID0027_MW_121	PID0027_MW_14	PID0027_MW_24	PID0027_MW_29	PID0027_MW_43	PID0027_MW_44	PID0027_MW_5	PID0027_MW_53	PID0027_MW_65	PID0027_MW_80	PID0027_MW_83	PID0027_MW_88	PID0027_MW_90	PID-0476-PL1-6	PID-0476-PL1-69	PID-0476-PL1-7	PID-0476-PL1-8	PID-0476-PL1-81	PID-0476-PL1-91	PID-0476-PL2-19	PID-0476-PL2-3	PID-0476-PL2-43	PID-0476-PL2-65	PID-0476-PL2-68	PID-0525-PL3-86	PID-0525-PL3-87	PID-0525-PL4-50	PID-0526-Nxseq-1	PID-0526-Nxseq-14	PID-0526-Nxseq-16	PID-0526-Nxseq-4	PID-0526-Nxseq-6	PID-0526-Nxseq-7	PID-0526-Nxseq-8	PID-0559-PL8-13	PID-0559-PL8-18	PID-0559-PL8-26	PID-0559-PL8-33
SeqNo	Isolate No	A002	B001	C001	D001	F001	E001	A001	33	878	1002	1048	49	101	114	180	181	18	191	222	330	355	379	442	97	195	123	143	14	229	209	205	212	165	241	444	489	514	358	579	566	332	364	378	440	400a	1252	1255	1233
PID_0143_12	A002	0	15	9	13	15	6	1	8	10	5	8	13	2	3	2	3	2	8	2	3	8	8	2	9	7	2	2	3	4	9	14	45	2	3	46	8	2	13	13	13	13	13	4	4	1	5	3	91
PID_0143_14	B001	15	0	20	20	0	13	16	19	21	16	19	24	13	14	13	14	13	19	13	14	19	19	13	20	18	13	13	14	15	20	25	56	13	14	57	19	13	24	24	24	24	24	15	15	14	16	14	102
PID_0143_16	C001	9	20	0	18	20	11	10	13	15	10	13	18	7	8	7	8	7	13	7	8	13	9	7	14	12	7	7	8	9	14	19	50	7	8	51	13	7	18	18	18	18	18	9	9	8	10	8	96
PID_0143_18	D001	13	20	18	0	20	7	14	17	19	14	17	22	11	12	11	12	11	17	11	12	17	17	11	18	16	11	11	12	13	18	23	54	11	12	55	17	11	22	22	22	22	22	13	13	12	14	12	100
PID_0143_5	F001	15	0	20	20	0	13	16	19	21	16	19	24	13	14	13	14	13	19	13	14	19	19	13	20	18	13	13	14	15	20	25	56	13	14	57	19	13	24	24	24	24	24	15	15	14	16	14	102
PID_0143_6	E001	6	13	11	7	13	0	7	10	12	7	10	15	4	5	4	5	4	10	4	5	10	10	4	11	9	4	4	5	6	11	16	47	4	5	48	10	4	15	15	15	15	15	6	6	5	7	5	93
PID_0143_7	A001	1	16	10	14	16	7	0	9	11	6	9	14	3	4	3	4	3	9	3	4	9	9	3	10	8	3	3	4	5	10	15	46	3	4	47	9	3	14	14	14	14	14	5	5	2	6	4	92
PID0027_MW_10	33	8	19	13	17	19	10	9	0	2	9	0	17	6	7	6	7	6	0	6	7	0	12	6	1	11	6	6	7	8	1	18	49	6	7	50	0	6	17	17	17	17	17	8	8	7	9	7	95
PID0027_MW_113	878	10	21	15	19	21	12	11	2	0	11	2	19	8	9	8	9	8	2	8	9	2	14	8	3	13	8	8	9	10	3	20	49	8	9	50	2	8	19	19	19	19	19	10	10	9	11	9	95
PID0027_MW_115	1002	5	16	10	14	16	7	6	9	11	0	9	14	3	4	3	4	3	9	3	4	9	9	3	10	8	3	3	4	5	10	15	46	3	4	47	9	3	14	14	14	14	14	5	3	4	6	4	92
PID0027_MW_121	1048	8	19	13	17	19	10	9	0	2	9	0	17	6	7	6	7	6	0	6	7	0	12	6	1	11	6	6	7	8	1	18	49	6	7	50	0	6	17	17	17	17	17	8	8	7	9	7	95
PID0027_MW_14	49	13	24	18	22	24	15	14	17	19	14	17	0	11	12	11	12	11	17	11	12	17	17	11	18	16	11	11	12	13	18	3	54	11	12	55	17	11	4	0	0	8	2	13	13	12	14	12	100
PID0027_MW_24	101	2	13	7	11	13	4	3	6	8	3	6	11	0	1	0	1	0	6	0	1	6	6	0	7	5	0	0	1	2	7	12	43	0	1	44	6	0	11	11	11	11	11	2	2	1	3	1	89
PID0027_MW_29	114	3	14	8	12	14	5	4	7	9	4	7	12	1	0	1	2	1	7	1	2	7	7	1	8	6	1	1	2	3	8	13	44	1	2	45	7	1	12	12	12	12	12	3	3	2	4	2	90
PID0027_MW_43	180	2	13	7	11	13	4	3	6	8	3	6	11	0	1	0	1	0	6	0	1	6	6	0	7	5	0	0	1	2	7	12	43	0	1	44	6	0	11	11	11	11	11	2	2	1	3	1	89
PID0027_MW_44	181	3	14	8	12	14	5	4	7	9	4	7	12	1	2	1	0	1	7	1	2	7	7	1	8	6	1	1	2	3	8	13	44	1	2	45	7	1	12	12	12	12	12	3	3	2	4	2	90
PID0027_MW_5	18	2	13	7	11	13	4	3	6	8	3	6	11	0	1	0	1	0	6	0	1	6	6	0	7	5	0	0	1	2	7	12	43	0	1	44	6	0	11	11	11	11	11	2	2	1	3	1	89
PID0027_MW_53	191	8	19	13	17	19	10	9	0	2	9	0	17	6	7	6	7	6	0	6	7	0	12	6	1	11	6	6	7	8	1	18	49	6	7	50	0	6	17	17	17	17	17	8	8	7	9	7	95
PID0027_MW_65	222	2	13	7	11	13	4	3	6	8	3	6	11	0	1	0	1	0	6	0	1	6	6	0	7	5	0	0	1	2	7	12	43	0	1	44	6	0	11	11	11	11	11	2	2	1	3	1	89
PID0027_MW_80	330	3	14	8	12	14	5	4	7	9	4	7	12	1	2	1	2	1	7	1	0	7	7	1	8	6	1	1	2	3	8	13	44	1	2	45	7	1	12	12	12	12	12	3	3	2	4	2	90
PID0027_MW_83	355	8	19	13	17	19	10	9	0	2	9	0	17	6	7	6	7	6	0	6	7	0	12	6	1	11	6	6	7	8	1	18	49	6	7	50	0	6	17	17	17	17	17	8	8	7	9	7	95
PID0027_MW_88	379	8	19	9	17	19	10	9	12	14	9	12	17	6	7	6	7	6	12	6	7	12	0	6	13	11	6	6	7	8	13	18	49	6	7	50	12	6	17	17	17	17	17	8	8	7	9	7	95
PID0027_MW_90	442	2	13	7	11	13	4	3	6	8	3	6	11	0	1	0	1	0	6	0	1	6	6	0	7	5	0	0	1	2	7	12	43	0	1	44	6	0	11	11	11	11	11	2	2	1	3	1	89
PID-0476-PL1-6	97	9	20	14	18	20	11	10	1	3	10	1	18	7	8	7	8	7	1	7	8	1	13	7	0	12	7	7	8	9	2	19	50	7	8	51	1	7	18	18	18	18	18	9	9	8	10	8	96
PID-0476-PL1-69	195	7	18	12	16	18	9	8	11	13	8	11	16	5	6	5	6	5	11	5	6	11	11	5	12	0	5	5	6	7	12	17	48	5	6	49	11	5	16	16	16	16	16	7	7	6	8	6	94
PID-0476-PL1-7	123	2	13	7	11	13	4	3	6	8	3	6	11	0	1	0	1	0	6	0	1	6	6	0	7	5	0	0	1	2	7	12	43	0	1	44	6	0	11	11	11	11	11	2	2	1	3	1	89
PID-0476-PL1-8	143	2	13	7	11	13	4	3	6	8	3	6	11	0	1	0	1	0	6	0	1	6	6	0	7	5	0	0	1	2	7	12	43	0	1	44	6	0	11	11	11	11	11	2	2	1	3	1	89
PID-0476-PL1-81	14	3	14	8	12	14	5	4	7	9	4	7	12	1	2	1	2	1	7	1	2	7	7	1	8	6	1	1	0	3	8	13	44	1	2	45	7	1	12	12	12	12	12	3	3	2	4	2	90
PID-0476-PL1-91	229	4	15	9	13	15	6	5	8	10	5	8	13	2	3	2	3	2	8	2	3	8	8	2	9	7	2	2	3	0	9	14	45	2	3	46	8	2	13	13	13	13	13	4	4	3	5	3	91
PID-0476-PL2-19	209	9	20	14	18	20	11	10	1	3	10	1	18	7	8	7	8	7	1	7	8	1	13	7	2	12	7	7	8	9	0	19	50	7	8	51	1	7	18	18	18	18	18	9	9	8	10	8	96
PID-0476-PL2-3	205	14	25	19	23	25	16	15	18	20	15	18	3	12	13	12	13	12	18	12	13	18	18	12	19	17	12	12	13	14	19	0	55	12	13	56	18	12	5	3	3	9	1	14	14	13	15	13	101
PID-0476-PL2-43	212	45	56	50	54	56	47	46	49	49	46	49	54	43	44	43	44	43	49	43	44	49	49	43	50	48	43	43	44	45	50	55	0	43	44	1	49	43	54	54	54	54	54	45	45	44	46	44	86
PID-0476-PL2-65	165	2	13	7	11	13	4	3	6	8	3	6	11	0	1	0	1	0	6	0	1	6	6	0	7	5	0	0	1	2	7	12	43	0	1	44	6	0	11	11	11	11	11	2	2	1	3	1	89
PID-0476-PL2-68	241	3	14	8	12	14	5	4	7	9	4	7	12	1	2	1	2	1	7	1	2	7	7	1	8	6	1	1	2	3	8	13	44	1	0	45	7	1	12	12	12	12	12	3	3	2	4	2	90
PID-0525-PL3-86	444	46	57	51	55	57	48	47	50	50	47	50	55	44	45	44	45	44	50	44	45	50	50	44	51	49	44	44	45	46	51	56	1	44	45	0	50	44	55	55	55	55	55	46	46	45	47	45	87
PID-0525-PL3-87	489	8	19	13	17	19	10	9	0	2	9	0	17	6	7	6	7	6	0	6	7	0	12	6	1	11	6	6	7	8	1	18	49	6	7	50	0	6	17	17	17	17	17	8	8	7	9	7	95
PID-0525-PL4-50	514	2	13	7	11	13	4	3	6	8	3	6	11	0	1	0	1	0	6	0	1	6	6	0	7	5	0	0	1	2	7	12	43	0	1	44	6	0	11	11	11	11	11	2	2	1	3	1	89
PID-0526-Nxseq-1	358	13	24	18	22	24	15	14	17	19	14	17	4	11	12	11	12	11	17	11	12	17	17	11	18	16	11	11	12	13	18	5	54	11	12	55	17	11	0	4	4	8	4	13	13	12	14	12	100
PID-0526-Nxseq-14	579	13	24	18	22	24	15	14	17	19	14	17	0	11	12	11	12	11	17	11	12	17	17	11	18	16	11	11	12	13	18	3	54	11	12	55	17	11	4	0	0	8	2	13	13	12	14	12	100
PID-0526-Nxseq-16	566	13	24	18	22	24	15	14	17	19	14	17	0	11	12	11	12	11	17	11	12	17	17	11	18	16	11	11	12	13	18	3	54	11	12	55	17	11	4	0	0	8	2	13	13	12	14	12	100
PID-0526-Nxseq-4	332	13	24	18	22	24	15	14	17	19	14	17	8	11	12	11	12	11	17	11	12	17	17	11	18	16	11	11	12	13	18	9	54	11	12	55	17	11	8	8	8	0	8	13	13	12	14	12	100
PID-0526-Nxseq-6	364	13	24	18	22	24	15	14	17	19	14	17	2	11	12	11	12	11	17	11	12	17	17	11	18	16	11	11	12	13	18	1	54	11	12	55	17	11	4	2	2	8	0	13	13	12	14	12	100
PID-0526-Nxseq-7	378	4	15	9	13	15	6	5	8	10	5	8	13	2	3	2	3	2	8	2	3	8	8	2	9	7	2	2	3	4	9	14	45	2	3	46	8	2	13	13	13	13	13	0	4	3	5	3	91
PID-0526-Nxseq-8	440	4	15	9	13	15	6	5	8	10	3	8	13	2	3	2	3	2	8	2	3	8	8	2	9	7	2	2	3	4	9	14	45	2	3	46	8	2	13	13	13	13	13	4	0	3	5	3	91
PID-0559-PL8-13	400a	1	14	8	12	14	5	2	7	9	4	7	12	1	2	1	2	1	7	1	2	7	7	1	8	6	1	1	2	3	8	13	44	1	2	45	7	1	12	12	12	12	12	3	3	0	4	2	90
PID-0559-PL8-18	1252	5	16	10	14	16	7	6	9	11	6	9	14	3	4	3	4	3	9	3	4	9	9	3	10	8	3	3	4	5	10	15	46	3	4	47	9	3	14	14	14	14	14	5	5	4	0	4	92
PID-0559-PL8-26	1255	3	14	8	12	14	5	4	7	9	4	7	12	1	2	1	2	1	7	1	2	7	7	1	8	6	1	1	2	3	8	13	44	1	2	45	7	1	12	12	12	12	12	3	3	2	4	0	90
PID-0559-PL8-33	1233	91	102	96	100	102	93	92	95	95	92	95	100	89	90	89	90	89	95	89	90	95	95	89	96	94	89	89	90	91	96	101	86	89	90	87	95	89	100	100	100	100	100	91	91	90	92	90	0
PID-0559-PL8-53	404b	5	16	10	14	16	7	6	9	11	0	9	14	3	4	3	4	3	9	3	4	9	9	3	10	8	3	3	4	5	10	15	46	3	4	47	9	3	14	14	14	14	14	5	3	4	6	4	92
PID-0559-PL8-59	1292	4	15	9	13	15	6	5	8	10	5	8	13	2	3	2	3	2	8	2	3	8	8	2	9	7	2	2	3	4	9	14	43	2	3	44	8	2	13	13	13	13	13	2	4	3	5	3	89
PID-0559-PL9-49	1157	3	16	10	14	16	7	4	9	11	6	9	14	3	4	3	4	3	9	3	4	9	9	3	10	8	3	3	4	5	10	15	46	3	4	47	9	3	14	14	14	14	14	5	5	2	6	4	92
PID-0559-PL9-56	1191	6	17	11	15	17	8	7	10	12	7	10	15	4	5	4	5	4	10	4	5	10	10	4	11	9	4	4	5	6	11	16	47	4	5	48	10	4	15	15	15	15	15	6	6	5	3	5	93
PID-0653-286	J001	36	35	41	41	35	34	37	40	42	37	40	45	34	35	34	35	34	40	34	35	40	40	34	41	39	34	34	35	36	41	46	77	34	35	78	40	34	45	45	45	45	45	36	36	35	37	35	123
PID-0653-63	I001	35	34	40	40	34	33	36	39	41	36	39	44	33	34	33	34	33	39	33	34	39	39	33	40	38	33	33	34	35	40	45	76	33	34	77	39	33	44	44	44	44	44	35	35	34	36	34	122
PID-0810-NRCS-A	H001	20	31	25	29	31	22	21	24	26	21	24	29	18	19	18	19	18	24	18	19	24	24	18	25	23	18	18	19	20	25	30	61	18	19	62	24	18	29	29	29	29	29	20	20	19	21	19	107
PID-0995-1-AE	G002	20	31	25	29	31	22	21	24	26	21	24	29	18	19	18	19	18	24	18	19	24	24	18	25	23	18	18	19	20	25	30	61	18	19	62	24	18	29	29	29	29	29	20	20	19	21	19	107
PID-0995-2-AL	G001	20	31	25	29	31	22	21	24	26	21	24	29	18	19	18	19	18	24	18	19	24	24	18	25	23	18	18	19	20	25	30	61	18	19	62	24	18	29	29	29	29	29	20	20	19	21	19	107
PID-525-PL5-1008	1008	1	14	8	12	14	5	2	7	9	4	7	12	1	2	1	2	1	7	1	2	7	7	1	8	6	1	1	2	3	8	13	44	1	2	45	7	1	12	12	12	12	12	3	3	0	4	2	90
PID-525-PL5-672	672	2	13	7	11	13	4	3	6	8	3	6	11	0	1	0	1	0	6	0	1	6	6	0	7	5	0	0	1	2	7	12	43	0	1	44	6	0	11	11	11	11	11	2	2	1	3	1	89
PID-525-PL5-673	673	1	14	8	12	14	5	2	7	9	4	7	12	1	2	1	2	1	7	1	2	7	7	1	8	6	1	1	2	3	8	13	44	1	2	45	7	1	12	12	12	12	12	3	3	0	4	2	90
PID-525-PL5-674	674	1	14	8	12	14	5	2	7	9	4	7	12	1	2	1	2	1	7	1	2	7	7	1	8	6	1	1	2	3	8	13	44	1	2	45	7	1	12	12	12	12	12	3	3	0	4	2	90
PID-525-PL5-677	677	92	103	97	101	103	94	93	96	96	93	96	101	90	91	90	91	90	96	90	91	96	96	90	97	95	90	90	91	92	97	102	87	90	91	88	96	90	101	101	101	101	101	92	92	91	93	91	1
PID-525-PL5-687	687	5	16	10	14	16	7	6	9	11	6	9	14	3	4	3	4	3	9	3	4	9	9	3	10	8	3	3	4	5	10	15	46	3	4	47	9	3	14	14	14	14	14	5	5	4	6	4	92
PID-525-PL5-725	725	5	16	10	14	16	7	6	9	11	6	9	14	3	4	3	4	3	9	3	4	9	9	3	10	8	3	3	4	5	10	15	46	3	4	47	9	3	14	14	14	14	14	5	5	4	6	4	92
PID-525-PL5-742	742	6	17	11	15	17	8	7	10	12	7	10	15	4	5	4	5	4	10	4	5	10	10	4	11	9	4	4	5	6	11	16	45	4	5	46	10	4	15	15	15	15	15	4	6	5	7	5	91
PID-525-PL5-744	744	2	13	7	11	13	4	3	6	8	3	6	11	0	1	0	1	0	6	0	1	6	6	0	7	5	0	0	1	2	7	12	43	0	1	44	6	0	11	11	11	11	11	2	2	1	3	1	89
PID-525-PL5-750	750	4	15	9	13	15	6	5	8	10	5	8	13	2	3	2	3	2	8	2	3	8	8	2	9	7	2	2	3	4	9	14	45	2	3	46	8	2	13	13	13	13	13	4	4	3	5	3	91
PID-525-PL5-783	783	3	14	8	12	14	5	4	7	9	4	7	12	1	2	1	2	1	7	1	2	7	7	1	8	6	1	1	2	3	8	13	44	1	2	45	7	1	12	12	12	12	12	3	3	2	4	2	90
PID-525-PL5-796	796	91	102	96	100	102	93	92	95	95	92	95	100	89	90	89	90	89	95	89	90	95	95	89	96	94	89	89	90	91	96	101	86	89	90	87	95	89	100	100	100	100	100	91	91	90	92	90	0
PID-525-PL5-800	800	13	24	18	22	24	15	14	17	19	14	17	0	11	12	11	12	11	17	11	12	17	17	11	18	16	11	11	12	13	18	3	54	11	12	55	17	11	4	0	0	8	2	13	13	12	14	12	100
PID-525-PL5-916	916	3	14	8	12	14	5	4	7	9	4	7	12	1	2	1	2	1	7	1	2	7	7	1	8	6	1	1	2	3	8	13	44	1	2	45	7	1	12	12	12	12	12	3	3	2	4	2	90
PID-559-rep-PL6-16	941	4	15	9	13	15	6	5	8	10	5	8	13	2	3	2	3	2	8	2	3	8	8	2	9	7	2	2	3	4	9	14	45	2	3	46	8	2	13	13	13	13	13	4	4	3	3	3	91
PID-559-rep-PL6-21	877	3	14	8	12	14	5	4	7	9	4	7	12	1	2	1	2	1	7	1	2	7	7	1	8	6	1	1	2	3	8	13	44	1	2	45	7	1	12	12	12	12	12	1	3	2	4	2	90
PID-559-rep-PL6-28	853	7	18	12	16	18	9	8	11	13	8	11	16	5	6	5	6	5	11	5	6	11	11	5	12	10	5	5	6	7	12	17	44	5	6	45	11	5	16	16	16	16	16	7	7	6	8	6	90
PID-559-rep-PL6-30	898	1	14	8	12	14	5	2	7	9	4	7	12	1	2	1	2	1	7	1	2	7	7	1	8	6	1	1	2	3	8	13	44	1	2	45	7	1	12	12	12	12	12	3	3	0	4	2	90
PID-559-rep-PL6-34	938	1	14	8	12	14	5	2	7	9	4	7	12	1	2	1	2	1	7	1	2	7	7	1	8	6	1	1	2	3	8	13	44	1	2	45	7	1	12	12	12	12	12	3	3	0	4	2	90
PID-559-rep-PL6-38	899	3	16	10	14	16	7	4	9	11	6	9	14	3	4	3	4	3	9	3	4	9	9	3	10	8	3	3	4	5	10	15	42	3	4	43	9	3	14	14	14	14	14	5	5	2	6	4	88
PID-559-rep-PL6-41	809	4	15	9	13	15	6	5	8	10	5	8	13	2	3	2	3	2	8	2	3	8	8	2	9	7	2	2	3	4	9	14	45	2	3	46	8	2	13	13	13	13	13	4	4	3	5	3	91
PID-559-rep-PL6-44	856	2	13	7	11	13	4	3	6	8	3	6	11	0	1	0	1	0	6	0	1	6	6	0	7	5	0	0	1	2	7	12	43	0	1	44	6	0	11	11	11	11	11	2	2	1	3	1	89
PID-559-rep-PL6-52	857	2	13	7	11	13	4	3	6	8	3	6	11	0	1	0	1	0	6	0	1	6	6	0	7	5	0	0	1	2	7	12	43	0	1	44	6	0	11	11	11	11	11	2	2	1	3	1	89
PID-559-rep-PL6-53	882	2	13	7	11	13	4	3	6	8	3	6	11	0	1	0	1	0	6	0	1	6	6	0	7	5	0	0	1	2	7	12	43	0	1	44	6	0	11	11	11	11	11	2	2	1	3	1	89
PID-559-rep-PL6-57	813	3	14	8	12	14	5	4	7	9	4	7	12	1	2	1	2	1	7	1	2	7	7	1	8	6	1	1	2	3	8	13	44	1	2	45	7	1	12	12	12	12	12	3	3	2	2	2	90
PID-559-rep-PL6-60	858	2	13	7	11	13	4	3	6	8	3	6	11	0	1	0	1	0	6	0	1	6	6	0	7	5	0	0	1	2	7	12	43	0	1	44	6	0	11	11	11	11	11	2	2	1	3	1	89
PID-559-rep-PL6-61	883	5	16	10	14	16	7	6	9	11	6	9	14	3	4	3	4	3	9	3	4	9	9	3	10	8	3	3	4	5	10	15	46	3	4	47	9	3	14	14	14	14	14	5	5	4	6	4	92
PID-559-rep-PL6-63	932	1	14	8	12	14	5	2	7	9	4	7	12	1	2	1	2	1	7	1	2	7	7	1	8	6	1	1	2	3	8	13	44	1	2	45	7	1	12	12	12	12	12	3	3	0	4	2	90
PID-559-rep-PL6-65	814	4	15	9	13	15	6	5	8	10	5	8	13	2	3	2	3	2	8	2	3	8	8	2	9	7	2	2	3	4	9	14	43	2	3	44	8	2	13	13	13	13	13	4	4	3	3	3	89
PID-559-rep-PL6-66	828	3	14	8	12	14	5	4	7	9	4	7	12	1	2	1	2	1	7	1	2	7	7	1	8	6	1	1	2	3	8	13	44	1	2	45	7	1	12	12	12	12	12	1	3	2	4	2	90
PID-559-rep-PL6-69	884	91	102	96	100	102	93	92	95	95	92	95	100	89	90	89	90	89	95	89	90	95	95	89	96	94	89	89	90	91	96	101	86	89	90	87	95	89	100	100	100	100	100	91	91	90	92	90	0
PID-559-rep-PL6-7	919	3	14	8	12	14	5	4	7	9	4	7	12	1	2	1	2	1	7	1	2	7	7	1	8	6	1	1	2	3	8	13	44	1	2	45	7	1	12	12	12	12	12	3	3	2	2	2	90
PID-559-rep-PL6-77	889	3	16	10	14	16	7	4	9	11	6	9	14	3	4	3	4	3	9	3	4	9	9	3	10	8	3	3	4	5	10	15	42	3	4	43	9	3	14	14	14	14	14	5	5	2	6	4	88
PID-559-rep-PL6-8	940	1	14	8	12	14	5	2	7	9	4	7	12	1	2	1	2	1	7	1	2	7	7	1	8	6	1	1	2	3	8	13	44	1	2	45	7	1	12	12	12	12	12	3	3	0	4	2	90
PID-560-PL7-10	1067	4	15	9	13	15	6	5	8	10	5	8	13	2	3	2	3	2	8	2	3	8	8	2	9	7	2	2	3	4	9	14	45	2	3	46	8	2	13	13	13	13	13	4	4	3	3	3	91
Reference		136	147	141	145	147	138	137	140	138	137	140	145	134	135	134	135	134	140	134	135	140	140	134	141	139	134	134	135	136	141	146	131	134	135	132	140	134	145	145	145	145	145	136	136	135	137	135	159
[truncated: 45 more columns]
