# Supplementary material for: Characterisation of neonatal Staphylococcus capitis NRCS-A isolates compared with non NRCS-A Staphylococcus capitis from neonates and adults
Source: Microb Genom. 2023 Oct 4;9(10):001106. doi: 10.1099/mgen.0.001106 (PMC10634448; doi:10.1099/mgen.0.001106)
Supplement: Supplementary material 3 [file mgen-9-1106-s003.xlsx]

## Sheet: CEF 4
==> CEF_4.results.csv <==
Gene	Non-unique Gene name	Annotation	Number_pos_present_in	Number_neg_present_in	Number_pos_not_present_in	Number_neg_not_present_in	Sensitivity	Specificity	Odds_ratio	Naive_p	Bonferroni_p	Benjamini_H_p	Max_Pairwise_comparisons	Max_supporting_pairs	Max_opposing_pairs	Best_pairwise_comp_p	Worst_pairwise_comp_p
mecA_2		PBP2a family beta-lactam-resistant peptidoglycan transpeptidase MecA	72	15	9	19	88.8889	55.8824	10.1333	1.16962e-06	0.0350337	0.0125737	4	4	1	0.125	0.625
paaZ		Bifunctional protein PaaZ	71	15	10	19	87.6543	55.8824	8.99333	2.8423e-06	0.0851355	0.0125737	3	3	1	0.25	1
ugpQ		Glycerophosphodiester phosphodiesterase cytoplasmic	71	15	10	19	87.6543	55.8824	8.99333	2.8423e-06	0.0851355	0.0125737	3	3	1	0.25	1
hin		DNA-invertase hin	71	15	10	19	87.6543	55.8824	8.99333	2.8423e-06	0.0851355	0.0125737	6	5	2	0.21875	0.6875
bin3		Putative transposon Tn552 DNA-invertase bin3	71	15	10	19	87.6543	55.8824	8.99333	2.8423e-06	0.0851355	0.0125737	6	5	2	0.21875	0.6875
group_3502		hypothetical protein	5	15	76	19	6.17284	55.8824	0.0833333	4.41843e-06	0.132345	0.0125737	7	2	5	0.453125	0.453125
group_15520		hypothetical protein	69	14	12	20	85.1852	58.8235	8.21429	5.21831e-06	0.156304	0.0125737	3	3	1	0.25	1
group_6998		hypothetical protein	68	14	13	20	83.9506	58.8235	7.47253	9.16055e-06	0.274386	0.0125737	3	3	1	0.25	1
group_836		hypothetical protein	68	14	13	20	83.9506	58.8235	7.47253	9.16055e-06	0.274386	0.0125737	3	3	1	0.25	1
group_7484		hypothetical protein	64	12	17	22	79.0123	64.7059	6.90196	1.15254e-05	0.345221	0.0125737	5	3	3	1	1
group_3676		hypothetical protein	62	11	19	23	76.5432	67.6471	6.82297	1.34647e-05	0.403308	0.0125737	9	5	5	1	1
mfd_2		hypothetical protein	62	11	19	23	76.5432	67.6471	6.82297	1.34647e-05	0.403308	0.0125737	7	4	5	0.453125	1
group_15504		hypothetical protein	66	13	15	21	81.4815	61.7647	7.10769	1.39614e-05	0.418185	0.0125737	2	2	1	0.5	1
mntH_3		Divalent metal cation transporter MntH	66	13	15	21	81.4815	61.7647	7.10769	1.39614e-05	0.418185	0.0125737	6	4	3	0.6875	1
group_15494		hypothetical protein	66	13	15	21	81.4815	61.7647	7.10769	1.39614e-05	0.418185	0.0125737	2	2	1	0.5	1
group_1985		hypothetical protein	72	17	9	17	88.8889	50	8	1.56277e-05	0.468096	0.0125737	6	5	3	0.21875	1
group_5378		hypothetical protein	69	15	12	19	85.1852	55.8824	7.28333	1.6138e-05	0.483382	0.0125737	5	4	2	0.375	1
group_4682		hypothetical protein	4	13	77	21	4.93827	61.7647	0.0839161	1.91303e-05	0.573011	0.0125737	6	2	5	0.21875	0.6875
group_10722		hypothetical protein	65	13	16	21	80.2469	61.7647	6.5625	2.17421e-05	0.651242	0.0125737	2	2	1	0.5	1
group_15483		hypothetical protein	65	13	16	21	80.2469	61.7647	6.5625	2.17421e-05	0.651242	0.0125737	3	3	1	0.25	1
group_14772		hypothetical protein	67	14	14	20	82.716	58.8235	6.83673	2.82799e-05	0.847069	0.0125737	2	2	1	0.5	1
group_10194		hypothetical protein	67	14	14	20	82.716	58.8235	6.83673	2.82799e-05	0.847069	0.0125737	2	2	1	0.5	1
group_10713		hypothetical protein	67	14	14	20	82.716	58.8235	6.83673	2.82799e-05	0.847069	0.0125737	2	2	1	0.5	1
group_10710		hypothetical protein	67	14	14	20	82.716	58.8235	6.83673	2.82799e-05	0.847069	0.0125737	2	2	1	0.5	1
group_10737		hypothetical protein	67	14	14	20	82.716	58.8235	6.83673	2.82799e-05	0.847069	0.0125737	2	2	1	0.5	1
group_15476		hypothetical protein	67	14	14	20	82.716	58.8235	6.83673	2.82799e-05	0.847069	0.0125737	2	2	1	0.5	1
group_2792		hypothetical protein	67	14	14	20	82.716	58.8235	6.83673	2.82799e-05	0.847069	0.0125737	2	2	1	0.5	1
group_1170		hypothetical protein	67	14	14	20	82.716	58.8235	6.83673	2.82799e-05	0.847069	0.0125737	2	2	1	0.5	1
group_4952		hypothetical protein	68	15	13	19	83.9506	55.8824	6.62564	2.99459e-05	0.896969	0.0125737	4	3	2	0.625	1
group_10040		hypothetical protein	66	14	15	20	81.4815	58.8235	6.28571	4.02989e-05	1	0.0125737	1	1	1	1	1
group_10199		hypothetical protein	66	14	15	20	81.4815	58.8235	6.28571	4.02989e-05	1	0.0125737	1	1	1	1	1
cas6		CRISPR-associated endoribonuclease Cas6	66	14	15	20	81.4815	58.8235	6.28571	4.02989e-05	1	0.0125737	1	1	1	1	1
csm5		CRISPR system Cms protein Csm5	66	14	15	20	81.4815	58.8235	6.28571	4.02989e-05	1	0.0125737	1	1	1	1	1
group_10714		hypothetical protein	66	14	15	20	81.4815	58.8235	6.28571	4.02989e-05	1	0.0125737	1	1	1	1	1
group_14773		hypothetical protein	66	14	15	20	81.4815	58.8235	6.28571	4.02989e-05	1	0.0125737	1	1	1	1	1
group_14774		hypothetical protein	66	14	15	20	81.4815	58.8235	6.28571	4.02989e-05	1	0.0125737	1	1	1	1	1
csm4		CRISPR system Cms protein Csm4	66	14	15	20	81.4815	58.8235	6.28571	4.02989e-05	1	0.0125737	1	1	1	1	1
csm3		CRISPR system Cms endoribonuclease Csm3	66	14	15	20	81.4815	58.8235	6.28571	4.02989e-05	1	0.0125737	1	1	1	1	1
csm2		CRISPR system Cms protein Csm2	66	14	15	20	81.4815	58.8235	6.28571	4.02989e-05	1	0.0125737	1	1	1	1	1
cas2		CRISPR-associated endoribonuclease Cas2	66	14	15	20	81.4815	58.8235	6.28571	4.02989e-05	1	0.0125737	1	1	1	1	1
group_15468		hypothetical protein	66	14	15	20	81.4815	58.8235	6.28571	4.02989e-05	1	0.0125737	1	1	1	1	1
group_15469		hypothetical protein	66	14	15	20	81.4815	58.8235	6.28571	4.02989e-05	1	0.0125737	1	1	1	1	1
group_15503		hypothetical protein	66	14	15	20	81.4815	58.8235	6.28571	4.02989e-05	1	0.0125737	1	1	1	1	1
group_15506		hypothetical protein	66	14	15	20	81.4815	58.8235	6.28571	4.02989e-05	1	0.0125737	1	1	1	1	1
group_15507		hypothetical protein	66	14	15	20	81.4815	58.8235	6.28571	4.02989e-05	1	0.0125737	1	1	1	1	1
group_5393		CRISPR system single-strand-specific deoxyribonuclease Cas10/Csm1 (subtype III-A)	66	14	15	20	81.4815	58.8235	6.28571	4.02989e-05	1	0.0125737	1	1	1	1	1
xerD_2		Tyrosine recombinase XerD	66	14	15	20	81.4815	58.8235	6.28571	4.02989e-05	1	0.0125737	3	2	2	1	1
cas1		CRISPR-associated endonuclease Cas1	66	14	15	20	81.4815	58.8235	6.28571	4.02989e-05	1	0.0125737	1	1	1	1	1
group_10715		hypothetical protein	66	14	15	20	81.4815	58.8235	6.28571	4.02989e-05	1	0.0125737	1	1	1	1	1
group_10716		hypothetical protein	66	14	15	20	81.4815	58.8235	6.28571	4.02989e-05	1	0.0125737	1	1	1	1	1
group_10718		hypothetical protein	66	14	15	20	81.4815	58.8235	6.28571	4.02989e-05	1	0.0125737	1	1	1	1	1
group_10742		hypothetical protein	66	14	15	20	81.4815	58.8235	6.28571	4.02989e-05	1	0.0125737	1	1	1	1	1
group_15471		hypothetical protein	66	14	15	20	81.4815	58.8235	6.28571	4.02989e-05	1	0.0125737	1	1	1	1	1
group_15496		hypothetical protein	66	14	15	20	81.4815	58.8235	6.28571	4.02989e-05	1	0.0125737	1	1	1	1	1
group_15518		hypothetical protein	66	14	15	20	81.4815	58.8235	6.28571	4.02989e-05	1	0.0125737	1	1	1	1	1
group_15519		hypothetical protein	66	14	15	20	81.4815	58.8235	6.28571	4.02989e-05	1	0.0125737	1	1	1	1	1
group_5396		hypothetical protein	66	14	15	20	81.4815	58.8235	6.28571	4.02989e-05	1	0.0125737	1	1	1	1	1
group_6993		hypothetical protein	66	14	15	20	81.4815	58.8235	6.28571	4.02989e-05	1	0.0125737	1	1	1	1	1
csm6		CRISPR system endoribonuclease Csm6	66	14	15	20	81.4815	58.8235	6.28571	4.02989e-05	1	0.0125737	1	1	1	1	1
group_10717		hypothetical protein	66	14	15	20	81.4815	58.8235	6.28571	4.02989e-05	1	0.0125737	1	1	1	1	1
xerC_3		Tyrosine recombinase XerC	66	14	15	20	81.4815	58.8235	6.28571	4.02989e-05	1	0.0125737	1	1	1	1	1
group_10738		hypothetical protein	66	14	15	20	81.4815	58.8235	6.28571	4.02989e-05	1	0.0125737	1	1	1	1	1
group_15458		hypothetical protein	66	14	15	20	81.4815	58.8235	6.28571	4.02989e-05	1	0.0125737	1	1	1	1	1
group_15472		hypothetical protein	66	14	15	20	81.4815	58.8235	6.28571	4.02989e-05	1	0.0125737	1	1	1	1	1
group_15473		hypothetical protein	66	14	15	20	81.4815	58.8235	6.28571	4.02989e-05	1	0.0125737	1	1	1	1	1
group_15474		hypothetical protein	66	14	15	20	81.4815	58.8235	6.28571	4.02989e-05	1	0.0125737	1	1	1	1	1
group_15475		hypothetical protein	66	14	15	20	81.4815	58.8235	6.28571	4.02989e-05	1	0.0125737	1	1	1	1	1
group_15477		hypothetical protein	66	14	15	20	81.4815	58.8235	6.28571	4.02989e-05	1	0.0125737	1	1	1	1	1
group_15478		hypothetical protein	66	14	15	20	81.4815	58.8235	6.28571	4.02989e-05	1	0.0125737	1	1	1	1	1
group_15479		hypothetical protein	66	14	15	20	81.4815	58.8235	6.28571	4.02989e-05	1	0.0125737	1	1	1	1	1
group_15480		hypothetical protein	66	14	15	20	81.4815	58.8235	6.28571	4.02989e-05	1	0.0125737	1	1	1	1	1
group_15481		hypothetical protein	66	14	15	20	81.4815	58.8235	6.28571	4.02989e-05	1	0.0125737	1	1	1	1	1
group_15497		hypothetical protein	66	14	15	20	81.4815	58.8235	6.28571	4.02989e-05	1	0.0125737	1	1	1	1	1
group_15508		hypothetical protein	66	14	15	20	81.4815	58.8235	6.28571	4.02989e-05	1	0.0125737	1	1	1	1	1
group_15509		hypothetical protein	66	14	15	20	81.4815	58.8235	6.28571	4.02989e-05	1	0.0125737	1	1	1	1	1
group_15510		hypothetical protein	66	14	15	20	81.4815	58.8235	6.28571	4.02989e-05	1	0.0125737	1	1	1	1	1
group_15517		hypothetical protein	66	14	15	20	81.4815	58.8235	6.28571	4.02989e-05	1	0.0125737	1	1	1	1	1
group_1696		hypothetical protein	66	14	15	20	81.4815	58.8235	6.28571	4.02989e-05	1	0.0125737	1	1	1	1	1
group_4686		hypothetical protein	66	14	15	20	81.4815	58.8235	6.28571	4.02989e-05	1	0.0125737	1	1	1	1	1
group_4990		hypothetical protein	66	14	15	20	81.4815	58.8235	6.28571	4.02989e-05	1	0.0125737	1	1	1	1	1
group_6990		hypothetical protein	66	14	15	20	81.4815	58.8235	6.28571	4.02989e-05	1	0.0125737	3	2	2	1	1
ynfM		Inner membrane transport protein YnfM	66	14	15	20	81.4815	58.8235	6.28571	4.02989e-05	1	0.0125737	1	1	1	1	1
group_7493		hypothetical protein	66	14	15	20	81.4815	58.8235	6.28571	4.02989e-05	1	0.0125737	1	1	1	1	1
group_10709		hypothetical protein	66	14	15	20	81.4815	58.8235	6.28571	4.02989e-05	1	0.0125737	3	2	2	1	1
group_15460		hypothetical protein	66	14	15	20	81.4815	58.8235	6.28571	4.02989e-05	1	0.0125737	1	1	1	1	1
group_15461		hypothetical protein	66	14	15	20	81.4815	58.8235	6.28571	4.02989e-05	1	0.0125737	1	1	1	1	1
group_15462		hypothetical protein	66	14	15	20	81.4815	58.8235	6.28571	4.02989e-05	1	0.0125737	1	1	1	1	1
group_15463		hypothetical protein	66	14	15	20	81.4815	58.8235	6.28571	4.02989e-05	1	0.0125737	1	1	1	1	1
group_3971		hypothetical protein	66	14	15	20	81.4815	58.8235	6.28571	4.02989e-05	1	0.0125737	1	1	1	1	1
smc_1		Chromosome partition protein Smc	66	14	15	20	81.4815	58.8235	6.28571	4.02989e-05	1	0.0125737	1	1	1	1	1
group_7480		hypothetical protein	66	14	15	20	81.4815	58.8235	6.28571	4.02989e-05	1	0.0125737	1	1	1	1	1
group_10724		hypothetical protein	66	14	15	20	81.4815	58.8235	6.28571	4.02989e-05	1	0.0125737	1	1	1	1	1
group_15459		hypothetical protein	66	14	15	20	81.4815	58.8235	6.28571	4.02989e-05	1	0.0125737	3	2	2	1	1
group_15493		hypothetical protein	66	14	15	20	81.4815	58.8235	6.28571	4.02989e-05	1	0.0125737	1	1	1	1	1
group_2084		hypothetical protein	66	14	15	20	81.4815	58.8235	6.28571	4.02989e-05	1	0.0125737	1	1	1	1	1
group_3696		hypothetical protein	66	14	15	20	81.4815	58.8235	6.28571	4.02989e-05	1	0.0125737	1	1	1	1	1
copA_2		Copper-exporting P-type ATPase	71	17	10	17	87.6543	50	7.1	5.06085e-05	1	0.0153119	6	4	3	0.6875	1
copZ_2		Copper chaperone CopZ	71	17	10	17	87.6543	50	7.1	5.06085e-05	1	0.0153119	6	4	3	0.6875	1
group_9917		hypothetical protein	71	17	10	17	87.6543	50	7.1	5.06085e-05	1	0.0153119	6	4	3	0.6875	1
group_3601	rhaS_2	HTH-type transcriptional activator RhaS	23	24	58	10	28.3951	29.4118	0.16523	5.32137e-05	1	0.0153317	12	7	5	0.774414	0.774414
group_7496		hypothetical protein	64	13	17	21	79.0123	61.7647	6.08145	5.68163e-05	1	0.0153317	11	5	8	0.226562	1
group_10720		hypothetical protein	64	13	17	21	79.0123	61.7647	6.08145	5.68163e-05	1	0.0153317	2	2	1	0.5	1
group_10721		hypothetical protein	64	13	17	21	79.0123	61.7647	6.08145	5.68163e-05	1	0.0153317	2	2	1	0.5	1
group_15482		hypothetical protein	64	13	17	21	79.0123	61.7647	6.08145	5.68163e-05	1	0.0153317	4	3	2	0.625	1
group_15484		hypothetical protein	64	13	17	21	79.0123	61.7647	6.08145	5.68163e-05	1	0.0153317	2	2	1	0.5	1
group_15485		hypothetical protein	64	13	17	21	79.0123	61.7647	6.08145	5.68163e-05	1	0.0153317	2	2	1	0.5	1
group_15486		hypothetical protein	64	13	17	21	79.0123	61.7647	6.08145	5.68163e-05	1	0.0153317	2	2	1	0.5	1
group_15487		hypothetical protein	64	13	17	21	79.0123	61.7647	6.08145	5.68163e-05	1	0.0153317	2	2	1	0.5	1
group_15488		hypothetical protein	64	13	17	21	79.0123	61.7647	6.08145	5.68163e-05	1	0.0153317	2	2	1	0.5	1
group_15516		hypothetical protein	64	13	17	21	79.0123	61.7647	6.08145	5.68163e-05	1	0.0153317	3	2	1	1	1
group_1637	cmoM	tRNA 5-carboxymethoxyuridine methyltransferase	17	21	64	13	20.9877	38.2353	0.164435	5.68163e-05	1	0.0153317	10	7	6	0.34375	0.753906
group_14099		hypothetical protein	4	12	77	22	4.93827	64.7059	0.0952381	6.64984e-05	1	0.0165986	5	2	4	0.375	1
group_3508		hypothetical protein	4	12	77	22	4.93827	64.7059	0.0952381	6.64984e-05	1	0.0165986	5	2	4	0.375	1
group_6604		hypothetical protein	4	12	77	22	4.93827	64.7059	0.0952381	6.64984e-05	1	0.0165986	5	2	4	0.375	1
group_6607		hypothetical protein	4	12	77	22	4.93827	64.7059	0.0952381	6.64984e-05	1	0.0165986	5	2	4	0.375	1
group_9535		hypothetical protein	4	12	77	22	4.93827	64.7059	0.0952381	6.64984e-05	1	0.0165986	5	2	4	0.375	1
group_9536		hypothetical protein	4	12	77	22	4.93827	64.7059	0.0952381	6.64984e-05	1	0.0165986	5	2	4	0.375	1
group_6605		hypothetical protein	4	12	77	22	4.93827	64.7059	0.0952381	6.64984e-05	1	0.0165986	5	2	4	0.375	1
sdpR		hypothetical protein	4	12	77	22	4.93827	64.7059	0.0952381	6.64984e-05	1	0.0165986	5	2	5	0.0625	1
group_9529		hypothetical protein	4	12	77	22	4.93827	64.7059	0.0952381	6.64984e-05	1	0.0165986	5	2	4	0.375	1
group_10192		hypothetical protein	67	15	14	19	82.716	55.8824	6.0619	7.42908e-05	1	0.0176448	3	2	2	1	1
group_10193		hypothetical protein	67	15	14	19	82.716	55.8824	6.0619	7.42908e-05	1	0.0176448	3	2	2	1	1
group_10195		hypothetical protein	67	15	14	19	82.716	55.8824	6.0619	7.42908e-05	1	0.0176448	3	2	2	1	1
group_3692		hypothetical protein	67	15	14	19	82.716	55.8824	6.0619	7.42908e-05	1	0.0176448	3	2	2	1	1
group_6991		hypothetical protein	67	15	14	19	82.716	55.8824	6.0619	7.42908e-05	1	0.0176448	3	2	2	1	1
group_6992		hypothetical protein	67	15	14	19	82.716	55.8824	6.0619	7.42908e-05	1	0.0176448	3	2	2	1	1
group_9830		hypothetical protein	73	19	8	15	90.1235	44.1176	7.20395	7.4947e-05	1	0.0176448	3	3	1	0.25	1
group_4002		hypothetical protein	63	13	18	21	77.7778	61.7647	5.65385	7.89371e-05	1	0.0176448	3	2	2	1	1
group_15489		hypothetical protein	63	13	18	21	77.7778	61.7647	5.65385	7.89371e-05	1	0.0176448	1	1	1	1	1
group_7485		hypothetical protein	63	13	18	21	77.7778	61.7647	5.65385	7.89371e-05	1	0.0176448	3	2	2	1	1
group_10734		hypothetical protein	63	13	18	21	77.7778	61.7647	5.65385	7.89371e-05	1	0.0176448	2	2	1	0.5	1
group_10743		hypothetical protein	63	13	18	21	77.7778	61.7647	5.65385	7.89371e-05	1	0.0176448	1	1	1	1	1
group_10723		hypothetical protein	63	13	18	21	77.7778	61.7647	5.65385	7.89371e-05	1	0.0176448	1	1	1	1	1
group_15492		hypothetical protein	63	13	18	21	77.7778	61.7647	5.65385	7.89371e-05	1	0.0176448	1	1	1	1	1
group_9916		IS4 family transposase ISBce8	70	17	11	17	86.4198	50	6.36364	8.21951e-05	1	0.018237	5	3	3	1	1
group_2716		hypothetical protein	49	7	32	27	60.4938	79.4118	5.90625	9.46408e-05	1	0.0207104	13	6	7	1	1
group_4667		hypothetical protein	61	12	20	22	75.3086	64.7059	5.59167	9.47258e-05	1	0.0207104	9	4	6	0.507812	1
group_15505		hypothetical protein	65	14	16	20	80.2469	58.8235	5.80357	0.000115623	1	0.0246204	2	1	2	0.5	1
group_10196		hypothetical protein	66	15	15	19	81.4815	55.8824	5.57333	0.00011672	1	0.0246204	4	2	3	0.625	1
group_9885		hypothetical protein	66	15	15	19	81.4815	55.8824	5.57333	0.00011672	1	0.0246204	2	1	2	0.5	1
group_14906		hypothetical protein	66	15	15	19	81.4815	55.8824	5.57333	0.00011672	1	0.0246204	2	1	2	0.5	1
group_10683		hypothetical protein	66	15	15	19	81.4815	55.8824	5.57333	0.00011672	1	0.0246204	2	1	2	0.5	1
group_6680		hypothetical protein	71	18	10	16	87.6543	47.0588	6.31111	0.00013562	1	0.02821	7	5	4	0.453125	1
czcD_2		Cadmium cobalt and zinc/H(+)-K(+) antiporter	71	18	10	16	87.6543	47.0588	6.31111	0.00013562	1	0.02821	6	4	3	0.6875	1
yiaC_2		hypothetical protein	68	16	13	18	83.9506	52.9412	5.88462	0.000137851	1	0.0282812	4	3	2	0.625	1
group_6679		hypothetical protein	68	16	13	18	83.9506	52.9412	5.88462	0.000137851	1	0.0282812	4	3	2	0.625	1
rhaS_2		HTH-type transcriptional activator RhaS	58	11	23	23	71.6049	67.6471	5.27273	0.000140198	1	0.028567	13	5	8	0.581055	0.581055
group_9835		hypothetical protein	64	14	17	20	79.0123	58.8235	5.37815	0.000147492	1	0.0288747	3	2	2	1	1
mboIR		hypothetical protein	64	14	17	20	79.0123	58.8235	5.37815	0.000147492	1	0.0288747	3	1	3	0.25	1
group_15498		hypothetical protein	64	14	17	20	79.0123	58.8235	5.37815	0.000147492	1	0.0288747	3	1	3	0.25	1
dut		Deoxyuridine 5'-triphosphate nucleotidohydrolase	64	14	17	20	79.0123	58.8235	5.37815	0.000147492	1	0.0288747	3	1	3	0.25	1
group_15514		hypothetical protein	64	14	17	20	79.0123	58.8235	5.37815	0.000147492	1	0.0288747	3	1	3	0.25	1
group_15515		hypothetical protein	64	14	17	20	79.0123	58.8235	5.37815	0.000147492	1	0.0288747	3	1	3	0.25	1
group_14092	xerC_1	Tyrosine recombinase XerC	5	12	76	22	6.17284	64.7059	0.120614	0.000180182	1	0.0339433	5	2	4	0.375	1
group_14110		hypothetical protein	5	12	76	22	6.17284	64.7059	0.120614	0.000180182	1	0.0339433	5	2	4	0.375	1
group_3511		hypothetical protein	5	12	76	22	6.17284	64.7059	0.120614	0.000180182	1	0.0339433	6	3	5	0.21875	1
group_4690		hypothetical protein	5	12	76	22	6.17284	64.7059	0.120614	0.000180182	1	0.0339433	5	3	4	0.375	1
group_6603		hypothetical protein	5	12	76	22	6.17284	64.7059	0.120614	0.000180182	1	0.0339433	5	3	4	0.375	1
group_6600		hypothetical protein	5	12	76	22	6.17284	64.7059	0.120614	0.000180182	1	0.0339433	6	3	5	0.21875	1
group_15490		hypothetical protein	62	13	19	21	76.5432	61.7647	5.27126	0.000190683	1	0.0350401	2	1	2	0.5	1
group_15499		hypothetical protein	62	13	19	21	76.5432	61.7647	5.27126	0.000190683	1	0.0350401	1	1	1	1	1
group_15500		hypothetical protein	62	13	19	21	76.5432	61.7647	5.27126	0.000190683	1	0.0350401	1	1	1	1	1
group_15491		hypothetical protein	62	13	19	21	76.5432	61.7647	5.27126	0.000190683	1	0.0350401	2	1	2	0.5	1
group_9996		hypothetical protein	67	16	14	18	82.716	52.9412	5.38393	0.000200544	1	0.0364053	3	2	2	1	1
group_4973		hypothetical protein	67	16	14	18	82.716	52.9412	5.38393	0.000200544	1	0.0364053	4	2	3	0.625	1
ribZ		Riboflavin transporter RibZ	77	23	4	11	95.0617	32.3529	9.20652	0.000219415	1	0.0386596	3	3	1	0.25	1
group_2003		hypothetical protein	77	23	4	11	95.0617	32.3529	9.20652	0.000219415	1	0.0386596	3	3	1	0.25	1
purD_1		Phosphoribosylamine--glycine ligase	77	23	4	11	95.0617	32.3529	9.20652	0.000219415	1	0.0386596	7	6	1	0.125	0.125
group_2589		hypothetical protein	4	11	77	23	4.93827	67.6471	0.108619	0.000219415	1	0.0386596	5	2	4	0.375	1
group_9532		hypothetical protein	4	11	77	23	4.93827	67.6471	0.108619	0.000219415	1	0.0386596	5	2	4	0.375	1
csoR		Copper-sensing transcriptional repressor CsoR	70	18	11	16	86.4198	47.0588	5.65657	0.000235111	1	0.0411829	7	4	4	1	1
araB_2		Ribulokinase	61	13	20	21	75.3086	61.7647	4.92692	0.000247975	1	0.0421184	7	2	6	0.125	0.453125
lexA_2		LexA repressor	61	13	20	21	75.3086	61.7647	4.92692	0.000247975	1	0.0421184	6	2	6	0.03125	0.6875
group_10733		hypothetical protein	61	13	20	21	75.3086	61.7647	4.92692	0.000247975	1	0.0421184	2	1	2	0.5	1
group_4925		hypothetical protein	61	13	20	21	75.3086	61.7647	4.92692	0.000247975	1	0.0421184	3	1	3	0.25	1
group_15457		hypothetical protein	61	13	20	21	75.3086	61.7647	4.92692	0.000247975	1	0.0421184	3	3	2	0.25	1
group_14098		hypothetical protein	3	10	78	24	3.7037	70.5882	0.0923077	0.000248888	1	0.0421184	5	1	4	0.375	0.375
group_6915		hypothetical protein	69	17	12	17	85.1852	50	5.75	0.000259973	1	0.0437471	6	3	4	0.6875	1
group_10012		hypothetical protein	65	15	16	19	80.2469	55.8824	5.14583	0.000274213	1	0.0456305	5	2	4	0.375	1
group_15369		hypothetical protein	65	15	16	19	80.2469	55.8824	5.14583	0.000274213	1	0.0456305	3	1	3	0.25	1
group_5781		hypothetical protein	38	4	43	30	46.9136	88.2353	6.62791	0.000277408	1	0.0459072	9	7	4	0.179688	1
group_4916		hypothetical protein	68	17	13	17	83.9506	50	5.23077	0.000344288	1	0.0566618	5	2	4	0.375	1
blaR1-2		beta-lactam sensor/signal transducer BlaR1	71	19	10	15	87.6543	44.1176	5.60526	0.000367943	1	0.060224	8	6	5	0.289062	0.726562
group_10698		hypothetical protein	63	14	18	20	77.7778	58.8235	5	0.000380226	1	0.0612307	6	2	5	0.21875	0.6875
group_10740		hypothetical protein	63	14	18	20	77.7778	58.8235	5	0.000380226	1	0.0612307	4	1	4	0.125	0.625
group_15512		hypothetical protein	63	14	18	20	77.7778	58.8235	5	0.000380226	1	0.0612307	4	1	4	0.125	0.625
cmoM		tRNA 5-carboxymethoxyuridine methyltransferase	64	15	17	19	79.0123	55.8824	4.76863	0.000386848	1	0.0613083	10	6	7	0.34375	0.753906
group_14643		hypothetical protein	64	15	17	19	79.0123	55.8824	4.76863	0.000386848	1	0.0613083	4	1	4	0.125	0.625
group_7465		hypothetical protein	64	15	17	19	79.0123	55.8824	4.76863	0.000386848	1	0.0613083	4	1	4	0.125	0.625
group_9828		hypothetical protein	73	20	8	14	90.1235	41.1765	6.3875	0.00039647	1	0.0621753	3	3	1	0.25	1
group_994	ddl_1	D-alanine--D-alanine ligase	8	14	73	20	9.87654	58.8235	0.156556	0.00039647	1	0.0621753	5	1	4	0.375	0.375
group_3624		hypothetical protein	46	7	35	27	56.7901	79.4118	5.06939	0.000436654	1	0.0681203	14	9	7	0.42395	1
group_10731		hypothetical protein	62	14	19	20	76.5432	58.8235	4.66165	0.000458594	1	0.0708055	5	1	5	0.0625	0.375
group_6523	cls_2	Cardiolipin synthase	62	14	19	20	76.5432	58.8235	4.66165	0.000458594	1	0.0708055	2	1	2	0.5	1
group_4739		hypothetical protein	0	6	81	28	0	82.3529	0	0.000477979	1	0.07342	6	0	6	0.03125	0.03125
group_14678		hypothetical protein	66	16	15	18	81.4815	52.9412	4.95	0.000511086	1	0.0739544	2	1	2	0.5	1
group_14151		hypothetical protein	66	16	15	18	81.4815	52.9412	4.95	0.000511086	1	0.0739544	2	1	2	0.5	1
group_14152		hypothetical protein	66	16	15	18	81.4815	52.9412	4.95	0.000511086	1	0.0739544	2	1	2	0.5	1
group_14651		hypothetical protein	66	16	15	18	81.4815	52.9412	4.95	0.000511086	1	0.0739544	2	1	2	0.5	1
group_9643		hypothetical protein	66	16	15	18	81.4815	52.9412	4.95	0.000511086	1	0.0739544	2	1	2	0.5	1
group_14153		hypothetical protein	66	16	15	18	81.4815	52.9412	4.95	0.000511086	1	0.0739544	2	1	2	0.5	1
group_14154		hypothetical protein	66	16	15	18	81.4815	52.9412	4.95	0.000511086	1	0.0739544	2	1	2	0.5	1
group_14155		hypothetical protein	66	16	15	18	81.4815	52.9412	4.95	0.000511086	1	0.0739544	2	1	2	0.5	1
group_6681		hypothetical protein	66	16	15	18	81.4815	52.9412	4.95	0.000511086	1	0.0739544	2	1	2	0.5	1
group_9644		hypothetical protein	66	16	15	18	81.4815	52.9412	4.95	0.000511086	1	0.0739544	2	1	2	0.5	1
group_9645		hypothetical protein	66	16	15	18	81.4815	52.9412	4.95	0.000511086	1	0.0739544	2	1	2	0.5	1
betI_2		HTH-type transcriptional regulator BetI	66	16	15	18	81.4815	52.9412	4.95	0.000511086	1	0.0739544	2	1	2	0.5	1
group_10736		hypothetical protein	37	4	44	30	45.679	88.2353	6.30682	0.000525952	1	0.0743106	8	6	4	0.289062	1
group_11186		hypothetical protein	37	4	44	30	45.679	88.2353	6.30682	0.000525952	1	0.0743106	8	6	4	0.289062	1
group_16723		hypothetical protein	37	4	44	30	45.679	88.2353	6.30682	0.000525952	1	0.0743106	8	6	4	0.289062	1
group_3729		hypothetical protein	37	4	44	30	45.679	88.2353	6.30682	0.000525952	1	0.0743106	8	6	4	0.289062	1
group_16085		hypothetical protein	37	4	44	30	45.679	88.2353	6.30682	0.000525952	1	0.0743106	8	6	4	0.289062	1
group_4949		hypothetical protein	67	17	14	17	82.716	50	4.78571	0.000534265	1	0.0744318	4	2	3	0.625	1
group_4950		hypothetical protein	67	17	14	17	82.716	50	4.78571	0.000534265	1	0.0744318	4	2	3	0.625	1
lytO		putative autolysin LytO	67	17	14	17	82.716	50	4.78571	0.000534265	1	0.0744318	3	2	3	0.25	1
repB		Replication protein RepB	60	13	21	21	74.0741	61.7647	4.61538	0.000549109	1	0.075334	2	2	2	0.5	0.5
group_15456		hypothetical protein	60	13	21	21	74.0741	61.7647	4.61538	0.000549109	1	0.075334	2	2	2	0.5	0.5
group_4692		hypothetical protein	5	11	76	23	6.17284	67.6471	0.13756	0.000555831	1	0.075334	6	3	4	0.6875	1
group_14105		hypothetical protein	5	11	76	23	6.17284	67.6471	0.13756	0.000555831	1	0.075334	5	3	4	0.375	1
cdr_2		Coenzyme A disulfide reductase	5	11	76	23	6.17284	67.6471	0.13756	0.000555831	1	0.075334	5	3	4	0.375	1
group_9538		hypothetical protein	5	11	76	23	6.17284	67.6471	0.13756	0.000555831	1	0.075334	5	3	4	0.375	1
group_9744		hypothetical protein	69	18	12	16	85.1852	47.0588	5.11111	0.000596914	1	0.0805377	5	3	3	1	1
group_8466		hypothetical protein	36	4	45	30	44.4444	88.2353	6	0.000608779	1	0.0810434	8	6	4	0.289062	1
group_16700		hypothetical protein	36	4	45	30	44.4444	88.2353	6	0.000608779	1	0.0810434	8	6	4	0.289062	1
group_16701		hypothetical protein	36	4	45	30	44.4444	88.2353	6	0.000608779	1	0.0810434	8	6	4	0.289062	1
ydhK		putative protein YdhK	77	24	4	10	95.0617	29.4118	8.02083	0.000686659	1	0.0898145	6	4	3	0.6875	1
yjdF		putative protein YjdF	4	10	77	24	4.93827	70.5882	0.124675	0.000686659	1	0.0898145	2	1	2	0.5	1
ydeA		putative protease YdeA	4	10	77	24	4.93827	70.5882	0.124675	0.000686659	1	0.0898145	2	1	2	0.5	1
group_4689		hypothetical protein	4	10	77	24	4.93827	70.5882	0.124675	0.000686659	1	0.0898145	6	2	4	0.6875	0.6875
group_4681		hypothetical protein	1	7	80	27	1.23457	79.4118	0.0482143	0.000767398	1	0.0995059	5	1	4	0.375	0.375
group_2737	dppE	Dipeptide-binding protein DppE	1	7	80	27	1.23457	79.4118	0.0482143	0.000767398	1	0.0995059	4	1	4	0.125	0.625
group_4688	dut	Deoxyuridine 5'-triphosphate nucleotidohydrolase	3	9	78	25	3.7037	73.5294	0.106838	0.000798459	1	0.102206	4	1	3	0.625	0.625
oppC		Oligopeptide transport system permease protein OppC	3	9	78	25	3.7037	73.5294	0.106838	0.000798459	1	0.102206	3	2	3	0.25	1
group_9533		hypothetical protein	3	9	78	25	3.7037	73.5294	0.106838	0.000798459	1	0.102206	4	1	3	0.625	0.625
group_2029		hypothetical protein	63	15	18	19	77.7778	55.8824	4.43333	0.000841245	1	0.107225	12	5	9	0.145996	0.774414
group_1656	purD_2	Phosphoribosylamine--glycine ligase	8	13	73	21	9.87654	61.7647	0.177028	0.000930385	1	0.118084	6	2	5	0.21875	0.6875
group_4014		IS256 family transposase IS256	44	7	37	27	54.321	79.4118	4.58687	0.000963892	1	0.12182	13	7	7	1	1
group_4867		hypothetical protein	70	19	11	15	86.4198	44.1176	5.02392	0.00105454	1	0.132717	6	3	4	0.6875	1
group_4961		hypothetical protein	61	14	20	20	75.3086	58.8235	4.35714	0.00106098	1	0.132969	6	3	4	0.6875	1
group_3665		hypothetical protein	66	17	15	17	81.4815	50	4.4	0.00115562	1	0.143035	3	1	3	0.25	1
group_3666		hypothetical protein	66	17	15	17	81.4815	50	4.4	0.00115562	1	0.143035	3	1	3	0.25	1
group_6950		hypothetical protein	66	17	15	17	81.4815	50	4.4	0.00115562	1	0.143035	3	1	3	0.25	1
group_14109		hypothetical protein	6	11	75	23	7.40741	67.6471	0.167273	0.00124452	1	0.152775	6	4	4	0.6875	0.6875
group_9540		hypothetical protein	6	11	75	23	7.40741	67.6471	0.167273	0.00124452	1	0.152775	6	4	4	0.6875	0.6875
group_2828		hypothetical protein	38	5	43	29	46.9136	85.2941	5.12558	0.00133284	1	0.162287	9	6	5	0.507812	1
group_1396		hypothetical protein	38	5	43	29	46.9136	85.2941	5.12558	0.00133284	1	0.162287	14	12	5	0.0129395	0.42395
repD		Replication initiation protein	18	0	63	34	22.2222	100	inf	0.00139154	1	0.168603	13	13	0	0.000244141	0.000244141
group_3626		hypothetical protein	58	13	23	21	71.6049	61.7647	4.07358	0.00139936	1	0.168603	12	4	8	0.387695	0.387695
group_4935		hypothetical protein	69	19	12	15	85.1852	44.1176	4.53947	0.00140723	1	0.168603	5	2	4	0.375	1
blaI		Penicillinase repressor	69	19	12	15	85.1852	44.1176	4.53947	0.00140723	1	0.168603	7	4	5	0.453125	1
group_2583		hypothetical protein	72	21	9	13	88.8889	38.2353	4.95238	0.00147261	1	0.175036	11	5	6	1	1
group_3506		hypothetical protein	9	13	72	21	11.1111	61.7647	0.201923	0.00147261	1	0.175036	12	5	8	0.387695	0.774414
group_14373		hypothetical protein	37	5	44	29	45.679	85.2941	4.87727	0.00149573	1	0.177082	9	6	5	0.507812	1
group_811		hypothetical protein	74	22	7	12	91.358	35.2941	5.76623	0.00155114	1	0.18149	4	3	2	0.625	1
group_953	cocE	hypothetical protein	7	12	74	22	8.64198	64.7059	0.173423	0.00155114	1	0.18149	6	4	4	0.6875	0.6875
group_6606		hypothetical protein	7	12	74	22	8.64198	64.7059	0.173423	0.00155114	1	0.18149	7	4	4	1	1
oppF		Oligopeptide transport ATP-binding protein OppF	76	24	5	10	93.8272	29.4118	6.33333	0.00162115	1	0.183933	1	1	1	1	1
appA		Oligopeptide-binding protein AppA	76	24	5	10	93.8272	29.4118	6.33333	0.00162115	1	0.183933	1	1	1	1	1
oppD		Oligopeptide transport ATP-binding protein OppD	76	24	5	10	93.8272	29.4118	6.33333	0.00162115	1	0.183933	1	1	1	1	1
dppB		Dipeptide transport system permease protein DppB	76	24	5	10	93.8272	29.4118	6.33333	0.00162115	1	0.183933	1	1	1	1	1
trpC		Indole-3-glycerol phosphate synthase	76	24	5	10	93.8272	29.4118	6.33333	0.00162115	1	0.183933	2	2	1	0.5	1
oppB		Oligopeptide transport system permease protein OppB	5	10	76	24	6.17284	70.5882	0.157895	0.00162115	1	0.183933	1	1	1	1	1
group_4901		hypothetical protein	5	10	76	24	6.17284	70.5882	0.157895	0.00162115	1	0.183933	1	1	1	1	1
group_99		hypothetical protein	5	10	76	24	6.17284	70.5882	0.157895	0.00162115	1	0.183933	6	3	6	0.03125	1
group_3083		hypothetical protein	57	13	24	21	70.3704	61.7647	3.83654	0.00171076	1	0.192641	6	1	6	0.03125	0.21875
group_7492		hypothetical protein	57	13	24	21	70.3704	61.7647	3.83654	0.00171076	1	0.192641	7	2	6	0.125	0.453125
lysP_1		Lysine-specific permease	81	29	0	5	100	14.7059	inf	0.00181302	1	0.198195	5	5	0	0.0625	0.0625
group_4815	efeM	putative iron uptake system component EfeM	0	5	81	29	0	85.2941	0	0.00181302	1	0.198195	4	0	4	0.125	0.125
group_6912		hypothetical protein	0	5	81	29	0	85.2941	0	0.00181302	1	0.198195	2	0	2	0.5	0.5
group_14193		hypothetical protein	0	5	81	29	0	85.2941	0	0.00181302	1	0.198195	3	0	3	0.25	0.25
group_14209	arsC	Arsenate reductase	0	5	81	29	0	85.2941	0	0.00181302	1	0.198195	3	0	3	0.25	0.25
group_14221		hypothetical protein	0	5	81	29	0	85.2941	0	0.00181302	1	0.198195	3	0	3	0.25	0.25
group_14227		hypothetical protein	0	5	81	29	0	85.2941	0	0.00181302	1	0.198195	3	0	3	0.25	0.25
group_9765		Putative two-component membrane permease complex subunit SMU_747c	0	5	81	29	0	85.2941	0	0.00181302	1	0.198195	3	0	3	0.25	0.25
group_14247		hypothetical protein	63	16	18	18	77.7778	52.9412	3.9375	0.00189816	1	0.206748	4	1	4	0.125	0.625
group_9884		hypothetical protein	67	18	14	16	82.716	47.0588	4.25397	0.00200828	1	0.215386	3	2	3	0.25	1
rihC_2		Non-specific ribonucleoside hydrolase RihC	67	18	14	16	82.716	47.0588	4.25397	0.00200828	1	0.215386	11	5	8	0.226562	1
group_9963		hypothetical protein	67	18	14	16	82.716	47.0588	4.25397	0.00200828	1	0.215386	4	2	4	0.125	1
group_6609		hypothetical protein	4	9	77	25	4.93827	73.5294	0.1443	0.00203499	1	0.215386	5	2	3	1	1
group_9541	lytO	putative autolysin LytO	4	9	77	25	4.93827	73.5294	0.1443	0.00203499	1	0.215386	4	2	3	0.625	1
aaxC		Arginine/agmatine antiporter	4	9	77	25	4.93827	73.5294	0.1443	0.00203499	1	0.215386	3	2	3	0.25	1
group_9534		hypothetical protein	4	9	77	25	4.93827	73.5294	0.1443	0.00203499	1	0.215386	5	2	3	1	1
hdcA		Histidine decarboxylase proenzyme	4	9	77	25	4.93827	73.5294	0.1443	0.00203499	1	0.215386	3	2	3	0.25	1
group_31059		hypothetical protein	73	22	8	12	90.1235	35.2941	4.97727	0.00223918	1	0.232882	2	2	1	0.5	1
group_14189		hypothetical protein	73	22	8	12	90.1235	35.2941	4.97727	0.00223918	1	0.232882	2	2	1	0.5	1
arsB_2		Arsenical pump membrane protein	73	22	8	12	90.1235	35.2941	4.97727	0.00223918	1	0.232882	4	3	2	0.625	1
group_6771		hypothetical protein	73	22	8	12	90.1235	35.2941	4.97727	0.00223918	1	0.232882	2	2	1	0.5	1
group_9742		hypothetical protein	73	22	8	12	90.1235	35.2941	4.97727	0.00223918	1	0.232882	2	2	1	0.5	1
group_3477		hypothetical protein	70	20	11	14	86.4198	41.1765	4.45455	0.00231512	1	0.239557	3	3	2	0.25	1
group_6598		hypothetical protein	3	8	78	26	3.7037	76.4706	0.125	0.00243132	1	0.239557	4	1	3	0.625	0.625
group_4684		hypothetical protein	3	8	78	26	3.7037	76.4706	0.125	0.00243132	1	0.239557	4	1	3	0.625	0.625
group_14102		hypothetical protein	3	8	78	26	3.7037	76.4706	0.125	0.00243132	1	0.239557	4	1	3	0.625	0.625
ssbA_1		Single-stranded DNA-binding protein	3	8	78	26	3.7037	76.4706	0.125	0.00243132	1	0.239557	4	1	3	0.625	0.625
group_14104		hypothetical protein	3	8	78	26	3.7037	76.4706	0.125	0.00243132	1	0.239557	4	1	3	0.625	0.625
group_14093		hypothetical protein	3	8	78	26	3.7037	76.4706	0.125	0.00243132	1	0.239557	4	1	3	0.625	0.625
group_14094		hypothetical protein	3	8	78	26	3.7037	76.4706	0.125	0.00243132	1	0.239557	4	1	3	0.625	0.625
group_14096		hypothetical protein	3	8	78	26	3.7037	76.4706	0.125	0.00243132	1	0.239557	4	1	3	0.625	0.625
group_14100		hypothetical protein	3	8	78	26	3.7037	76.4706	0.125	0.00243132	1	0.239557	4	1	3	0.625	0.625
group_14103		hypothetical protein	3	8	78	26	3.7037	76.4706	0.125	0.00243132	1	0.239557	4	1	3	0.625	0.625
group_14106		hypothetical protein	3	8	78	26	3.7037	76.4706	0.125	0.00243132	1	0.239557	4	1	3	0.625	0.625
group_14107		hypothetical protein	3	8	78	26	3.7037	76.4706	0.125	0.00243132	1	0.239557	4	1	3	0.625	0.625
group_14108		hypothetical protein	3	8	78	26	3.7037	76.4706	0.125	0.00243132	1	0.239557	4	1	3	0.625	0.625
group_9527		hypothetical protein	3	8	78	26	3.7037	76.4706	0.125	0.00243132	1	0.239557	4	1	3	0.625	0.625
group_9531		hypothetical protein	3	8	78	26	3.7037	76.4706	0.125	0.00243132	1	0.239557	4	1	3	0.625	0.625
dtd_1		D-aminoacyl-tRNA deacylase	59	14	22	20	72.8395	58.8235	3.83117	0.00260724	1	0.254567	12	5	8	0.387695	0.774414
group_14493		hypothetical protein	1	6	80	28	1.23457	82.3529	0.0583333	0.00260915	1	0.254567	3	1	3	0.25	1
group_6910		hypothetical protein	1	6	80	28	1.23457	82.3529	0.0583333	0.00260915	1	0.254567	3	1	3	0.25	1
group_1372		hypothetical protein	2	7	79	27	2.46914	79.4118	0.0976492	0.00269522	1	0.261261	5	1	4	0.375	0.375
group_2580		hypothetical protein	2	7	79	27	2.46914	79.4118	0.0976492	0.00269522	1	0.261261	3	1	3	0.25	1
trpS2		Tryptophan--tRNA ligase 2	56	13	25	21	69.1358	61.7647	3.61846	0.00322722	1	0.31082	3	1	3	0.25	1
group_10730		hypothetical protein	56	13	25	21	69.1358	61.7647	3.61846	0.00322722	1	0.31082	5	2	4	0.375	1
dppC		Dipeptide transport system permease protein DppC	69	20	12	14	85.1852	41.1765	4.025	0.00329518	1	0.316348	12	5	8	0.387695	0.774414
aacA-aphD		Bifunctional AAC/APH	54	12	27	22	66.6667	64.7059	3.66667	0.00346074	1	0.324282	11	4	9	0.0654297	0.548828
ldh1		L-lactate dehydrogenase 1	54	12	27	22	66.6667	64.7059	3.66667	0.00346074	1	0.324282	5	2	4	0.375	1
crtN		4 4'-diapophytoene desaturase (4 4'-diaponeurosporene-forming)	74	23	7	11	91.358	32.3529	5.0559	0.00348609	1	0.324282	10	7	6	0.34375	0.753906
tarJ		Ribulose-5-phosphate reductase 1	74	23	7	11	91.358	32.3529	5.0559	0.00348609	1	0.324282	2	2	1	0.5	1
tarL		Teichoic acid ribitol-phosphate polymerase TarL	74	23	7	11	91.358	32.3529	5.0559	0.00348609	1	0.324282	2	2	1	0.5	1
tarI1		Ribitol-5-phosphate cytidylyltransferase 1	74	23	7	11	91.358	32.3529	5.0559	0.00348609	1	0.324282	2	2	1	0.5	1
yfmJ_2		Putative NADP-dependent oxidoreductase YfmJ	74	23	7	11	91.358	32.3529	5.0559	0.00348609	1	0.324282	4	3	2	0.625	1
group_324	dnaC_2	hypothetical protein	7	11	74	23	8.64198	67.6471	0.197789	0.00348609	1	0.324282	7	5	4	0.453125	1
group_31057		hypothetical protein	7	11	74	23	8.64198	67.6471	0.197789	0.00348609	1	0.324282	2	1	2	0.5	1
group_6794	arsB_2	Arsenical pump membrane protein	7	11	74	23	8.64198	67.6471	0.197789	0.00348609	1	0.324282	9	6	5	0.507812	1
group_6648		hypothetical protein	9	12	72	22	11.1111	64.7059	0.229167	0.00364742	1	0.333083	5	3	3	1	1
group_6649		hypothetical protein	72	22	9	12	88.8889	35.2941	4.36364	0.00364742	1	0.333083	5	3	3	1	1
agrB		Accessory gene regulator protein B	72	22	9	12	88.8889	35.2941	4.36364	0.00364742	1	0.333083	4	3	2	0.625	1
lacE_1		PTS system lactose-specific EIICB component	72	22	9	12	88.8889	35.2941	4.36364	0.00364742	1	0.333083	3	2	2	1	1
group_14207		hypothetical protein	72	22	9	12	88.8889	35.2941	4.36364	0.00364742	1	0.333083	3	3	2	0.25	1
group_622		hypothetical protein	72	22	9	12	88.8889	35.2941	4.36364	0.00364742	1	0.333083	5	3	3	1	1
group_10725		hypothetical protein	55	13	26	21	67.9012	61.7647	3.41716	0.00388342	1	0.35142	5	2	4	0.375	1
hisC_3		Histidinol-phosphate aminotransferase	55	13	26	21	67.9012	61.7647	3.41716	0.00388342	1	0.35142	3	1	3	0.25	1
bcr_3		Bicyclomycin resistance protein	55	13	26	21	67.9012	61.7647	3.41716	0.00388342	1	0.35142	3	1	3	0.25	1
group_1139	xerC_3	Tyrosine recombinase XerC	63	17	18	17	77.7778	50	3.5	0.00423244	1	0.38185	6	2	6	0.03125	0.6875
group_4906		hypothetical protein	67	19	14	15	82.716	44.1176	3.7782	0.00429148	1	0.386014	3	2	3	0.25	1
nisB		Nisin biosynthesis protein NisB	76	25	5	9	93.8272	26.4706	5.472	0.004462	1	0.393089	5	4	3	0.375	1
group_6610		hypothetical protein	5	9	76	25	6.17284	73.5294	0.182749	0.004462	1	0.393089	5	3	3	1	1
group_9906		hypothetical protein	5	9	76	25	6.17284	73.5294	0.182749	0.004462	1	0.393089	2	2	1	0.5	1
group_9907		hypothetical protein	5	9	76	25	6.17284	73.5294	0.182749	0.004462	1	0.393089	2	2	1	0.5	1
group_9911		hypothetical protein	5	9	76	25	6.17284	73.5294	0.182749	0.004462	1	0.393089	2	2	1	0.5	1
group_4696		hypothetical protein	5	9	76	25	6.17284	73.5294	0.182749	0.004462	1	0.393089	5	3	3	1	1
group_9539		hypothetical protein	5	9	76	25	6.17284	73.5294	0.182749	0.004462	1	0.393089	5	3	3	1	1
group_14225		hypothetical protein	61	16	20	18	75.3086	52.9412	3.43125	0.00470975	1	0.413698	8	2	7	0.0703125	0.289062
thiK_2		Thiamine kinase	15	0	66	34	18.5185	100	inf	0.00501898	1	0.438291	13	13	0	0.000244141	0.000244141
spoVG_2		Putative septation protein SpoVG	15	0	66	34	18.5185	100	inf	0.00501898	1	0.438291	12	12	0	0.000488281	0.000488281
group_6821		hypothetical protein	70	21	11	13	86.4198	38.2353	3.93939	0.00513439	1	0.439927	7	4	4	1	1
nixA		Nickel transporter NixA	73	23	8	11	90.1235	32.3529	4.36413	0.00534616	1	0.439927	1	1	1	1	1
group_3592		hypothetical protein	73	23	8	11	90.1235	32.3529	4.36413	0.00534616	1	0.439927	3	2	2	1	1
group_14180		hypothetical protein	73	23	8	11	90.1235	32.3529	4.36413	0.00534616	1	0.439927	1	1	1	1	1
group_4718		hypothetical protein	73	23	8	11	90.1235	32.3529	4.36413	0.00534616	1	0.439927	1	1	1	1	1
group_6777		hypothetical protein	73	23	8	11	90.1235	32.3529	4.36413	0.00534616	1	0.439927	1	1	1	1	1
group_9625		hypothetical protein	73	23	8	11	90.1235	32.3529	4.36413	0.00534616	1	0.439927	1	1	1	1	1
mcrC		Protein McrC	73	23	8	11	90.1235	32.3529	4.36413	0.00534616	1	0.439927	1	1	1	1	1
group_9753		hypothetical protein	73	23	8	11	90.1235	32.3529	4.36413	0.00534616	1	0.439927	1	1	1	1	1
group_9754		hypothetical protein	73	23	8	11	90.1235	32.3529	4.36413	0.00534616	1	0.439927	1	1	1	1	1
group_14063		hypothetical protein	73	23	8	11	90.1235	32.3529	4.36413	0.00534616	1	0.439927	1	1	1	1	1
group_14064		hypothetical protein	73	23	8	11	90.1235	32.3529	4.36413	0.00534616	1	0.439927	1	1	1	1	1
group_9783		hypothetical protein	73	23	8	11	90.1235	32.3529	4.36413	0.00534616	1	0.439927	2	2	1	0.5	1
group_9443		hypothetical protein	73	23	8	11	90.1235	32.3529	4.36413	0.00534616	1	0.439927	1	1	1	1	1
group_14321		hypothetical protein	8	11	73	23	9.87654	67.6471	0.229141	0.00534616	1	0.439927	1	1	1	1	1
group_3643		hypothetical protein	8	11	73	23	9.87654	67.6471	0.229141	0.00534616	1	0.439927	1	1	1	1	1
sutR		HTH-type transcriptional regulator SutR	8	11	73	23	9.87654	67.6471	0.229141	0.00534616	1	0.439927	1	1	1	1	1
btuD_7		Vitamin B12 import ATP-binding protein BtuD	8	11	73	23	9.87654	67.6471	0.229141	0.00534616	1	0.439927	1	1	1	1	1
group_9861		hypothetical protein	8	11	73	23	9.87654	67.6471	0.229141	0.00534616	1	0.439927	1	1	1	1	1
hdfR		HTH-type transcriptional regulator HdfR	8	11	73	23	9.87654	67.6471	0.229141	0.00534616	1	0.439927	1	1	1	1	1
pbuE_2		Purine efflux pump PbuE	8	11	73	23	9.87654	67.6471	0.229141	0.00534616	1	0.439927	1	1	1	1	1
npr_1		NADH peroxidase	65	18	16	16	80.2469	47.0588	3.61111	0.00550994	1	0.452162	7	3	6	0.125	1
group_9772		hypothetical protein	75	24	6	10	92.5926	29.4118	5.20833	0.00563925	1	0.461509	4	2	3	0.625	1
group_14097		hypothetical protein	4	8	77	26	4.93827	76.4706	0.168831	0.00569704	1	0.463705	4	2	3	0.625	1
group_14101		hypothetical protein	4	8	77	26	4.93827	76.4706	0.168831	0.00569704	1	0.463705	4	2	3	0.625	1
clpP_2		ATP-dependent Clp protease proteolytic subunit	19	1	62	33	23.4568	97.0588	10.1129	0.00666287	1	0.530159	14	13	1	0.00183105	0.00183105
splF		hypothetical protein	81	30	0	4	100	11.7647	inf	0.00670819	1	0.530159	4	4	0	0.125	0.125
efeM		putative iron uptake system component EfeM	81	30	0	4	100	11.7647	inf	0.00670819	1	0.530159	3	3	0	0.25	0.25
paiA		Spermidine/spermine N(1)-acetyltransferase	81	30	0	4	100	11.7647	inf	0.00670819	1	0.530159	3	3	0	0.25	0.25
efeU		Ferrous iron permease EfeU	0	4	81	30	0	88.2353	0	0.00670819	1	0.530159	3	0	3	0.25	0.25
group_2761		hypothetical protein	0	4	81	30	0	88.2353	0	0.00670819	1	0.530159	2	0	2	0.5	0.5
group_4929		hypothetical protein	0	4	81	30	0	88.2353	0	0.00670819	1	0.530159	3	0	3	0.25	0.25
ebhA		hypothetical protein	0	4	81	30	0	88.2353	0	0.00670819	1	0.530159	2	0	2	0.5	0.5
group_14281		hypothetical protein	0	4	81	30	0	88.2353	0	0.00670819	1	0.530159	3	0	3	0.25	0.25
group_14437		hypothetical protein	0	4	81	30	0	88.2353	0	0.00670819	1	0.530159	2	0	2	0.5	0.5
group_9991		hypothetical protein	0	4	81	30	0	88.2353	0	0.00670819	1	0.530159	3	0	3	0.25	0.25
group_3543		hypothetical protein	54	13	27	21	66.6667	61.7647	3.23077	0.00684329	1	0.531232	10	3	9	0.0214844	0.34375
lipR		Putative acetyl-hydrolase LipR	78	27	3	7	96.2963	20.5882	6.74074	0.00700553	1	0.531232	7	5	3	0.453125	1
group_14036		Antibacterial protein 2	78	27	3	7	96.2963	20.5882	6.74074	0.00700553	1	0.531232	1	1	1	1	1
group_6767		hypothetical protein	78	27	3	7	96.2963	20.5882	6.74074	0.00700553	1	0.531232	1	1	1	1	1
group_9719		hypothetical protein	78	27	3	7	96.2963	20.5882	6.74074	0.00700553	1	0.531232	1	1	1	1	1
group_1924		hypothetical protein	78	27	3	7	96.2963	20.5882	6.74074	0.00700553	1	0.531232	2	2	1	0.5	1
group_4864		hypothetical protein	78	27	3	7	96.2963	20.5882	6.74074	0.00700553	1	0.531232	2	2	1	0.5	1
group_14218		hypothetical protein	78	27	3	7	96.2963	20.5882	6.74074	0.00700553	1	0.531232	2	2	1	0.5	1
pyrB_1		Aspartate carbamoyltransferase catalytic subunit	3	7	78	27	3.7037	79.4118	0.148352	0.00700553	1	0.531232	1	1	1	1	1
group_3644		hypothetical protein	3	7	78	27	3.7037	79.4118	0.148352	0.00700553	1	0.531232	1	1	1	1	1
group_9854	hin_1	DNA-invertase hin	3	7	78	27	3.7037	79.4118	0.148352	0.00700553	1	0.531232	1	1	1	1	1
group_9871		hypothetical protein	3	7	78	27	3.7037	79.4118	0.148352	0.00700553	1	0.531232	1	1	1	1	1
group_9872		hypothetical protein	3	7	78	27	3.7037	79.4118	0.148352	0.00700553	1	0.531232	1	1	1	1	1
group_9873		hypothetical protein	3	7	78	27	3.7037	79.4118	0.148352	0.00700553	1	0.531232	1	1	1	1	1
group_14095		hypothetical protein	3	7	78	27	3.7037	79.4118	0.148352	0.00700553	1	0.531232	4	1	3	0.625	0.625
group_9528		hypothetical protein	3	7	78	27	3.7037	79.4118	0.148352	0.00700553	1	0.531232	4	1	3	0.625	0.625
group_2018		hypothetical protein	62	17	19	17	76.5432	50	3.26316	0.00782969	1	0.588946	15	8	11	0.118469	1
group_650		hypothetical protein	51	12	30	22	62.963	64.7059	3.11667	0.00793712	1	0.588946	18	9	9	1	1
group_9891		hypothetical protein	51	12	30	22	62.963	64.7059	3.11667	0.00793712	1	0.588946	16	9	8	0.803619	1
trpB_1		Tryptophan synthase beta chain	74	24	7	10	91.358	29.4118	4.40476	0.00794358	1	0.588946	2	2	1	0.5	1
group_6832		hypothetical protein	74	24	7	10	91.358	29.4118	4.40476	0.00794358	1	0.588946	9	5	5	1	1
group_3503		hypothetical protein	7	10	74	24	8.64198	70.5882	0.227027	0.00794358	1	0.588946	10	5	5	1	1
fosB		Metallothiol transferase FosB	7	10	74	24	8.64198	70.5882	0.227027	0.00794358	1	0.588946	3	2	2	1	1
hxlR		HTH-type transcriptional activator HxlR	7	10	74	24	8.64198	70.5882	0.227027	0.00794358	1	0.588946	5	4	4	0.375	0.375
mqo2_3		putative malate:quinone oxidoreductase 2	7	10	74	24	8.64198	70.5882	0.227027	0.00794358	1	0.588946	5	4	4	0.375	0.375
yhfK_1		putative sugar epimerase YhfK	71	22	10	12	87.6543	35.2941	3.87273	0.00811196	1	0.594269	4	2	3	0.625	1
hchA_3		Protein/nucleic acid deglycase HchA	71	22	10	12	87.6543	35.2941	3.87273	0.00811196	1	0.594269	4	2	3	0.625	1
group_9935		Acetyltransferase	2	6	79	28	2.46914	82.3529	0.118143	0.00813442	1	0.594269	2	1	2	0.5	1
group_1923		hypothetical protein	2	6	79	28	2.46914	82.3529	0.118143	0.00813442	1	0.594269	4	1	4	0.125	0.625
group_6819		hypothetical protein	2	6	79	28	2.46914	82.3529	0.118143	0.00813442	1	0.594269	6	2	4	0.6875	0.6875
group_1319		hypothetical protein	79	28	2	6	97.5309	17.6471	8.46429	0.00813442	1	0.594269	4	3	2	0.625	1
group_4861		hypothetical protein	60	16	21	18	74.0741	52.9412	3.21429	0.00895519	1	0.651055	8	1	8	0.0078125	0.0703125
group_1381		hypothetical protein	60	16	21	18	74.0741	52.9412	3.21429	0.00895519	1	0.651055	8	5	5	0.726562	0.726562
group_3610		hypothetical protein	67	20	14	14	82.716	41.1765	3.35	0.00909875	1	0.658296	7	3	5	0.453125	1
group_1619		hypothetical protein	14	14	67	20	17.284	58.8235	0.298507	0.00909875	1	0.658296	12	9	5	0.145996	0.774414
pnp_2		Polyribonucleotide nucleotidyltransferase	13	0	68	34	16.0494	100	inf	0.00971816	1	0.698053	12	12	0	0.000488281	0.000488281
rocA_2		1-pyrroline-5-carboxylate dehydrogenase	13	0	68	34	16.0494	100	inf	0.00971816	1	0.698053	11	11	0	0.000976562	0.000976562
sauU_2		hypothetical protein	13	0	68	34	16.0494	100	inf	0.00971816	1	0.698053	11	11	0	0.000976562	0.000976562
group_9998		hypothetical protein	59	16	22	18	72.8395	52.9412	3.01705	0.0104477	1	0.720875	9	5	6	0.507812	1
group_6772		hypothetical protein	70	22	11	12	86.4198	35.2941	3.47107	0.0111939	1	0.720875	7	3	5	0.453125	1
group_3473		hypothetical protein	75	25	6	9	92.5926	26.4706	4.5	0.0121211	1	0.720875	2	1	2	0.5	1
rho		Transcription termination factor Rho	75	25	6	9	92.5926	26.4706	4.5	0.0121211	1	0.720875	5	2	3	1	1
arcA_3		Arginine deiminase	6	9	75	25	7.40741	73.5294	0.222222	0.0121211	1	0.720875	5	4	3	0.375	1
group_4912		hypothetical protein	6	9	75	25	7.40741	73.5294	0.222222	0.0121211	1	0.720875	3	3	1	0.25	1
group_2640	pap	Polyphosphate:AMP phosphotransferase	6	9	75	25	7.40741	73.5294	0.222222	0.0121211	1	0.720875	7	4	4	1	1
group_4934	argR_3	Arginine repressor	6	9	75	25	7.40741	73.5294	0.222222	0.0121211	1	0.720875	5	4	3	0.375	1
group_3507		hypothetical protein	6	9	75	25	7.40741	73.5294	0.222222	0.0121211	1	0.720875	6	4	3	0.6875	1
rocA		1-pyrroline-5-carboxylate dehydrogenase	73	24	8	10	90.1235	29.4118	3.80208	0.0123661	1	0.720875	9	5	6	0.507812	1
group_9600		hypothetical protein	73	24	8	10	90.1235	29.4118	3.80208	0.0123661	1	0.720875	2	1	2	0.5	1
xerD_3		Tyrosine recombinase XerD	73	24	8	10	90.1235	29.4118	3.80208	0.0123661	1	0.720875	1	1	1	1	1
group_240		hypothetical protein	73	24	8	10	90.1235	29.4118	3.80208	0.0123661	1	0.720875	1	1	1	1	1
trpD2		Anthranilate phosphoribosyltransferase 2	73	24	8	10	90.1235	29.4118	3.80208	0.0123661	1	0.720875	1	1	1	1	1
group_9343		hypothetical protein	73	24	8	10	90.1235	29.4118	3.80208	0.0123661	1	0.720875	2	1	2	0.5	1
group_9782		hypothetical protein	73	24	8	10	90.1235	29.4118	3.80208	0.0123661	1	0.720875	1	1	1	1	1
group_9819		hypothetical protein	73	24	8	10	90.1235	29.4118	3.80208	0.0123661	1	0.720875	1	1	1	1	1
group_14206		hypothetical protein	73	24	8	10	90.1235	29.4118	3.80208	0.0123661	1	0.720875	1	1	1	1	1
group_9663		hypothetical protein	73	24	8	10	90.1235	29.4118	3.80208	0.0123661	1	0.720875	1	1	1	1	1
yxdM		ABC transporter permease protein YxdM	73	24	8	10	90.1235	29.4118	3.80208	0.0123661	1	0.720875	2	1	2	0.5	1
azoR_2		FMN-dependent NADH-azoreductase	8	10	73	24	9.87654	70.5882	0.263014	0.0123661	1	0.720875	2	2	1	0.5	1
fabG_3		3-oxoacyl-[acyl-carrier-protein] reductase FabG	8	10	73	24	9.87654	70.5882	0.263014	0.0123661	1	0.720875	5	3	3	1	1
group_9856		hypothetical protein	8	10	73	24	9.87654	70.5882	0.263014	0.0123661	1	0.720875	2	2	1	0.5	1
group_14430		hypothetical protein	8	10	73	24	9.87654	70.5882	0.263014	0.0123661	1	0.720875	1	1	1	1	1
group_234	rocA	1-pyrroline-5-carboxylate dehydrogenase	8	10	73	24	9.87654	70.5882	0.263014	0.0123661	1	0.720875	9	6	5	0.507812	1
group_14194		3-hexulose-6-phosphate synthase	8	10	73	24	9.87654	70.5882	0.263014	0.0123661	1	0.720875	6	5	4	0.21875	0.6875
group_9767		putative protein	8	10	73	24	9.87654	70.5882	0.263014	0.0123661	1	0.720875	6	5	4	0.21875	0.6875
group_3080		hypothetical protein	53	13	28	21	65.4321	61.7647	3.05769	0.0124982	1	0.720875	6	2	5	0.21875	0.6875
icaC_1		putative poly-beta-1 6-N-acetyl-D-glucosamine export protein	72	23	9	11	88.8889	32.3529	3.82609	0.0130757	1	0.720875	8	4	6	0.289062	1
arnC		Undecaprenyl-phosphate 4-deoxy-4-formamido-L-arabinose transferase	72	23	9	11	88.8889	32.3529	3.82609	0.0130757	1	0.720875	3	2	2	1	1
group_6810		hypothetical protein	72	23	9	11	88.8889	32.3529	3.82609	0.0130757	1	0.720875	2	1	2	0.5	1
group_10729		hypothetical protein	52	13	29	21	64.1975	61.7647	2.89655	0.0134955	1	0.720875	7	1	7	0.015625	0.125
mdtA		hypothetical protein	4	7	77	27	4.93827	79.4118	0.200371	0.0150104	1	0.720875	2	2	1	0.5	1
group_6892		hypothetical protein	4	7	77	27	4.93827	79.4118	0.200371	0.0150104	1	0.720875	7	4	5	0.453125	1
group_14223		hypothetical protein	4	7	77	27	4.93827	79.4118	0.200371	0.0150104	1	0.720875	4	2	4	0.125	1
tarF		hypothetical protein	77	27	4	7	95.0617	20.5882	4.99074	0.0150104	1	0.720875	5	4	3	0.375	1
sarX		HTH-type transcriptional regulator SarX	77	27	4	7	95.0617	20.5882	4.99074	0.0150104	1	0.720875	3	2	2	1	1
ddl_1		D-alanine--D-alanine ligase	77	27	4	7	95.0617	20.5882	4.99074	0.0150104	1	0.720875	7	5	2	0.453125	0.453125
blaZ		Beta-lactamase	61	17	20	17	75.3086	50	3.05	0.0151562	1	0.720875	12	5	9	0.145996	0.774414
dnaC_2		hypothetical protein	49	12	32	22	60.4938	64.7059	2.80729	0.0152369	1	0.720875	6	3	4	0.6875	1
cadC		Cadmium resistance transcriptional regulatory protein CadC	71	23	10	11	87.6543	32.3529	3.39565	0.0168854	1	0.720875	5	2	4	0.375	1
tgt_2		Queuine tRNA-ribosyltransferase	12	0	69	34	14.8148	100	inf	0.0171661	1	0.720875	10	10	0	0.00195312	0.00195312
group_1883	bfmBAB_2	2-oxoisovalerate dehydrogenase subunit beta	12	0	69	34	14.8148	100	inf	0.0171661	1	0.720875	10	10	0	0.00195312	0.00195312
hslU_2		ATP-dependent protease ATPase subunit HslU	12	0	69	34	14.8148	100	inf	0.0171661	1	0.720875	8	8	0	0.0078125	0.0078125
group_3577		hypothetical protein	12	0	69	34	14.8148	100	inf	0.0171661	1	0.720875	9	9	0	0.00390625	0.00390625
codY_2		GTP-sensing transcriptional pleiotropic repressor CodY	12	0	69	34	14.8148	100	inf	0.0171661	1	0.720875	10	10	0	0.00195312	0.00195312
bcp_2		Putative peroxiredoxin bcp	12	0	69	34	14.8148	100	inf	0.0171661	1	0.720875	9	9	0	0.00390625	0.00390625
nasE_2		Assimilatory nitrite reductase [NAD(P)H] small subunit	12	0	69	34	14.8148	100	inf	0.0171661	1	0.720875	10	10	0	0.00195312	0.00195312
purR_2		Pur operon repressor	12	0	69	34	14.8148	100	inf	0.0171661	1	0.720875	9	9	0	0.00390625	0.00390625
polC_2		DNA polymerase III PolC-type	12	0	69	34	14.8148	100	inf	0.0171661	1	0.720875	9	9	0	0.00390625	0.00390625
group_2332	metC_2	Cystathionine beta-lyase MetC	12	0	69	34	14.8148	100	inf	0.0171661	1	0.720875	10	10	0	0.00195312	0.00195312
group_2386		hypothetical protein	12	0	69	34	14.8148	100	inf	0.0171661	1	0.720875	10	10	0	0.00195312	0.00195312
ilvE_2		putative branched-chain-amino-acid aminotransferase	12	0	69	34	14.8148	100	inf	0.0171661	1	0.720875	10	10	0	0.00195312	0.00195312
bacF		Transaminase BacF	74	25	7	9	91.358	26.4706	3.80571	0.0178143	1	0.720875	10	7	5	0.34375	1
group_14436		hypothetical protein	7	9	74	25	8.64198	73.5294	0.262763	0.0178143	1	0.720875	4	4	4	0.125	0.125
group_738	rho	Transcription termination factor Rho	7	9	74	25	8.64198	73.5294	0.262763	0.0178143	1	0.720875	6	4	2	0.6875	0.6875
group_1354		hypothetical protein	78	28	3	6	96.2963	17.6471	5.57143	0.0190128	1	0.720875	1	1	1	1	1
rnhC		Ribonuclease HIII	78	28	3	6	96.2963	17.6471	5.57143	0.0190128	1	0.720875	1	1	1	1	1
group_14033		dITP/XTP pyrophosphatase	78	28	3	6	96.2963	17.6471	5.57143	0.0190128	1	0.720875	1	1	1	1	1
group_14034		hypothetical protein	78	28	3	6	96.2963	17.6471	5.57143	0.0190128	1	0.720875	1	1	1	1	1
group_14035		Antibacterial protein 2	78	28	3	6	96.2963	17.6471	5.57143	0.0190128	1	0.720875	1	1	1	1	1
rl5		Polyphenol oxidase	78	28	3	6	96.2963	17.6471	5.57143	0.0190128	1	0.720875	1	1	1	1	1
catE_2		Catechol-2 3-dioxygenase	78	28	3	6	96.2963	17.6471	5.57143	0.0190128	1	0.720875	1	1	1	1	1
lspA		Lipoprotein signal peptidase	78	28	3	6	96.2963	17.6471	5.57143	0.0190128	1	0.720875	1	1	1	1	1
coaBC		Coenzyme A biosynthesis bifunctional protein CoaBC	78	28	3	6	96.2963	17.6471	5.57143	0.0190128	1	0.720875	1	1	1	1	1
def1		Peptide deformylase 1	78	28	3	6	96.2963	17.6471	5.57143	0.0190128	1	0.720875	1	1	1	1	1
fmt		Methionyl-tRNA formyltransferase	78	28	3	6	96.2963	17.6471	5.57143	0.0190128	1	0.720875	1	1	1	1	1
rsmB		Ribosomal RNA small subunit methyltransferase B	78	28	3	6	96.2963	17.6471	5.57143	0.0190128	1	0.720875	1	1	1	1	1
thiN		Thiamine pyrophosphokinase	78	28	3	6	96.2963	17.6471	5.57143	0.0190128	1	0.720875	1	1	1	1	1
group_14067		hypothetical protein	78	28	3	6	96.2963	17.6471	5.57143	0.0190128	1	0.720875	1	1	1	1	1
queD		6-carboxy-5 6 7 8-tetrahydropterin synthase	78	28	3	6	96.2963	17.6471	5.57143	0.0190128	1	0.720875	1	1	1	1	1
group_14072		hypothetical protein	78	28	3	6	96.2963	17.6471	5.57143	0.0190128	1	0.720875	1	1	1	1	1
ghrB_1		Glyoxylate/hydroxypyruvate reductase B	78	28	3	6	96.2963	17.6471	5.57143	0.0190128	1	0.720875	1	1	1	1	1
group_14074		hypothetical protein	78	28	3	6	96.2963	17.6471	5.57143	0.0190128	1	0.720875	1	1	1	1	1
pepA_2		Cytosol aminopeptidase	78	28	3	6	96.2963	17.6471	5.57143	0.0190128	1	0.720875	1	1	1	1	1
group_14076		hypothetical protein	78	28	3	6	96.2963	17.6471	5.57143	0.0190128	1	0.720875	1	1	1	1	1
mnhG1		Na(+)/H(+) antiporter subunit G1	78	28	3	6	96.2963	17.6471	5.57143	0.0190128	1	0.720875	1	1	1	1	1
kapB		Kinase-associated lipoprotein B	78	28	3	6	96.2963	17.6471	5.57143	0.0190128	1	0.720875	1	1	1	1	1
group_14079		hypothetical protein	78	28	3	6	96.2963	17.6471	5.57143	0.0190128	1	0.720875	1	1	1	1	1
argH		Argininosuccinate lyase	78	28	3	6	96.2963	17.6471	5.57143	0.0190128	1	0.720875	1	1	1	1	1
rluD_1		Ribosomal large subunit pseudouridine synthase D	78	28	3	6	96.2963	17.6471	5.57143	0.0190128	1	0.720875	1	1	1	1	1
group_14082		hypothetical protein	78	28	3	6	96.2963	17.6471	5.57143	0.0190128	1	0.720875	1	1	1	1	1
cdr		Coenzyme A disulfide reductase	78	28	3	6	96.2963	17.6471	5.57143	0.0190128	1	0.720875	1	1	1	1	1
hisC_1		Histidinol-phosphate aminotransferase	78	28	3	6	96.2963	17.6471	5.57143	0.0190128	1	0.720875	1	1	1	1	1
group_14088		hypothetical protein	78	28	3	6	96.2963	17.6471	5.57143	0.0190128	1	0.720875	1	1	1	1	1
group_14115		hypothetical protein	78	28	3	6	96.2963	17.6471	5.57143	0.0190128	1	0.720875	1	1	1	1	1
suhB_2		Inositol-1-monophosphatase	78	28	3	6	96.2963	17.6471	5.57143	0.0190128	1	0.720875	1	1	1	1	1
fabG_1		3-oxoacyl-[acyl-carrier-protein] reductase FabG	78	28	3	6	96.2963	17.6471	5.57143	0.0190128	1	0.720875	1	1	1	1	1
truB		tRNA pseudouridine synthase B	78	28	3	6	96.2963	17.6471	5.57143	0.0190128	1	0.720875	1	1	1	1	1
rplGA		putative ribosomal protein YlxQ	78	28	3	6	96.2963	17.6471	5.57143	0.0190128	1	0.720875	1	1	1	1	1
ykoD		Putative HMP/thiamine import ATP-binding protein YkoD	78	28	3	6	96.2963	17.6471	5.57143	0.0190128	1	0.720875	1	1	1	1	1
purK		N5-carboxyaminoimidazole ribonucleotide synthase	78	28	3	6	96.2963	17.6471	5.57143	0.0190128	1	0.720875	1	1	1	1	1
scrB		Sucrose-6-phosphate hydrolase	78	28	3	6	96.2963	17.6471	5.57143	0.0190128	1	0.720875	1	1	1	1	1
scrK		Fructokinase	78	28	3	6	96.2963	17.6471	5.57143	0.0190128	1	0.720875	1	1	1	1	1
group_14162		hypothetical protein	78	28	3	6	96.2963	17.6471	5.57143	0.0190128	1	0.720875	1	1	1	1	1
dapH_2		2 3 4 5-tetrahydropyridine-2 6-dicarboxylate N-acetyltransferase	78	28	3	6	96.2963	17.6471	5.57143	0.0190128	1	0.720875	1	1	1	1	1
ymcA		putative protein YmcA	78	28	3	6	96.2963	17.6471	5.57143	0.0190128	1	0.720875	1	1	1	1	1
nos		Nitric oxide synthase oxygenase	78	28	3	6	96.2963	17.6471	5.57143	0.0190128	1	0.720875	1	1	1	1	1
rlmCD		23S rRNA (uracil-C(5))-methyltransferase RlmCD	78	28	3	6	96.2963	17.6471	5.57143	0.0190128	1	0.720875	1	1	1	1	1
feuB		Iron-uptake system permease protein FeuB	78	28	3	6	96.2963	17.6471	5.57143	0.0190128	1	0.720875	1	1	1	1	1
dhaL		PEP-dependent dihydroxyacetone kinase ADP-binding subunit DhaL	78	28	3	6	96.2963	17.6471	5.57143	0.0190128	1	0.720875	1	1	1	1	1
dhaM		PTS-dependent dihydroxyacetone kinase phosphotransferase subunit DhaM	78	28	3	6	96.2963	17.6471	5.57143	0.0190128	1	0.720875	1	1	1	1	1
trpA		Tryptophan synthase alpha chain	78	28	3	6	96.2963	17.6471	5.57143	0.0190128	1	0.720875	1	1	1	1	1
group_14176		hypothetical protein	78	28	3	6	96.2963	17.6471	5.57143	0.0190128	1	0.720875	1	1	1	1	1
msrA1		Peptide methionine sulfoxide reductase MsrA 1	78	28	3	6	96.2963	17.6471	5.57143	0.0190128	1	0.720875	1	1	1	1	1
aldH1		4 4'-diaponeurosporen-aldehyde dehydrogenase	78	28	3	6	96.2963	17.6471	5.57143	0.0190128	1	0.720875	1	1	1	1	1
rutB		Peroxyureidoacrylate/ureidoacrylate amidohydrolase RutB	78	28	3	6	96.2963	17.6471	5.57143	0.0190128	1	0.720875	1	1	1	1	1
thrB_1		Homoserine kinase	78	28	3	6	96.2963	17.6471	5.57143	0.0190128	1	0.720875	1	1	1	1	1
group_14214		hypothetical protein	78	28	3	6	96.2963	17.6471	5.57143	0.0190128	1	0.720875	1	1	1	1	1
gpmA_2		2 3-bisphosphoglycerate-dependent phosphoglycerate mutase	78	28	3	6	96.2963	17.6471	5.57143	0.0190128	1	0.720875	1	1	1	1	1
purC		Phosphoribosylaminoimidazole-succinocarboxamide synthase	78	28	3	6	96.2963	17.6471	5.57143	0.0190128	1	0.720875	1	1	1	1	1
cydD		ATP-binding/permease protein CydD	78	28	3	6	96.2963	17.6471	5.57143	0.0190128	1	0.720875	1	1	1	1	1
group_2573		hypothetical protein	78	28	3	6	96.2963	17.6471	5.57143	0.0190128	1	0.720875	1	1	1	1	1
group_3500		hypothetical protein	78	28	3	6	96.2963	17.6471	5.57143	0.0190128	1	0.720875	1	1	1	1	1
isdF		putative heme-iron transport system permease protein IsdF	78	28	3	6	96.2963	17.6471	5.57143	0.0190128	1	0.720875	1	1	1	1	1
saeR		Response regulator SaeR	78	28	3	6	96.2963	17.6471	5.57143	0.0190128	1	0.720875	1	1	1	1	1
group_4657		hypothetical protein	78	28	3	6	96.2963	17.6471	5.57143	0.0190128	1	0.720875	1	1	1	1	1
yjbK		Putative triphosphatase YjbK	78	28	3	6	96.2963	17.6471	5.57143	0.0190128	1	0.720875	1	1	1	1	1
cinA		Putative competence-damage inducible protein	78	28	3	6	96.2963	17.6471	5.57143	0.0190128	1	0.720875	1	1	1	1	1
mutS_1		DNA mismatch repair protein MutS	78	28	3	6	96.2963	17.6471	5.57143	0.0190128	1	0.720875	1	1	1	1	1
proC_2		Pyrroline-5-carboxylate reductase	78	28	3	6	96.2963	17.6471	5.57143	0.0190128	1	0.720875	1	1	1	1	1
group_4812		Acetyltransferase	78	28	3	6	96.2963	17.6471	5.57143	0.0190128	1	0.720875	1	1	1	1	1
group_4897		hypothetical protein	78	28	3	6	96.2963	17.6471	5.57143	0.0190128	1	0.720875	1	1	1	1	1
group_4991		hypothetical protein	78	28	3	6	96.2963	17.6471	5.57143	0.0190128	1	0.720875	1	1	1	1	1
rlmB		Putative TrmH family tRNA/rRNA methyltransferase	78	28	3	6	96.2963	17.6471	5.57143	0.0190128	1	0.720875	1	1	1	1	1
group_6483		hypothetical protein	78	28	3	6	96.2963	17.6471	5.57143	0.0190128	1	0.720875	1	1	1	1	1
group_6560		hypothetical protein	78	28	3	6	96.2963	17.6471	5.57143	0.0190128	1	0.720875	1	1	1	1	1
yciC_1		Putative metal chaperone YciC	78	28	3	6	96.2963	17.6471	5.57143	0.0190128	1	0.720875	1	1	1	1	1
menF		Isochorismate synthase MenF	78	28	3	6	96.2963	17.6471	5.57143	0.0190128	1	0.720875	1	1	1	1	1
nmoA		Nitronate monooxygenase	78	28	3	6	96.2963	17.6471	5.57143	0.0190128	1	0.720875	1	1	1	1	1
group_6593		hypothetical protein	78	28	3	6	96.2963	17.6471	5.57143	0.0190128	1	0.720875	1	1	1	1	1
tmcAL		tRNA(Met) cytidine acetate ligase	78	28	3	6	96.2963	17.6471	5.57143	0.0190128	1	0.720875	1	1	1	1	1
purD_2		Phosphoribosylamine--glycine ligase	78	28	3	6	96.2963	17.6471	5.57143	0.0190128	1	0.720875	1	1	1	1	1
fmtA		Teichoic acid D-alanine hydrolase	78	28	3	6	96.2963	17.6471	5.57143	0.0190128	1	0.720875	1	1	1	1	1
group_6715		hypothetical protein	78	28	3	6	96.2963	17.6471	5.57143	0.0190128	1	0.720875	1	1	1	1	1
tarB		Teichoic acid glycerol-phosphate primase	78	28	3	6	96.2963	17.6471	5.57143	0.0190128	1	0.720875	1	1	1	1	1
trpF		N-(5'-phosphoribosyl)anthranilate isomerase	78	28	3	6	96.2963	17.6471	5.57143	0.0190128	1	0.720875	1	1	1	1	1
desK		Sensor histidine kinase DesK	78	28	3	6	96.2963	17.6471	5.57143	0.0190128	1	0.720875	1	1	1	1	1
group_6808		hypothetical protein	78	28	3	6	96.2963	17.6471	5.57143	0.0190128	1	0.720875	1	1	1	1	1
mshD_3		Mycothiol acetyltransferase	78	28	3	6	96.2963	17.6471	5.57143	0.0190128	1	0.720875	1	1	1	1	1
yafV_2		Omega-amidase YafV	78	28	3	6	96.2963	17.6471	5.57143	0.0190128	1	0.720875	1	1	1	1	1
group_6965		hypothetical protein	78	28	3	6	96.2963	17.6471	5.57143	0.0190128	1	0.720875	1	1	1	1	1
fpuD		Petrobactin import ATP-binding protein FpuD	78	28	3	6	96.2963	17.6471	5.57143	0.0190128	1	0.720875	1	1	1	1	1
yfnB		Putative HAD-hydrolase YfnB	78	28	3	6	96.2963	17.6471	5.57143	0.0190128	1	0.720875	1	1	1	1	1
group_9377		hypothetical protein	78	28	3	6	96.2963	17.6471	5.57143	0.0190128	1	0.720875	1	1	1	1	1
yycB		putative transporter YycB	78	28	3	6	96.2963	17.6471	5.57143	0.0190128	1	0.720875	1	1	1	1	1
ypeA		Acetyltransferase YpeA	78	28	3	6	96.2963	17.6471	5.57143	0.0190128	1	0.720875	1	1	1	1	1
group_9462		hypothetical protein	78	28	3	6	96.2963	17.6471	5.57143	0.0190128	1	0.720875	1	1	1	1	1
ybaK		Cys-tRNA(Pro)/Cys-tRNA(Cys) deacylase YbaK	78	28	3	6	96.2963	17.6471	5.57143	0.0190128	1	0.720875	1	1	1	1	1
nagA		N-acetylglucosamine-6-phosphate deacetylase	78	28	3	6	96.2963	17.6471	5.57143	0.0190128	1	0.720875	1	1	1	1	1
pabA_2		Aminodeoxychorismate synthase component 2	78	28	3	6	96.2963	17.6471	5.57143	0.0190128	1	0.720875	1	1	1	1	1
aroD		3-dehydroquinate dehydratase	78	28	3	6	96.2963	17.6471	5.57143	0.0190128	1	0.720875	1	1	1	1	1
group_9501		hypothetical protein	78	28	3	6	96.2963	17.6471	5.57143	0.0190128	1	0.720875	1	1	1	1	1
group_9509	spsB_2	Signal peptidase IB	78	28	3	6	96.2963	17.6471	5.57143	0.0190128	1	0.720875	1	1	1	1	1
potD		Spermidine/putrescine-binding periplasmic protein	78	28	3	6	96.2963	17.6471	5.57143	0.0190128	1	0.720875	1	1	1	1	1
group_9551		hypothetical protein	78	28	3	6	96.2963	17.6471	5.57143	0.0190128	1	0.720875	1	1	1	1	1
group_9563		hypothetical protein	78	28	3	6	96.2963	17.6471	5.57143	0.0190128	1	0.720875	1	1	1	1	1
group_9626		hypothetical protein	78	28	3	6	96.2963	17.6471	5.57143	0.0190128	1	0.720875	1	1	1	1	1
rnhB		Ribonuclease HII	78	28	3	6	96.2963	17.6471	5.57143	0.0190128	1	0.720875	1	1	1	1	1
group_9636		hypothetical protein	78	28	3	6	96.2963	17.6471	5.57143	0.0190128	1	0.720875	1	1	1	1	1
group_9646		hypothetical protein	78	28	3	6	96.2963	17.6471	5.57143	0.0190128	1	0.720875	1	1	1	1	1
group_9658		hypothetical protein	78	28	3	6	96.2963	17.6471	5.57143	0.0190128	1	0.720875	1	1	1	1	1
group_9666		hypothetical protein	78	28	3	6	96.2963	17.6471	5.57143	0.0190128	1	0.720875	1	1	1	1	1
pabA_1		Aminodeoxychorismate/anthranilate synthase component 2	78	28	3	6	96.2963	17.6471	5.57143	0.0190128	1	0.720875	1	1	1	1	1
group_9720		hypothetical protein	78	28	3	6	96.2963	17.6471	5.57143	0.0190128	1	0.720875	1	1	1	1	1
group_9721		hypothetical protein	78	28	3	6	96.2963	17.6471	5.57143	0.0190128	1	0.720875	1	1	1	1	1
group_9723		hypothetical protein	78	28	3	6	96.2963	17.6471	5.57143	0.0190128	1	0.720875	1	1	1	1	1
MroQ		Membrane-embedded CAAX protease MroQ	78	28	3	6	96.2963	17.6471	5.57143	0.0190128	1	0.720875	1	1	1	1	1
group_9776	btuD_6	Vitamin B12 import ATP-binding protein BtuD	78	28	3	6	96.2963	17.6471	5.57143	0.0190128	1	0.720875	1	1	1	1	1
group_9778		putative protein	78	28	3	6	96.2963	17.6471	5.57143	0.0190128	1	0.720875	1	1	1	1	1
group_9794		hypothetical protein	78	28	3	6	96.2963	17.6471	5.57143	0.0190128	1	0.720875	1	1	1	1	1
arsB_1		Arsenical pump membrane protein	78	28	3	6	96.2963	17.6471	5.57143	0.0190128	1	0.720875	1	1	1	1	1
gloB		Hydroxyacylglutathione hydrolase	78	28	3	6	96.2963	17.6471	5.57143	0.0190128	1	0.720875	8	6	3	0.289062	0.726562
group_14068		hypothetical protein	78	28	3	6	96.2963	17.6471	5.57143	0.0190128	1	0.720875	1	1	1	1	1
group_14070		hypothetical protein	78	28	3	6	96.2963	17.6471	5.57143	0.0190128	1	0.720875	1	1	1	1	1
pgcA		Phosphoglucomutase	78	28	3	6	96.2963	17.6471	5.57143	0.0190128	1	0.720875	1	1	1	1	1
group_14181		hypothetical protein	78	28	3	6	96.2963	17.6471	5.57143	0.0190128	1	0.720875	1	1	1	1	1
group_14199		hypothetical protein	78	28	3	6	96.2963	17.6471	5.57143	0.0190128	1	0.720875	1	1	1	1	1
group_14202		hypothetical protein	78	28	3	6	96.2963	17.6471	5.57143	0.0190128	1	0.720875	1	1	1	1	1
hisC_2		Histidinol-phosphate aminotransferase	78	28	3	6	96.2963	17.6471	5.57143	0.0190128	1	0.720875	1	1	1	1	1
acpS		Holo-[acyl-carrier-protein] synthase	78	28	3	6	96.2963	17.6471	5.57143	0.0190128	1	0.720875	1	1	1	1	1
group_1594		hypothetical protein	78	28	3	6	96.2963	17.6471	5.57143	0.0190128	1	0.720875	1	1	1	1	1
yjaB		Peptidyl-lysine N-acetyltransferase YjaB	78	28	3	6	96.2963	17.6471	5.57143	0.0190128	1	0.720875	1	1	1	1	1
srtB		Sortase B	78	28	3	6	96.2963	17.6471	5.57143	0.0190128	1	0.720875	1	1	1	1	1
sbcD		Nuclease SbcCD subunit D	78	28	3	6	96.2963	17.6471	5.57143	0.0190128	1	0.720875	1	1	1	1	1
sbcC		Nuclease SbcCD subunit C	78	28	3	6	96.2963	17.6471	5.57143	0.0190128	1	0.720875	1	1	1	1	1
group_6827		hypothetical protein	78	28	3	6	96.2963	17.6471	5.57143	0.0190128	1	0.720875	1	1	1	1	1
group_9777		hypothetical protein	78	28	3	6	96.2963	17.6471	5.57143	0.0190128	1	0.720875	1	1	1	1	1
group_9801		hypothetical protein	78	28	3	6	96.2963	17.6471	5.57143	0.0190128	1	0.720875	1	1	1	1	1
group_9802		hypothetical protein	78	28	3	6	96.2963	17.6471	5.57143	0.0190128	1	0.720875	1	1	1	1	1
group_14071		hypothetical protein	78	28	3	6	96.2963	17.6471	5.57143	0.0190128	1	0.720875	1	1	1	1	1
group_14203		hypothetical protein	78	28	3	6	96.2963	17.6471	5.57143	0.0190128	1	0.720875	1	1	1	1	1
group_14219		hypothetical protein	78	28	3	6	96.2963	17.6471	5.57143	0.0190128	1	0.720875	1	1	1	1	1
group_6535		hypothetical protein	3	6	78	28	3.7037	82.3529	0.179487	0.0190128	1	0.720875	3	1	2	1	1
group_1914	rhaS_1	HTH-type transcriptional activator RhaS	3	6	78	28	3.7037	82.3529	0.179487	0.0190128	1	0.720875	3	2	3	0.25	1
group_6880		hypothetical protein	3	6	78	28	3.7037	82.3529	0.179487	0.0190128	1	0.720875	2	1	1	1	1
group_1007		hypothetical protein	3	6	78	28	3.7037	82.3529	0.179487	0.0190128	1	0.720875	1	1	1	1	1
group_12246	arsC	Arsenate reductase	3	6	78	28	3.7037	82.3529	0.179487	0.0190128	1	0.720875	1	1	1	1	1
group_14445	trpA	Tryptophan synthase alpha chain	3	6	78	28	3.7037	82.3529	0.179487	0.0190128	1	0.720875	1	1	1	1	1
trpB		Tryptophan synthase beta chain	3	6	78	28	3.7037	82.3529	0.179487	0.0190128	1	0.720875	1	1	1	1	1
group_14447	trpF	N-(5'-phosphoribosyl)anthranilate isomerase	3	6	78	28	3.7037	82.3529	0.179487	0.0190128	1	0.720875	1	1	1	1	1
group_14448	trpC	Indole-3-glycerol phosphate synthase	3	6	78	28	3.7037	82.3529	0.179487	0.0190128	1	0.720875	1	1	1	1	1
group_14449	trpD2	Anthranilate phosphoribosyltransferase 2	3	6	78	28	3.7037	82.3529	0.179487	0.0190128	1	0.720875	1	1	1	1	1
group_14450		hypothetical protein	3	6	78	28	3.7037	82.3529	0.179487	0.0190128	1	0.720875	1	1	1	1	1
group_14451	proC_1	Pyrroline-5-carboxylate reductase	3	6	78	28	3.7037	82.3529	0.179487	0.0190128	1	0.720875	1	1	1	1	1
group_14452	sbcD	Nuclease SbcCD subunit D	3	6	78	28	3.7037	82.3529	0.179487	0.0190128	1	0.720875	1	1	1	1	1
group_14454		hypothetical protein	3	6	78	28	3.7037	82.3529	0.179487	0.0190128	1	0.720875	1	1	1	1	1
group_14455		hypothetical protein	3	6	78	28	3.7037	82.3529	0.179487	0.0190128	1	0.720875	1	1	1	1	1
group_14456	thrB_1	Homoserine kinase	3	6	78	28	3.7037	82.3529	0.179487	0.0190128	1	0.720875	1	1	1	1	1
yclM_1		Aspartokinase 3	3	6	78	28	3.7037	82.3529	0.179487	0.0190128	1	0.720875	1	1	1	1	1
group_14458		hypothetical protein	3	6	78	28	3.7037	82.3529	0.179487	0.0190128	1	0.720875	1	1	1	1	1
group_14459		hypothetical protein	3	6	78	28	3.7037	82.3529	0.179487	0.0190128	1	0.720875	1	1	1	1	1
btuD_3		Vitamin B12 import ATP-binding protein BtuD	3	6	78	28	3.7037	82.3529	0.179487	0.0190128	1	0.720875	1	1	1	1	1
group_14461	ymcA	putative protein YmcA	3	6	78	28	3.7037	82.3529	0.179487	0.0190128	1	0.720875	1	1	1	1	1
group_14462	cinA	Putative competence-damage inducible protein	3	6	78	28	3.7037	82.3529	0.179487	0.0190128	1	0.720875	1	1	1	1	1
group_14463	fabG_1	3-oxoacyl-[acyl-carrier-protein] reductase FabG	3	6	78	28	3.7037	82.3529	0.179487	0.0190128	1	0.720875	1	1	1	1	1
group_14464		hypothetical protein	3	6	78	28	3.7037	82.3529	0.179487	0.0190128	1	0.720875	1	1	1	1	1
group_14465	truB	tRNA pseudouridine synthase B	3	6	78	28	3.7037	82.3529	0.179487	0.0190128	1	0.720875	1	1	1	1	1
group_14466	rplGA	putative ribosomal protein YlxQ	3	6	78	28	3.7037	82.3529	0.179487	0.0190128	1	0.720875	1	1	1	1	1
group_14467		hypothetical protein	3	6	78	28	3.7037	82.3529	0.179487	0.0190128	1	0.720875	1	1	1	1	1
group_14468	rnhB	Ribonuclease HII	3	6	78	28	3.7037	82.3529	0.179487	0.0190128	1	0.720875	1	1	1	1	1
group_14469		hypothetical protein	3	6	78	28	3.7037	82.3529	0.179487	0.0190128	1	0.720875	1	1	1	1	1
group_14470		hypothetical protein	3	6	78	28	3.7037	82.3529	0.179487	0.0190128	1	0.720875	1	1	1	1	1
group_14471	thiN	Thiamine pyrophosphokinase	3	6	78	28	3.7037	82.3529	0.179487	0.0190128	1	0.720875	1	1	1	1	1
group_14472	yycB	putative transporter YycB	3	6	78	28	3.7037	82.3529	0.179487	0.0190128	1	0.720875	1	1	1	1	1
group_14473	rsmB	Ribosomal RNA small subunit methyltransferase B	3	6	78	28	3.7037	82.3529	0.179487	0.0190128	1	0.720875	1	1	1	1	1
group_14474	fmt	Methionyl-tRNA formyltransferase	3	6	78	28	3.7037	82.3529	0.179487	0.0190128	1	0.720875	1	1	1	1	1
group_14475	def1	Peptide deformylase 1	3	6	78	28	3.7037	82.3529	0.179487	0.0190128	1	0.720875	1	1	1	1	1
group_14476	coaBC	Coenzyme A biosynthesis bifunctional protein CoaBC	3	6	78	28	3.7037	82.3529	0.179487	0.0190128	1	0.720875	1	1	1	1	1
group_14477		hypothetical protein	3	6	78	28	3.7037	82.3529	0.179487	0.0190128	1	0.720875	1	1	1	1	1
group_14478	lspA	Lipoprotein signal peptidase	3	6	78	28	3.7037	82.3529	0.179487	0.0190128	1	0.720875	1	1	1	1	1
group_14479	catE_2	Catechol-2 3-dioxygenase	3	6	78	28	3.7037	82.3529	0.179487	0.0190128	1	0.720875	1	1	1	1	1
group_14480		Polyphenol oxidase	3	6	78	28	3.7037	82.3529	0.179487	0.0190128	1	0.720875	1	1	1	1	1
group_14481	bshC	Putative cysteine ligase BshC	3	6	78	28	3.7037	82.3529	0.179487	0.0190128	1	0.720875	1	1	1	1	1
group_14482		Antibacterial protein 2	3	6	78	28	3.7037	82.3529	0.179487	0.0190128	1	0.720875	1	1	1	1	1
group_14483		hypothetical protein	3	6	78	28	3.7037	82.3529	0.179487	0.0190128	1	0.720875	1	1	1	1	1
group_14484		dITP/XTP pyrophosphatase	3	6	78	28	3.7037	82.3529	0.179487	0.0190128	1	0.720875	1	1	1	1	1
group_14485		Putative TrmH family tRNA/rRNA methyltransferase	3	6	78	28	3.7037	82.3529	0.179487	0.0190128	1	0.720875	1	1	1	1	1
group_14486	srtB	Sortase B	3	6	78	28	3.7037	82.3529	0.179487	0.0190128	1	0.720875	1	1	1	1	1
group_14487	fpuD	Petrobactin import ATP-binding protein FpuD	3	6	78	28	3.7037	82.3529	0.179487	0.0190128	1	0.720875	1	1	1	1	1
group_14488	isdF	putative heme-iron transport system permease protein IsdF	3	6	78	28	3.7037	82.3529	0.179487	0.0190128	1	0.720875	1	1	1	1	1
group_14491		hypothetical protein	3	6	78	28	3.7037	82.3529	0.179487	0.0190128	1	0.720875	1	1	1	1	1
group_14492		hypothetical protein	3	6	78	28	3.7037	82.3529	0.179487	0.0190128	1	0.720875	1	1	1	1	1
group_14494		hypothetical protein	3	6	78	28	3.7037	82.3529	0.179487	0.0190128	1	0.720875	1	1	1	1	1
group_14496		hypothetical protein	3	6	78	28	3.7037	82.3529	0.179487	0.0190128	1	0.720875	1	1	1	1	1
group_14497	suhB_2	Inositol-1-monophosphatase	3	6	78	28	3.7037	82.3529	0.179487	0.0190128	1	0.720875	1	1	1	1	1
group_14499		hypothetical protein	3	6	78	28	3.7037	82.3529	0.179487	0.0190128	1	0.720875	1	1	1	1	1
group_14500	potD	Spermidine/putrescine-binding periplasmic protein	3	6	78	28	3.7037	82.3529	0.179487	0.0190128	1	0.720875	1	1	1	1	1
group_14501	ykoD	Putative HMP/thiamine import ATP-binding protein YkoD	3	6	78	28	3.7037	82.3529	0.179487	0.0190128	1	0.720875	1	1	1	1	1
group_14502	purD_1	Phosphoribosylamine--glycine ligase	3	6	78	28	3.7037	82.3529	0.179487	0.0190128	1	0.720875	1	1	1	1	1
group_14503	purC	Phosphoribosylaminoimidazole-succinocarboxamide synthase	3	6	78	28	3.7037	82.3529	0.179487	0.0190128	1	0.720875	1	1	1	1	1
group_14504	purK	N5-carboxyaminoimidazole ribonucleotide synthase	3	6	78	28	3.7037	82.3529	0.179487	0.0190128	1	0.720875	1	1	1	1	1
rihC		Non-specific ribonucleoside hydrolase RihC	3	6	78	28	3.7037	82.3529	0.179487	0.0190128	1	0.720875	1	1	1	1	1
group_14506	fmtA	Teichoic acid D-alanine hydrolase	3	6	78	28	3.7037	82.3529	0.179487	0.0190128	1	0.720875	1	1	1	1	1
group_14509		hypothetical protein	3	6	78	28	3.7037	82.3529	0.179487	0.0190128	1	0.720875	1	1	1	1	1
group_14510	rluD_1	Ribosomal large subunit pseudouridine synthase D	3	6	78	28	3.7037	82.3529	0.179487	0.0190128	1	0.720875	1	1	1	1	1
group_14511		hypothetical protein	3	6	78	28	3.7037	82.3529	0.179487	0.0190128	1	0.720875	1	1	1	1	1
group_14512	yjbK	Putative triphosphatase YjbK	3	6	78	28	3.7037	82.3529	0.179487	0.0190128	1	0.720875	1	1	1	1	1
group_14513		hypothetical protein	3	6	78	28	3.7037	82.3529	0.179487	0.0190128	1	0.720875	1	1	1	1	1
group_14514		hypothetical protein	3	6	78	28	3.7037	82.3529	0.179487	0.0190128	1	0.720875	1	1	1	1	1
group_14515		hypothetical protein	3	6	78	28	3.7037	82.3529	0.179487	0.0190128	1	0.720875	1	1	1	1	1
cdr_1		Coenzyme A disulfide reductase	3	6	78	28	3.7037	82.3529	0.179487	0.0190128	1	0.720875	1	1	1	1	1
group_14517	spsB_2	Signal peptidase IB	3	6	78	28	3.7037	82.3529	0.179487	0.0190128	1	0.720875	1	1	1	1	1
group_14518	argH	Argininosuccinate lyase	3	6	78	28	3.7037	82.3529	0.179487	0.0190128	1	0.720875	1	1	1	1	1
group_14519		hypothetical protein	3	6	78	28	3.7037	82.3529	0.179487	0.0190128	1	0.720875	1	1	1	1	1
group_14520	kapB	Kinase-associated lipoprotein B	3	6	78	28	3.7037	82.3529	0.179487	0.0190128	1	0.720875	1	1	1	1	1
group_14521	mnhG1	Na(+)/H(+) antiporter subunit G1	3	6	78	28	3.7037	82.3529	0.179487	0.0190128	1	0.720875	1	1	1	1	1
group_14522		hypothetical protein	3	6	78	28	3.7037	82.3529	0.179487	0.0190128	1	0.720875	1	1	1	1	1
group_14523	pepA_2	Cytosol aminopeptidase	3	6	78	28	3.7037	82.3529	0.179487	0.0190128	1	0.720875	1	1	1	1	1
group_14524	ghrB_1	Glyoxylate/hydroxypyruvate reductase B	3	6	78	28	3.7037	82.3529	0.179487	0.0190128	1	0.720875	1	1	1	1	1
group_14525		hypothetical protein	3	6	78	28	3.7037	82.3529	0.179487	0.0190128	1	0.720875	1	1	1	1	1
group_14526	aroD	3-dehydroquinate dehydratase	3	6	78	28	3.7037	82.3529	0.179487	0.0190128	1	0.720875	1	1	1	1	1
group_14527	gpmA_2	2 3-bisphosphoglycerate-dependent phosphoglycerate mutase	3	6	78	28	3.7037	82.3529	0.179487	0.0190128	1	0.720875	1	1	1	1	1
group_14528		hypothetical protein	3	6	78	28	3.7037	82.3529	0.179487	0.0190128	1	0.720875	1	1	1	1	1
group_14529		hypothetical protein	3	6	78	28	3.7037	82.3529	0.179487	0.0190128	1	0.720875	1	1	1	1	1
group_14531		hypothetical protein	3	6	78	28	3.7037	82.3529	0.179487	0.0190128	1	0.720875	1	1	1	1	1
group_14532		hypothetical protein	3	6	78	28	3.7037	82.3529	0.179487	0.0190128	1	0.720875	1	1	1	1	1
group_14533	tarB	Teichoic acid glycerol-phosphate primase	3	6	78	28	3.7037	82.3529	0.179487	0.0190128	1	0.720875	1	1	1	1	1
group_14534	feuB	Iron-uptake system permease protein FeuB	3	6	78	28	3.7037	82.3529	0.179487	0.0190128	1	0.720875	1	1	1	1	1
group_14535	dhaL	PTS-dependent dihydroxyacetone kinase ADP-binding subunit DhaL	3	6	78	28	3.7037	82.3529	0.179487	0.0190128	1	0.720875	1	1	1	1	1
group_14536	dhaM	PTS-dependent dihydroxyacetone kinase phosphotransferase subunit DhaM	3	6	78	28	3.7037	82.3529	0.179487	0.0190128	1	0.720875	1	1	1	1	1
group_14537	sarX	HTH-type transcriptional regulator SarX	3	6	78	28	3.7037	82.3529	0.179487	0.0190128	1	0.720875	1	1	1	1	1
group_14538	ypeA	Acetyltransferase YpeA	3	6	78	28	3.7037	82.3529	0.179487	0.0190128	1	0.720875	1	1	1	1	1
group_14539		hypothetical protein	3	6	78	28	3.7037	82.3529	0.179487	0.0190128	1	0.720875	1	1	1	1	1
group_14540	btuD_5	Vitamin B12 import ATP-binding protein BtuD	3	6	78	28	3.7037	82.3529	0.179487	0.0190128	1	0.720875	1	1	1	1	1
group_14541	yciC_1	Putative metal chaperone YciC	3	6	78	28	3.7037	82.3529	0.179487	0.0190128	1	0.720875	1	1	1	1	1
group_14542		hypothetical protein	3	6	78	28	3.7037	82.3529	0.179487	0.0190128	1	0.720875	1	1	1	1	1
group_14543		hypothetical protein	3	6	78	28	3.7037	82.3529	0.179487	0.0190128	1	0.720875	1	1	1	1	1
group_14544	ybaK	Cys-tRNA(Pro)/Cys-tRNA(Cys) deacylase YbaK	3	6	78	28	3.7037	82.3529	0.179487	0.0190128	1	0.720875	1	1	1	1	1
group_14545	nagA	N-acetylglucosamine-6-phosphate deacetylase	3	6	78	28	3.7037	82.3529	0.179487	0.0190128	1	0.720875	1	1	1	1	1
group_14546	saeR	Response regulator SaeR	3	6	78	28	3.7037	82.3529	0.179487	0.0190128	1	0.720875	1	1	1	1	1
group_14547	queD	6-carboxy-5 6 7 8-tetrahydropterin synthase	3	6	78	28	3.7037	82.3529	0.179487	0.0190128	1	0.720875	1	1	1	1	1
group_14548	pabA_2	Aminodeoxychorismate synthase component 2	3	6	78	28	3.7037	82.3529	0.179487	0.0190128	1	0.720875	1	1	1	1	1
group_14549	menF	Isochorismate synthase MenF	3	6	78	28	3.7037	82.3529	0.179487	0.0190128	1	0.720875	1	1	1	1	1
group_14551		hypothetical protein	3	6	78	28	3.7037	82.3529	0.179487	0.0190128	1	0.720875	1	1	1	1	1
group_14552	hisC_1	Histidinol-phosphate aminotransferase	3	6	78	28	3.7037	82.3529	0.179487	0.0190128	1	0.720875	1	1	1	1	1
group_14553		hypothetical protein	3	6	78	28	3.7037	82.3529	0.179487	0.0190128	1	0.720875	1	1	1	1	1
group_14554		hypothetical protein	3	6	78	28	3.7037	82.3529	0.179487	0.0190128	1	0.720875	1	1	1	1	1
group_14555	dapH_2	2 3 4 5-tetrahydropyridine-2 6-dicarboxylate N-acetyltransferase	3	6	78	28	3.7037	82.3529	0.179487	0.0190128	1	0.720875	1	1	1	1	1
group_14556		hypothetical protein	3	6	78	28	3.7037	82.3529	0.179487	0.0190128	1	0.720875	1	1	1	1	1
group_14557		hypothetical protein	3	6	78	28	3.7037	82.3529	0.179487	0.0190128	1	0.720875	1	1	1	1	1
group_14559		hypothetical protein	3	6	78	28	3.7037	82.3529	0.179487	0.0190128	1	0.720875	1	1	1	1	1
group_14560		hypothetical protein	3	6	78	28	3.7037	82.3529	0.179487	0.0190128	1	0.720875	1	1	1	1	1
group_14571	yjaB	Peptidyl-lysine N-acetyltransferase YjaB	3	6	78	28	3.7037	82.3529	0.179487	0.0190128	1	0.720875	1	1	1	1	1
group_14572		hypothetical protein	3	6	78	28	3.7037	82.3529	0.179487	0.0190128	1	0.720875	1	1	1	1	1
group_14577	acpS	Holo-[acyl-carrier-protein] synthase	3	6	78	28	3.7037	82.3529	0.179487	0.0190128	1	0.720875	1	1	1	1	1
group_14578	hisC_2	Histidinol-phosphate aminotransferase	3	6	78	28	3.7037	82.3529	0.179487	0.0190128	1	0.720875	1	1	1	1	1
group_14579		hypothetical protein	3	6	78	28	3.7037	82.3529	0.179487	0.0190128	1	0.720875	1	1	1	1	1
group_14580		hypothetical protein	3	6	78	28	3.7037	82.3529	0.179487	0.0190128	1	0.720875	1	1	1	1	1
group_14582		hypothetical protein	3	6	78	28	3.7037	82.3529	0.179487	0.0190128	1	0.720875	1	1	1	1	1
group_14583		hypothetical protein	3	6	78	28	3.7037	82.3529	0.179487	0.0190128	1	0.720875	1	1	1	1	1
group_14584	arsB_1	Arsenical pump membrane protein	3	6	78	28	3.7037	82.3529	0.179487	0.0190128	1	0.720875	1	1	1	1	1
group_14585	aldH1	4 4'-diaponeurosporen-aldehyde dehydrogenase	3	6	78	28	3.7037	82.3529	0.179487	0.0190128	1	0.720875	1	1	1	1	1
pncA		Nicotinamidase/pyrazinamidase	3	6	78	28	3.7037	82.3529	0.179487	0.0190128	1	0.720875	1	1	1	1	1
group_14587	nos	Nitric oxide synthase oxygenase	3	6	78	28	3.7037	82.3529	0.179487	0.0190128	1	0.720875	1	1	1	1	1
group_14588	rlmCD	23S rRNA (uracil-C(5))-methyltransferase RlmCD	3	6	78	28	3.7037	82.3529	0.179487	0.0190128	1	0.720875	1	1	1	1	1
group_14589		hypothetical protein	3	6	78	28	3.7037	82.3529	0.179487	0.0190128	1	0.720875	1	1	1	1	1
group_14590		hypothetical protein	3	6	78	28	3.7037	82.3529	0.179487	0.0190128	1	0.720875	1	1	1	1	1
group_14592		hypothetical protein	3	6	78	28	3.7037	82.3529	0.179487	0.0190128	1	0.720875	1	1	1	1	1
group_14593		hypothetical protein	3	6	78	28	3.7037	82.3529	0.179487	0.0190128	1	0.720875	1	1	1	1	1
group_14594	MroQ	Membrane-embedded CAAX protease MroQ	3	6	78	28	3.7037	82.3529	0.179487	0.0190128	1	0.720875	1	1	1	1	1
group_14595	yafV_2	Omega-amidase YafV	3	6	78	28	3.7037	82.3529	0.179487	0.0190128	1	0.720875	1	1	1	1	1
group_14596	agrB	Accessory gene regulator protein B	3	6	78	28	3.7037	82.3529	0.179487	0.0190128	1	0.720875	1	1	1	1	1
group_14597	scrK	Fructokinase	3	6	78	28	3.7037	82.3529	0.179487	0.0190128	1	0.720875	1	1	1	1	1
group_14598	scrB	Sucrose-6-phosphate hydrolase	3	6	78	28	3.7037	82.3529	0.179487	0.0190128	1	0.720875	1	1	1	1	1
group_14599		hypothetical protein	3	6	78	28	3.7037	82.3529	0.179487	0.0190128	1	0.720875	1	1	1	1	1
group_14602		hypothetical protein	3	6	78	28	3.7037	82.3529	0.179487	0.0190128	1	0.720875	1	1	1	1	1
bin3_1		Putative transposon Tn552 DNA-invertase bin3	3	6	78	28	3.7037	82.3529	0.179487	0.0190128	1	0.720875	1	1	1	1	1
group_14606	arsD	Arsenical resistance operon trans-acting repressor ArsD	3	6	78	28	3.7037	82.3529	0.179487	0.0190128	1	0.720875	1	1	1	1	1
group_14609		hypothetical protein	3	6	78	28	3.7037	82.3529	0.179487	0.0190128	1	0.720875	1	1	1	1	1
group_14629	tmcAL	tRNA(Met) cytidine acetate ligase	3	6	78	28	3.7037	82.3529	0.179487	0.0190128	1	0.720875	1	1	1	1	1
group_14667		hypothetical protein	3	6	78	28	3.7037	82.3529	0.179487	0.0190128	1	0.720875	1	1	1	1	1
group_14845		hypothetical protein	3	6	78	28	3.7037	82.3529	0.179487	0.0190128	1	0.720875	1	1	1	1	1
group_14846	cydD	ATP-binding/permease protein CydD	3	6	78	28	3.7037	82.3529	0.179487	0.0190128	1	0.720875	1	1	1	1	1
group_15156	mutS_2	DNA mismatch repair protein MutS	3	6	78	28	3.7037	82.3529	0.179487	0.0190128	1	0.720875	1	1	1	1	1
group_3659		hypothetical protein	3	6	78	28	3.7037	82.3529	0.179487	0.0190128	1	0.720875	1	1	1	1	1
group_4715		hypothetical protein	3	6	78	28	3.7037	82.3529	0.179487	0.0190128	1	0.720875	3	1	2	1	1
group_4816	sbcC	Nuclease SbcCD subunit C	3	6	78	28	3.7037	82.3529	0.179487	0.0190128	1	0.720875	1	1	1	1	1
group_4919		hypothetical protein	3	6	78	28	3.7037	82.3529	0.179487	0.0190128	1	0.720875	1	1	1	1	1
group_6879		hypothetical protein	3	6	78	28	3.7037	82.3529	0.179487	0.0190128	1	0.720875	2	1	1	1	1
group_6881		hypothetical protein	3	6	78	28	3.7037	82.3529	0.179487	0.0190128	1	0.720875	2	1	1	1	1
group_6916	pabA_1	Aminodeoxychorismate/anthranilate synthase component 2	3	6	78	28	3.7037	82.3529	0.179487	0.0190128	1	0.720875	1	1	1	1	1
group_6918	msrA1	Peptide methionine sulfoxide reductase MsrA 1	3	6	78	28	3.7037	82.3529	0.179487	0.0190128	1	0.720875	1	1	1	1	1
group_6919	yfnB	Putative HAD-hydrolase YfnB	3	6	78	28	3.7037	82.3529	0.179487	0.0190128	1	0.720875	1	1	1	1	1
group_6921	bdbD_1	hypothetical protein	3	6	78	28	3.7037	82.3529	0.179487	0.0190128	1	0.720875	1	1	1	1	1
pnoA		Nitronate monooxygenase	3	6	78	28	3.7037	82.3529	0.179487	0.0190128	1	0.720875	1	1	1	1	1
group_6934	atl_2	hypothetical protein	3	6	78	28	3.7037	82.3529	0.179487	0.0190128	1	0.720875	1	1	1	1	1
group_6941		hypothetical protein	3	6	78	28	3.7037	82.3529	0.179487	0.0190128	1	0.720875	1	1	1	1	1
group_6942		hypothetical protein	3	6	78	28	3.7037	82.3529	0.179487	0.0190128	1	0.720875	1	1	1	1	1
group_9924	pepA_3	hypothetical protein	3	6	78	28	3.7037	82.3529	0.179487	0.0190128	1	0.720875	1	1	1	1	1
group_9925	desK	Sensor histidine kinase DesK	3	6	78	28	3.7037	82.3529	0.179487	0.0190128	1	0.720875	1	1	1	1	1
group_9926		hypothetical protein	3	6	78	28	3.7037	82.3529	0.179487	0.0190128	1	0.720875	1	1	1	1	1
group_9929		hypothetical protein	3	6	78	28	3.7037	82.3529	0.179487	0.0190128	1	0.720875	1	1	1	1	1
group_9932	rnhC	Ribonuclease HIII	3	6	78	28	3.7037	82.3529	0.179487	0.0190128	1	0.720875	1	1	1	1	1
rlmE		hypothetical protein	3	6	78	28	3.7037	82.3529	0.179487	0.0190128	1	0.720875	1	1	1	1	1
group_9936		hypothetical protein	3	6	78	28	3.7037	82.3529	0.179487	0.0190128	1	0.720875	1	1	1	1	1
group_9937		hypothetical protein	3	6	78	28	3.7037	82.3529	0.179487	0.0190128	1	0.720875	1	1	1	1	1
group_9938	nisC	Nisin biosynthesis protein NisC	3	6	78	28	3.7037	82.3529	0.179487	0.0190128	1	0.720875	1	1	1	1	1
group_9939	gdmA	Lantibiotic gallidermin	3	6	78	28	3.7037	82.3529	0.179487	0.0190128	1	0.720875	1	1	1	1	1
group_9940		hypothetical protein	3	6	78	28	3.7037	82.3529	0.179487	0.0190128	1	0.720875	1	1	1	1	1
group_9941	oppF	Oligopeptide transport ATP-binding protein OppF	3	6	78	28	3.7037	82.3529	0.179487	0.0190128	1	0.720875	1	1	1	1	1
group_9942		hypothetical protein	3	6	78	28	3.7037	82.3529	0.179487	0.0190128	1	0.720875	1	1	1	1	1
group_9943		hypothetical protein	3	6	78	28	3.7037	82.3529	0.179487	0.0190128	1	0.720875	1	1	1	1	1
wecD		dTDP-fucosamine acetyltransferase	3	6	78	28	3.7037	82.3529	0.179487	0.0190128	1	0.720875	1	1	1	1	1
group_9945		hypothetical protein	3	6	78	28	3.7037	82.3529	0.179487	0.0190128	1	0.720875	1	1	1	1	1
group_9947		hypothetical protein	3	6	78	28	3.7037	82.3529	0.179487	0.0190128	1	0.720875	1	1	1	1	1
group_9948	comFA	ComF operon protein 1	3	6	78	28	3.7037	82.3529	0.179487	0.0190128	1	0.720875	1	1	1	1	1
pfbA		Plasmin and fibronectin-binding protein A	3	6	78	28	3.7037	82.3529	0.179487	0.0190128	1	0.720875	1	1	1	1	1
group_9957		hypothetical protein	3	6	78	28	3.7037	82.3529	0.179487	0.0190128	1	0.720875	1	1	1	1	1
group_9958		Putative two-component membrane permease complex subunit SMU_747c	3	6	78	28	3.7037	82.3529	0.179487	0.0190128	1	0.720875	1	1	1	1	1
group_9964		hypothetical protein	3	6	78	28	3.7037	82.3529	0.179487	0.0190128	1	0.720875	6	3	4	0.6875	1
group_2663	trpE	Anthranilate synthase component 1	3	6	78	28	3.7037	82.3529	0.179487	0.0190128	1	0.720875	1	1	1	1	1
group_1336	lipR	hypothetical protein	3	6	78	28	3.7037	82.3529	0.179487	0.0190128	1	0.720875	6	3	4	0.6875	1
group_1157		hypothetical protein	76	26	5	8	93.8272	23.5294	4.67692	0.0192395	1	0.723062	7	6	3	0.125	1
group_6788		hypothetical protein	76	26	5	8	93.8272	23.5294	4.67692	0.0192395	1	0.723062	5	3	3	1	1
group_4685		hypothetical protein	5	8	76	26	6.17284	76.4706	0.213816	0.0192395	1	0.723062	6	3	3	1	1
group_6599		hypothetical protein	5	8	76	26	6.17284	76.4706	0.213816	0.0192395	1	0.723062	6	3	3	1	1
ebh_2		Extracellular matrix-binding protein ebh	5	8	76	26	6.17284	76.4706	0.213816	0.0192395	1	0.723062	7	3	6	0.125	1
group_4625	ribZ	Riboflavin transporter RibZ	5	8	76	26	6.17284	76.4706	0.213816	0.0192395	1	0.723062	3	2	2	1	1
group_9537		hypothetical protein	5	8	76	26	6.17284	76.4706	0.213816	0.0192395	1	0.723062	4	2	3	0.625	1
gluD_2		NAD-specific glutamate dehydrogenase	16	1	65	33	19.7531	97.0588	8.12308	0.0210366	1	0.78961	12	11	1	0.00634766	0.00634766
clpC_2		ATP-dependent Clp protease ATP-binding subunit ClpC	17	1	64	33	20.9877	97.0588	8.76562	0.021561	1	0.806265	14	13	1	0.00183105	0.00183105
walR_2		Transcriptional regulatory protein WalR	17	1	64	33	20.9877	97.0588	8.76562	0.021561	1	0.806265	13	12	1	0.00341797	0.00341797
gmk_2		Guanylate kinase	17	1	64	33	20.9877	97.0588	8.76562	0.021561	1	0.806265	14	13	1	0.00183105	0.00183105
group_6762	ydhP	Inner membrane transport protein YdhP	12	12	69	22	14.8148	64.7059	0.318841	0.0222393	1	0.830589	14	8	9	0.42395	0.790527
group_14369		hypothetical protein	2	5	79	29	2.46914	85.2941	0.146835	0.023186	1	0.853182	3	2	2	1	1
group_14508		hypothetical protein	2	5	79	29	2.46914	85.2941	0.146835	0.023186	1	0.853182	2	1	2	0.5	1
group_14530		hypothetical protein	2	5	79	29	2.46914	85.2941	0.146835	0.023186	1	0.853182	2	1	2	0.5	1
group_14581		hypothetical protein	2	5	79	29	2.46914	85.2941	0.146835	0.023186	1	0.853182	3	1	2	1	1
group_659		hypothetical protein	2	5	79	29	2.46914	85.2941	0.146835	0.023186	1	0.853182	5	2	4	0.375	1
group_6944		hypothetical protein	2	5	79	29	2.46914	85.2941	0.146835	0.023186	1	0.853182	2	1	2	0.5	1
group_9928		hypothetical protein	2	5	79	29	2.46914	85.2941	0.146835	0.023186	1	0.853182	2	2	2	0.5	0.5
group_1531		hypothetical protein	2	5	79	29	2.46914	85.2941	0.146835	0.023186	1	0.853182	3	1	3	0.25	1
group_9892		hypothetical protein	2	5	79	29	2.46914	85.2941	0.146835	0.023186	1	0.853182	3	1	3	0.25	1
group_986	nisB	Nisin biosynthesis protein NisB	2	5	79	29	2.46914	85.2941	0.146835	0.023186	1	0.853182	6	2	5	0.21875	0.6875
pemK		Endoribonuclease PemK	2	5	79	29	2.46914	85.2941	0.146835	0.023186	1	0.853182	5	2	3	1	1
group_856	vraS_2	Sensor protein VraS	2	5	79	29	2.46914	85.2941	0.146835	0.023186	1	0.853182	7	2	5	0.453125	0.453125
group_32	pls	Surface protein	44	10	37	24	54.321	70.5882	2.85405	0.0235594	1	0.86586	11	4	7	0.548828	0.548828
group_14023		hypothetical protein	81	31	0	3	100	8.82353	inf	0.024236	1	0.869392	3	3	0	0.25	0.25
yqgQ		putative protein YqgQ	81	31	0	3	100	8.82353	inf	0.024236	1	0.869392	3	3	0	0.25	0.25
group_2637		putative hydrolase	81	31	0	3	100	8.82353	inf	0.024236	1	0.869392	2	2	0	0.5	0.5
metN2		Methionine import ATP-binding protein MetN 2	81	31	0	3	100	8.82353	inf	0.024236	1	0.869392	2	2	0	0.5	0.5
group_4654	metN2	Methionine import ATP-binding protein MetN 2	0	3	81	31	0	91.1765	0	0.024236	1	0.869392	2	0	2	0.5	0.5
group_1090		hypothetical protein	0	3	81	31	0	91.1765	0	0.024236	1	0.869392	2	0	2	0.5	0.5
group_9995		hypothetical protein	0	3	81	31	0	91.1765	0	0.024236	1	0.869392	2	0	2	0.5	0.5
group_4910	oppD	Oligopeptide transport ATP-binding protein OppD	0	3	81	31	0	91.1765	0	0.024236	1	0.869392	2	0	2	0.5	0.5
group_14432	betI_2	HTH-type transcriptional regulator BetI	0	3	81	31	0	91.1765	0	0.024236	1	0.869392	1	0	1	1	1
group_14433		hypothetical protein	0	3	81	31	0	91.1765	0	0.024236	1	0.869392	1	0	1	1	1
group_9978		hypothetical protein	0	3	81	31	0	91.1765	0	0.024236	1	0.869392	3	0	3	0.25	0.25
group_14444	hin	DNA-invertase hin	0	3	81	31	0	91.1765	0	0.024236	1	0.869392	1	0	1	1	1
ndoA		Endoribonuclease EndoA	0	3	81	31	0	91.1765	0	0.024236	1	0.869392	2	0	2	0.5	0.5
group_14718		hypothetical protein	0	3	81	31	0	91.1765	0	0.024236	1	0.869392	2	0	2	0.5	0.5
group_171		hypothetical protein	0	3	81	31	0	91.1765	0	0.024236	1	0.869392	2	0	2	0.5	0.5
group_6894		hypothetical protein	0	3	81	31	0	91.1765	0	0.024236	1	0.869392	1	0	1	1	1
group_9893		hypothetical protein	0	3	81	31	0	91.1765	0	0.024236	1	0.869392	1	0	1	1	1
group_9894		hypothetical protein	0	3	81	31	0	91.1765	0	0.024236	1	0.869392	1	0	1	1	1
group_9895		hypothetical protein	0	3	81	31	0	91.1765	0	0.024236	1	0.869392	1	0	1	1	1
group_9966		hypothetical protein	0	3	81	31	0	91.1765	0	0.024236	1	0.869392	2	0	2	0.5	0.5
rihC_1		Non-specific ribonucleoside hydrolase RihC	72	24	9	10	88.8889	29.4118	3.33333	0.0258583	1	0.886269	6	3	5	0.21875	1
group_14205		hypothetical protein	72	24	9	10	88.8889	29.4118	3.33333	0.0258583	1	0.886269	2	1	2	0.5	1
group_9809		hypothetical protein	72	24	9	10	88.8889	29.4118	3.33333	0.0258583	1	0.886269	2	1	2	0.5	1
ktrB_2		Ktr system potassium uptake protein B	9	10	72	24	11.1111	70.5882	0.3	0.0258583	1	0.886269	8	6	4	0.289062	1
group_6840		hypothetical protein	9	10	72	24	11.1111	70.5882	0.3	0.0258583	1	0.886269	10	7	5	0.34375	1
group_9818		Hemolysin H1U	9	10	72	24	11.1111	70.5882	0.3	0.0258583	1	0.886269	4	4	3	0.125	0.625
group_14240		hypothetical protein	75	26	6	8	92.5926	23.5294	3.84615	0.0261375	1	0.886269	10	5	6	0.753906	1
secA		Protein translocase subunit SecA	75	26	6	8	92.5926	23.5294	3.84615	0.0261375	1	0.886269	11	6	5	1	1
group_4640	secA	Protein translocase subunit SecA	6	8	75	26	7.40741	76.4706	0.26	0.0261375	1	0.886269	11	5	6	1	1
group_4660		hypothetical protein	80	30	1	4	98.7654	11.7647	10.6667	0.0262889	1	0.886269	5	4	1	0.375	0.375
sarR		HTH-type transcriptional regulator SarR	80	30	1	4	98.7654	11.7647	10.6667	0.0262889	1	0.886269	5	4	1	0.375	0.375
group_14065		hypothetical protein	80	30	1	4	98.7654	11.7647	10.6667	0.0262889	1	0.886269	2	2	1	0.5	1
group_3454		hypothetical protein	80	30	1	4	98.7654	11.7647	10.6667	0.0262889	1	0.886269	5	4	1	0.375	0.375
group_10057		hypothetical protein	1	4	80	30	1.23457	88.2353	0.09375	0.0262889	1	0.886269	3	1	3	0.25	1
group_14345		hypothetical protein	1	4	80	30	1.23457	88.2353	0.09375	0.0262889	1	0.886269	2	1	2	0.5	1
group_36	sraP	Serine-rich adhesin for platelets	1	4	80	30	1.23457	88.2353	0.09375	0.0262889	1	0.886269	3	1	3	0.25	1
group_6931		hypothetical protein	1	4	80	30	1.23457	88.2353	0.09375	0.0262889	1	0.886269	3	1	3	0.25	1
group_9865		hypothetical protein	1	4	80	30	1.23457	88.2353	0.09375	0.0262889	1	0.886269	2	1	2	0.5	1
yycB_2		putative transporter YycB	1	4	80	30	1.23457	88.2353	0.09375	0.0262889	1	0.886269	3	1	3	0.25	1
repN		Replication initiation protein	1	4	80	30	1.23457	88.2353	0.09375	0.0262889	1	0.886269	3	1	3	0.25	1
group_14607		hypothetical protein	1	4	80	30	1.23457	88.2353	0.09375	0.0262889	1	0.886269	3	1	3	0.25	1
group_14996		hypothetical protein	1	4	80	30	1.23457	88.2353	0.09375	0.0262889	1	0.886269	3	1	3	0.25	1
group_9973	tyrS_2	Tyrosine--tRNA ligase	1	4	80	30	1.23457	88.2353	0.09375	0.0262889	1	0.886269	4	1	3	0.625	0.625
group_14435		hypothetical protein	1	4	80	30	1.23457	88.2353	0.09375	0.0262889	1	0.886269	3	1	2	1	1
group_17	bin3_2	Putative transposon Tn552 DNA-invertase bin3	1	4	80	30	1.23457	88.2353	0.09375	0.0262889	1	0.886269	3	1	3	0.25	1
group_9822		hypothetical protein	61	18	20	16	75.3086	47.0588	2.71111	0.0269392	1	0.886269	14	4	12	0.0129395	0.179565
group_1323		hypothetical protein	67	21	14	13	82.716	38.2353	2.96259	0.0282597	1	0.886269	13	7	8	0.581055	1
group_1618		hypothetical protein	67	21	14	13	82.716	38.2353	2.96259	0.0282597	1	0.886269	13	5	9	0.266846	0.581055
cidB_2		Holin-like protein CidB	11	0	70	34	13.5802	100	inf	0.0320502	1	0.886269	9	9	0	0.00390625	0.00390625
group_7530		hypothetical protein	11	0	70	34	13.5802	100	inf	0.0320502	1	0.886269	7	7	0	0.015625	0.015625
group_12271		hypothetical protein	11	0	70	34	13.5802	100	inf	0.0320502	1	0.886269	8	8	0	0.0078125	0.0078125
tcyC_2		L-cystine import ATP-binding protein TcyC	11	0	70	34	13.5802	100	inf	0.0320502	1	0.886269	10	10	0	0.00195312	0.00195312
ppk_2		Polyphosphate kinase	11	0	70	34	13.5802	100	inf	0.0320502	1	0.886269	8	8	0	0.0078125	0.0078125
slyA_4		Transcriptional regulator SlyA	11	0	70	34	13.5802	100	inf	0.0320502	1	0.886269	9	9	0	0.00390625	0.00390625
group_262	radA_2	DNA repair protein RadA	11	0	70	34	13.5802	100	inf	0.0320502	1	0.886269	9	9	0	0.00390625	0.00390625
group_3122		Oleate hydratase	11	0	70	34	13.5802	100	inf	0.0320502	1	0.886269	9	9	0	0.00390625	0.00390625
group_3123	hrtA_2	Putative hemin import ATP-binding protein HrtA	11	0	70	34	13.5802	100	inf	0.0320502	1	0.886269	7	7	0	0.015625	0.015625
group_4035	cysI_2	Sulfite reductase [NADPH] hemoprotein beta-component	11	0	70	34	13.5802	100	inf	0.0320502	1	0.886269	9	9	0	0.00390625	0.00390625
cobC_2		Adenosylcobalamin/alpha-ribazole phosphatase	11	0	70	34	13.5802	100	inf	0.0320502	1	0.886269	8	8	0	0.0078125	0.0078125
group_5406	hemC_2	Porphobilinogen deaminase	11	0	70	34	13.5802	100	inf	0.0320502	1	0.886269	8	8	0	0.0078125	0.0078125
nudI		Nucleoside triphosphatase NudI	11	0	70	34	13.5802	100	inf	0.0320502	1	0.886269	9	9	0	0.00390625	0.00390625
group_5482		hypothetical protein	11	0	70	34	13.5802	100	inf	0.0320502	1	0.886269	9	9	0	0.00390625	0.00390625
group_5506	pepA_3	cytosol aminopeptidase	11	0	70	34	13.5802	100	inf	0.0320502	1	0.886269	8	8	0	0.0078125	0.0078125
aaeA		p-hydroxybenzoic acid efflux pump subunit AaeA	11	0	70	34	13.5802	100	inf	0.0320502	1	0.886269	8	8	0	0.0078125	0.0078125
group_5613		hypothetical protein	11	0	70	34	13.5802	100	inf	0.0320502	1	0.886269	10	10	0	0.00195312	0.00195312
mnmE_2		tRNA modification GTPase MnmE	11	0	70	34	13.5802	100	inf	0.0320502	1	0.886269	10	10	0	0.00195312	0.00195312
group_7629		hypothetical protein	11	0	70	34	13.5802	100	inf	0.0320502	1	0.886269	8	8	0	0.0078125	0.0078125
group_971	tkt_2	Transketolase	11	0	70	34	13.5802	100	inf	0.0320502	1	0.886269	9	9	0	0.00390625	0.00390625
ribZ_2		Riboflavin transporter RibZ	10	0	71	34	12.3457	100	inf	0.0322052	1	0.886269	9	9	0	0.00390625	0.00390625
group_4434		hypothetical protein	10	0	71	34	12.3457	100	inf	0.0322052	1	0.886269	7	7	0	0.015625	0.015625
xerC_6		Tyrosine recombinase XerC	10	0	71	34	12.3457	100	inf	0.0322052	1	0.886269	8	8	0	0.0078125	0.0078125
xylB_4		Xylulose kinase	10	0	71	34	12.3457	100	inf	0.0322052	1	0.886269	8	8	0	0.0078125	0.0078125
group_10836	coaD_2	Phosphopantetheine adenylyltransferase	10	0	71	34	12.3457	100	inf	0.0322052	1	0.886269	8	8	0	0.0078125	0.0078125
group_1093		hypothetical protein	10	0	71	34	12.3457	100	inf	0.0322052	1	0.886269	9	9	0	0.00390625	0.00390625
group_1202	rlmN_2	putative dual-specificity RNA methyltransferase RlmN	10	0	71	34	12.3457	100	inf	0.0322052	1	0.886269	8	8	0	0.0078125	0.0078125
rpsM_2		30S ribosomal protein S13	10	0	71	34	12.3457	100	inf	0.0322052	1	0.886269	8	8	0	0.0078125	0.0078125
group_15726		hypothetical protein	10	0	71	34	12.3457	100	inf	0.0322052	1	0.886269	8	8	0	0.0078125	0.0078125
group_15935		hypothetical protein	10	0	71	34	12.3457	100	inf	0.0322052	1	0.886269	6	6	0	0.03125	0.03125
group_1719	atpG_2	ATP synthase gamma chain	10	0	71	34	12.3457	100	inf	0.0322052	1	0.886269	9	9	0	0.00390625	0.00390625
rsmG_2		Ribosomal RNA small subunit methyltransferase G	10	0	71	34	12.3457	100	inf	0.0322052	1	0.886269	9	9	0	0.00390625	0.00390625
group_2294	purS_2	Phosphoribosylformylglycinamidine synthase subunit PurS	10	0	71	34	12.3457	100	inf	0.0322052	1	0.886269	8	8	0	0.0078125	0.0078125
group_2385	xylB_3	Xylulose kinase	10	0	71	34	12.3457	100	inf	0.0322052	1	0.886269	8	8	0	0.0078125	0.0078125
topA_2		DNA topoisomerase 1	10	0	71	34	12.3457	100	inf	0.0322052	1	0.886269	9	9	0	0.00390625	0.00390625
spxA_2		Regulatory protein Spx	10	0	71	34	12.3457	100	inf	0.0322052	1	0.886269	9	9	0	0.00390625	0.00390625
znuA_3		High-affinity zinc uptake system binding-protein ZnuA	10	0	71	34	12.3457	100	inf	0.0322052	1	0.886269	8	8	0	0.0078125	0.0078125
group_3140	alaS_2	Alanine--tRNA ligase	10	0	71	34	12.3457	100	inf	0.0322052	1	0.886269	7	7	0	0.015625	0.015625
group_31432	rpmJ	50S ribosomal protein L36	10	0	71	34	12.3457	100	inf	0.0322052	1	0.886269	8	8	0	0.0078125	0.0078125
group_3202	argF_2	Ornithine carbamoyltransferase	10	0	71	34	12.3457	100	inf	0.0322052	1	0.886269	7	7	0	0.015625	0.015625
group_3215		NADH dehydrogenase-like protein	10	0	71	34	12.3457	100	inf	0.0322052	1	0.886269	8	8	0	0.0078125	0.0078125
group_3360	ppaC_2	putative manganese-dependent inorganic pyrophosphatase	10	0	71	34	12.3457	100	inf	0.0322052	1	0.886269	9	9	0	0.00390625	0.00390625
frr_2		Ribosome-recycling factor	10	0	71	34	12.3457	100	inf	0.0322052	1	0.886269	9	9	0	0.00390625	0.00390625
group_4074	gyrA_2	DNA gyrase subunit A	10	0	71	34	12.3457	100	inf	0.0322052	1	0.886269	9	9	0	0.00390625	0.00390625
group_4092		hypothetical protein	10	0	71	34	12.3457	100	inf	0.0322052	1	0.886269	7	7	0	0.015625	0.015625
group_4177		Putative heme-dependent peroxidase	10	0	71	34	12.3457	100	inf	0.0322052	1	0.886269	8	8	0	0.0078125	0.0078125
dagK_2		Diacylglycerol kinase	10	0	71	34	12.3457	100	inf	0.0322052	1	0.886269	9	9	0	0.00390625	0.00390625
cdaA_2		Cyclic di-AMP synthase CdaA	10	0	71	34	12.3457	100	inf	0.0322052	1	0.886269	9	9	0	0.00390625	0.00390625
group_4274		hypothetical protein	10	0	71	34	12.3457	100	inf	0.0322052	1	0.886269	8	8	0	0.0078125	0.0078125
rplF_2		50S ribosomal protein L6	10	0	71	34	12.3457	100	inf	0.0322052	1	0.886269	9	9	0	0.00390625	0.00390625
crtM_2		4 4'-diapophytoene synthase	10	0	71	34	12.3457	100	inf	0.0322052	1	0.886269	9	9	0	0.00390625	0.00390625
group_5596		Putative lipid kinase	10	0	71	34	12.3457	100	inf	0.0322052	1	0.886269	8	8	0	0.0078125	0.0078125
cynR_3		HTH-type transcriptional regulator CynR	10	0	71	34	12.3457	100	inf	0.0322052	1	0.886269	8	8	0	0.0078125	0.0078125
group_5667		hypothetical protein	10	0	71	34	12.3457	100	inf	0.0322052	1	0.886269	8	8	0	0.0078125	0.0078125
group_5725	yacP_2	putative protein YacP	10	0	71	34	12.3457	100	inf	0.0322052	1	0.886269	8	8	0	0.0078125	0.0078125
group_6176	ktrB_3	Ktr system potassium uptake protein B	10	0	71	34	12.3457	100	inf	0.0322052	1	0.886269	8	8	0	0.0078125	0.0078125
mnhG1_2		Na(+)/H(+) antiporter subunit G1	10	0	71	34	12.3457	100	inf	0.0322052	1	0.886269	8	8	0	0.0078125	0.0078125
group_678	cysE_2	Serine acetyltransferase	10	0	71	34	12.3457	100	inf	0.0322052	1	0.886269	8	8	0	0.0078125	0.0078125
group_681	hprK_2	HPr kinase/phosphorylase	10	0	71	34	12.3457	100	inf	0.0322052	1	0.886269	8	8	0	0.0078125	0.0078125
group_7571		hypothetical protein	10	0	71	34	12.3457	100	inf	0.0322052	1	0.886269	7	7	0	0.015625	0.015625
gatC_2		Aspartyl/glutamyl-tRNA(Asn/Gln) amidotransferase subunit C	10	0	71	34	12.3457	100	inf	0.0322052	1	0.886269	8	8	0	0.0078125	0.0078125
group_7706	hchA_3	Protein/nucleic acid deglycase HchA	10	0	71	34	12.3457	100	inf	0.0322052	1	0.886269	7	7	0	0.015625	0.015625
gapA1_2		Glyceraldehyde-3-phosphate dehydrogenase 1	10	0	71	34	12.3457	100	inf	0.0322052	1	0.886269	7	7	0	0.015625	0.015625
group_8641	folD_2	Bifunctional protein FolD protein	10	0	71	34	12.3457	100	inf	0.0322052	1	0.886269	9	9	0	0.00390625	0.00390625
group_8663	mnhF1_2	Na(+)/H(+) antiporter subunit F1	10	0	71	34	12.3457	100	inf	0.0322052	1	0.886269	8	8	0	0.0078125	0.0078125
rpmE2_2		50S ribosomal protein L31 type B	10	0	71	34	12.3457	100	inf	0.0322052	1	0.886269	8	8	0	0.0078125	0.0078125
group_2710		hypothetical protein	15	13	66	21	18.5185	61.7647	0.367133	0.0326128	1	0.886269	10	8	3	0.109375	0.34375
group_981	cadC	Cadmium resistance transcriptional regulatory protein CadC	15	13	66	21	18.5185	61.7647	0.367133	0.0326128	1	0.886269	10	8	3	0.109375	0.34375
group_2039		hypothetical protein	26	4	55	30	32.0988	88.2353	3.54545	0.0347541	1	0.886269	11	10	3	0.0117188	0.226562
bceA_3		Bacitracin export ATP-binding protein BceA	70	23	11	11	86.4198	32.3529	3.04348	0.0352368	1	0.886269	5	3	4	0.375	1
arsC		Arsenate reductase	70	23	11	11	86.4198	32.3529	3.04348	0.0352368	1	0.886269	6	2	5	0.21875	0.6875
walK_2		Sensor protein kinase WalK	15	1	66	33	18.5185	97.0588	7.5	0.0362985	1	0.886269	12	11	1	0.00634766	0.00634766
group_754		hypothetical protein	15	1	66	33	18.5185	97.0588	7.5	0.0362985	1	0.886269	13	12	1	0.00341797	0.00341797
murE_2		UDP-N-acetylmuramoyl-L-alanyl-D-glutamate--L-lysine ligase	15	1	66	33	18.5185	97.0588	7.5	0.0362985	1	0.886269	12	11	1	0.00634766	0.00634766
gdhIV		Glucose 1-dehydrogenase	15	1	66	33	18.5185	97.0588	7.5	0.0362985	1	0.886269	13	13	1	0.000244141	0.00341797
lctP_2		L-lactate permease	14	1	67	33	17.284	97.0588	6.89552	0.0379852	1	0.886269	13	12	1	0.00341797	0.00341797
hslV_2		ATP-dependent protease subunit HslV	14	1	67	33	17.284	97.0588	6.89552	0.0379852	1	0.886269	11	10	1	0.0117188	0.0117188
rsmH_3		Ribosomal RNA small subunit methyltransferase H	14	1	67	33	17.284	97.0588	6.89552	0.0379852	1	0.886269	11	10	1	0.0117188	0.0117188
panD_2		Aspartate 1-decarboxylase	14	1	67	33	17.284	97.0588	6.89552	0.0379852	1	0.886269	13	12	1	0.00341797	0.00341797
group_2033	nikE	Nickel import system ATP-binding protein NikE	5	7	76	27	6.17284	79.4118	0.253759	0.0395181	1	0.886269	9	5	5	1	1
group_4909	oppD	Oligopeptide transport ATP-binding protein OppD	5	7	76	27	6.17284	79.4118	0.253759	0.0395181	1	0.886269	2	2	1	0.5	1
group_638	crtN	4 4'-diapophytoene desaturase (4 4'-diaponeurosporene-forming)	5	7	76	27	6.17284	79.4118	0.253759	0.0395181	1	0.886269	6	4	4	0.6875	0.6875
group_9905		hypothetical protein	5	7	76	27	6.17284	79.4118	0.253759	0.0395181	1	0.886269	2	2	1	0.5	1
group_9959		hypothetical protein	5	7	76	27	6.17284	79.4118	0.253759	0.0395181	1	0.886269	4	3	2	0.625	1
group_9962		hypothetical protein	5	7	76	27	6.17284	79.4118	0.253759	0.0395181	1	0.886269	4	3	2	0.625	1
group_973		hypothetical protein	5	7	76	27	6.17284	79.4118	0.253759	0.0395181	1	0.886269	7	4	5	0.453125	1
trpE		Anthranilate synthase component 1	76	27	5	7	93.8272	20.5882	3.94074	0.0395181	1	0.886269	5	3	3	1	1
group_1135		hypothetical protein	76	27	5	7	93.8272	20.5882	3.94074	0.0395181	1	0.886269	8	4	5	0.726562	1
qorB		Quinone oxidoreductase 2	73	25	8	9	90.1235	26.4706	3.285	0.0403752	1	0.886269	6	3	4	0.6875	1
group_9577		hypothetical protein	73	25	8	9	90.1235	26.4706	3.285	0.0403752	1	0.886269	2	1	2	0.5	1
group_9820		hypothetical protein	73	25	8	9	90.1235	26.4706	3.285	0.0403752	1	0.886269	2	1	2	0.5	1
copB		Copper-exporting P-type ATPase B	73	25	8	9	90.1235	26.4706	3.285	0.0403752	1	0.886269	8	3	6	0.289062	0.726562
group_6862		hypothetical protein	73	25	8	9	90.1235	26.4706	3.285	0.0403752	1	0.886269	2	1	2	0.5	1
group_4905		hypothetical protein	8	9	73	25	9.87654	73.5294	0.304414	0.0403752	1	0.886269	2	2	1	0.5	1
arcD_2		Arginine/ornithine antiporter	8	9	73	25	9.87654	73.5294	0.304414	0.0403752	1	0.886269	7	6	3	0.125	1
arcC1_2		Carbamate kinase 1	8	9	73	25	9.87654	73.5294	0.304414	0.0403752	1	0.886269	7	6	3	0.125	1
pheA		Bifunctional chorismate mutase/prephenate dehydratase	69	23	12	11	85.1852	32.3529	2.75	0.041847	1	0.886269	13	6	8	0.581055	1
ydhP		Inner membrane transport protein YdhP	69	23	12	11	85.1852	32.3529	2.75	0.041847	1	0.886269	13	8	9	0.266846	0.581055
bdbD_2		Disulfide bond formation protein D	69	23	12	11	85.1852	32.3529	2.75	0.041847	1	0.886269	13	6	8	0.581055	1
group_3591		hypothetical protein	69	23	12	11	85.1852	32.3529	2.75	0.041847	1	0.886269	5	1	5	0.0625	0.375
group_4776	pheA	Bifunctional chorismate mutase/prephenate dehydratase	12	11	69	23	14.8148	67.6471	0.363636	0.041847	1	0.886269	13	8	6	0.581055	1
group_2011	bceA_3	Bacitracin export ATP-binding protein BceA	12	11	69	23	14.8148	67.6471	0.363636	0.041847	1	0.886269	5	5	3	0.0625	1
group_3616		hypothetical protein	61	19	20	15	75.3086	44.1176	2.40789	0.0473287	1	0.886269	13	3	11	0.0224609	0.0922852
group_4714		hypothetical protein	78	29	3	5	96.2963	14.7059	4.48276	0.048272	1	0.886269	2	1	1	1	1
group_6534		hypothetical protein	78	29	3	5	96.2963	14.7059	4.48276	0.048272	1	0.886269	2	1	1	1	1
group_2785		hypothetical protein	3	5	78	29	3.7037	85.2941	0.223077	0.048272	1	0.886269	2	1	1	1	1
group_9976		hypothetical protein	3	5	78	29	3.7037	85.2941	0.223077	0.048272	1	0.886269	2	1	1	1	1
group_14453		hypothetical protein	3	5	78	29	3.7037	85.2941	0.223077	0.048272	1	0.886269	2	1	1	1	1
group_14498		hypothetical protein	3	5	78	29	3.7037	85.2941	0.223077	0.048272	1	0.886269	2	1	1	1	1
group_14507	pgcA	Phosphoglucomutase	3	5	78	29	3.7037	85.2941	0.223077	0.048272	1	0.886269	2	1	1	1	1
group_14550		hypothetical protein	3	5	78	29	3.7037	85.2941	0.223077	0.048272	1	0.886269	2	1	1	1	1
group_14558		hypothetical protein	3	5	78	29	3.7037	85.2941	0.223077	0.048272	1	0.886269	2	1	1	1	1
group_14600		hypothetical protein	3	5	78	29	3.7037	85.2941	0.223077	0.048272	1	0.886269	2	1	1	1	1
group_14604		hypothetical protein	3	5	78	29	3.7037	85.2941	0.223077	0.048272	1	0.886269	2	1	1	1	1
arcR_2		HTH-type transcriptional regulator ArcR	3	5	78	29	3.7037	85.2941	0.223077	0.048272	1	0.886269	2	1	1	1	1
group_2553	ydfJ	Membrane protein YdfJ	3	5	78	29	3.7037	85.2941	0.223077	0.048272	1	0.886269	2	1	1	1	1
group_2767	nisB	hypothetical protein	3	5	78	29	3.7037	85.2941	0.223077	0.048272	1	0.886269	2	1	1	1	1
group_3657		hypothetical protein	3	5	78	29	3.7037	85.2941	0.223077	0.048272	1	0.886269	2	1	1	1	1
tarM		Poly(ribitol-phosphate) alpha-N-acetylglucosaminyltransferase	3	5	78	29	3.7037	85.2941	0.223077	0.048272	1	0.886269	2	1	1	1	1
group_4873		hypothetical protein	3	5	78	29	3.7037	85.2941	0.223077	0.048272	1	0.886269	6	3	4	0.6875	1
group_4936		hypothetical protein	3	5	78	29	3.7037	85.2941	0.223077	0.048272	1	0.886269	2	2	1	0.5	1
group_6940		ISNCY family transposase ISBli29	3	5	78	29	3.7037	85.2941	0.223077	0.048272	1	0.886269	2	1	1	1	1
group_924	malP_2	PTS system maltose-specific EIICB component	3	5	78	29	3.7037	85.2941	0.223077	0.048272	1	0.886269	2	1	1	1	1
group_14322		hypothetical protein	3	5	78	29	3.7037	85.2941	0.223077	0.048272	1	0.886269	2	1	1	1	1
group_3651		hypothetical protein	3	5	78	29	3.7037	85.2941	0.223077	0.048272	1	0.886269	5	3	3	1	1
gltA_1		hypothetical protein	3	5	78	29	3.7037	85.2941	0.223077	0.048272	1	0.886269	7	3	5	0.453125	1
group_9860	btuD_2	Vitamin B12 import ATP-binding protein BtuD	3	5	78	29	3.7037	85.2941	0.223077	0.048272	1	0.886269	2	1	1	1	1
group_14627		hypothetical protein	3	5	78	29	3.7037	85.2941	0.223077	0.048272	1	0.886269	4	1	3	0.625	0.625
group_17738		hypothetical protein	3	5	78	29	3.7037	85.2941	0.223077	0.048272	1	0.886269	7	3	5	0.453125	1
tet(X)		hypothetical protein	3	5	78	29	3.7037	85.2941	0.223077	0.048272	1	0.886269	5	3	3	1	1

## Sheet: CHX 16
==> CHX16.results.csv <==
Gene	Non-unique Gene name	Annotation	Number_pos_present_in	Number_neg_present_in	Number_pos_not_present_in	Number_neg_not_present_in	Sensitivity	Specificity	Odds_ratio	Naive_p	Bonferroni_p	Benjamini_H_p	Max_Pairwise_comparisons	Max_supporting_pairs	Max_opposing_pairs	Best_pairwise_comp_p	Worst_pairwise_comp_p
group_14906		hypothetical protein	72	11	8	26	90	70.2703	21.2727	7.60801e-11	2.28598e-06	1.2519e-07	2	2	1	0.5	1
mboIR		hypothetical protein	70	10	10	27	87.5	72.973	18.9	1.49753e-10	4.49963e-06	1.2519e-07	3	2	2	1	1
group_10040		hypothetical protein	71	11	9	26	88.75	70.2703	18.6465	2.5832e-10	7.76175e-06	1.2519e-07	1	1	1	1	1
group_10199		hypothetical protein	71	11	9	26	88.75	70.2703	18.6465	2.5832e-10	7.76175e-06	1.2519e-07	1	1	1	1	1
cas6		CRISPR-associated endoribonuclease Cas6	71	11	9	26	88.75	70.2703	18.6465	2.5832e-10	7.76175e-06	1.2519e-07	1	1	1	1	1
csm5		CRISPR system Cms protein Csm5	71	11	9	26	88.75	70.2703	18.6465	2.5832e-10	7.76175e-06	1.2519e-07	1	1	1	1	1
group_10714		hypothetical protein	71	11	9	26	88.75	70.2703	18.6465	2.5832e-10	7.76175e-06	1.2519e-07	1	1	1	1	1
group_14773		hypothetical protein	71	11	9	26	88.75	70.2703	18.6465	2.5832e-10	7.76175e-06	1.2519e-07	1	1	1	1	1
group_14774		hypothetical protein	71	11	9	26	88.75	70.2703	18.6465	2.5832e-10	7.76175e-06	1.2519e-07	1	1	1	1	1
csm4		CRISPR system Cms protein Csm4	71	11	9	26	88.75	70.2703	18.6465	2.5832e-10	7.76175e-06	1.2519e-07	1	1	1	1	1
csm3		CRISPR system Cms endoribonuclease Csm3	71	11	9	26	88.75	70.2703	18.6465	2.5832e-10	7.76175e-06	1.2519e-07	1	1	1	1	1
csm2		CRISPR system Cms protein Csm2	71	11	9	26	88.75	70.2703	18.6465	2.5832e-10	7.76175e-06	1.2519e-07	1	1	1	1	1
cas2		CRISPR-associated endoribonuclease Cas2	71	11	9	26	88.75	70.2703	18.6465	2.5832e-10	7.76175e-06	1.2519e-07	1	1	1	1	1
group_15468		hypothetical protein	71	11	9	26	88.75	70.2703	18.6465	2.5832e-10	7.76175e-06	1.2519e-07	1	1	1	1	1
group_15469		hypothetical protein	71	11	9	26	88.75	70.2703	18.6465	2.5832e-10	7.76175e-06	1.2519e-07	1	1	1	1	1
group_15503		hypothetical protein	71	11	9	26	88.75	70.2703	18.6465	2.5832e-10	7.76175e-06	1.2519e-07	1	1	1	1	1
group_15506		hypothetical protein	71	11	9	26	88.75	70.2703	18.6465	2.5832e-10	7.76175e-06	1.2519e-07	1	1	1	1	1
group_15507		hypothetical protein	71	11	9	26	88.75	70.2703	18.6465	2.5832e-10	7.76175e-06	1.2519e-07	1	1	1	1	1
group_5393		CRISPR system single-strand-specific deoxyribonuclease Cas10/Csm1 (subtype III-A)	71	11	9	26	88.75	70.2703	18.6465	2.5832e-10	7.76175e-06	1.2519e-07	1	1	1	1	1
cas1		CRISPR-associated endonuclease Cas1	71	11	9	26	88.75	70.2703	18.6465	2.5832e-10	7.76175e-06	1.2519e-07	1	1	1	1	1
group_10715		hypothetical protein	71	11	9	26	88.75	70.2703	18.6465	2.5832e-10	7.76175e-06	1.2519e-07	1	1	1	1	1
group_10716		hypothetical protein	71	11	9	26	88.75	70.2703	18.6465	2.5832e-10	7.76175e-06	1.2519e-07	1	1	1	1	1
group_10718		hypothetical protein	71	11	9	26	88.75	70.2703	18.6465	2.5832e-10	7.76175e-06	1.2519e-07	1	1	1	1	1
group_10742		hypothetical protein	71	11	9	26	88.75	70.2703	18.6465	2.5832e-10	7.76175e-06	1.2519e-07	1	1	1	1	1
group_15471		hypothetical protein	71	11	9	26	88.75	70.2703	18.6465	2.5832e-10	7.76175e-06	1.2519e-07	1	1	1	1	1
group_15496		hypothetical protein	71	11	9	26	88.75	70.2703	18.6465	2.5832e-10	7.76175e-06	1.2519e-07	1	1	1	1	1
group_15518		hypothetical protein	71	11	9	26	88.75	70.2703	18.6465	2.5832e-10	7.76175e-06	1.2519e-07	1	1	1	1	1
group_15519		hypothetical protein	71	11	9	26	88.75	70.2703	18.6465	2.5832e-10	7.76175e-06	1.2519e-07	1	1	1	1	1
group_5396		hypothetical protein	71	11	9	26	88.75	70.2703	18.6465	2.5832e-10	7.76175e-06	1.2519e-07	1	1	1	1	1
group_6993		hypothetical protein	71	11	9	26	88.75	70.2703	18.6465	2.5832e-10	7.76175e-06	1.2519e-07	1	1	1	1	1
csm6		CRISPR system endoribonuclease Csm6	71	11	9	26	88.75	70.2703	18.6465	2.5832e-10	7.76175e-06	1.2519e-07	1	1	1	1	1
group_10717		hypothetical protein	71	11	9	26	88.75	70.2703	18.6465	2.5832e-10	7.76175e-06	1.2519e-07	1	1	1	1	1
xerC_3		Tyrosine recombinase XerC	71	11	9	26	88.75	70.2703	18.6465	2.5832e-10	7.76175e-06	1.2519e-07	1	1	1	1	1
group_10738		hypothetical protein	71	11	9	26	88.75	70.2703	18.6465	2.5832e-10	7.76175e-06	1.2519e-07	1	1	1	1	1
group_15458		hypothetical protein	71	11	9	26	88.75	70.2703	18.6465	2.5832e-10	7.76175e-06	1.2519e-07	1	1	1	1	1
group_15472		hypothetical protein	71	11	9	26	88.75	70.2703	18.6465	2.5832e-10	7.76175e-06	1.2519e-07	1	1	1	1	1
group_15473		hypothetical protein	71	11	9	26	88.75	70.2703	18.6465	2.5832e-10	7.76175e-06	1.2519e-07	1	1	1	1	1
group_15474		hypothetical protein	71	11	9	26	88.75	70.2703	18.6465	2.5832e-10	7.76175e-06	1.2519e-07	1	1	1	1	1
group_15475		hypothetical protein	71	11	9	26	88.75	70.2703	18.6465	2.5832e-10	7.76175e-06	1.2519e-07	1	1	1	1	1
group_15477		hypothetical protein	71	11	9	26	88.75	70.2703	18.6465	2.5832e-10	7.76175e-06	1.2519e-07	1	1	1	1	1
group_15478		hypothetical protein	71	11	9	26	88.75	70.2703	18.6465	2.5832e-10	7.76175e-06	1.2519e-07	1	1	1	1	1
group_15479		hypothetical protein	71	11	9	26	88.75	70.2703	18.6465	2.5832e-10	7.76175e-06	1.2519e-07	1	1	1	1	1
group_15480		hypothetical protein	71	11	9	26	88.75	70.2703	18.6465	2.5832e-10	7.76175e-06	1.2519e-07	1	1	1	1	1
group_15481		hypothetical protein	71	11	9	26	88.75	70.2703	18.6465	2.5832e-10	7.76175e-06	1.2519e-07	1	1	1	1	1
group_15497		hypothetical protein	71	11	9	26	88.75	70.2703	18.6465	2.5832e-10	7.76175e-06	1.2519e-07	1	1	1	1	1
group_15508		hypothetical protein	71	11	9	26	88.75	70.2703	18.6465	2.5832e-10	7.76175e-06	1.2519e-07	1	1	1	1	1
group_15509		hypothetical protein	71	11	9	26	88.75	70.2703	18.6465	2.5832e-10	7.76175e-06	1.2519e-07	1	1	1	1	1
group_15510		hypothetical protein	71	11	9	26	88.75	70.2703	18.6465	2.5832e-10	7.76175e-06	1.2519e-07	1	1	1	1	1
group_15517		hypothetical protein	71	11	9	26	88.75	70.2703	18.6465	2.5832e-10	7.76175e-06	1.2519e-07	1	1	1	1	1
group_1696		hypothetical protein	71	11	9	26	88.75	70.2703	18.6465	2.5832e-10	7.76175e-06	1.2519e-07	1	1	1	1	1
group_4686		hypothetical protein	71	11	9	26	88.75	70.2703	18.6465	2.5832e-10	7.76175e-06	1.2519e-07	1	1	1	1	1
group_4990		hypothetical protein	71	11	9	26	88.75	70.2703	18.6465	2.5832e-10	7.76175e-06	1.2519e-07	1	1	1	1	1
ynfM		Inner membrane transport protein YnfM	71	11	9	26	88.75	70.2703	18.6465	2.5832e-10	7.76175e-06	1.2519e-07	1	1	1	1	1
group_7493		hypothetical protein	71	11	9	26	88.75	70.2703	18.6465	2.5832e-10	7.76175e-06	1.2519e-07	1	1	1	1	1
group_15460		hypothetical protein	71	11	9	26	88.75	70.2703	18.6465	2.5832e-10	7.76175e-06	1.2519e-07	1	1	1	1	1
group_15461		hypothetical protein	71	11	9	26	88.75	70.2703	18.6465	2.5832e-10	7.76175e-06	1.2519e-07	1	1	1	1	1
group_15462		hypothetical protein	71	11	9	26	88.75	70.2703	18.6465	2.5832e-10	7.76175e-06	1.2519e-07	1	1	1	1	1
group_15463		hypothetical protein	71	11	9	26	88.75	70.2703	18.6465	2.5832e-10	7.76175e-06	1.2519e-07	1	1	1	1	1
group_3971		hypothetical protein	71	11	9	26	88.75	70.2703	18.6465	2.5832e-10	7.76175e-06	1.2519e-07	1	1	1	1	1
smc_1		Chromosome partition protein Smc	71	11	9	26	88.75	70.2703	18.6465	2.5832e-10	7.76175e-06	1.2519e-07	1	1	1	1	1
group_10724		hypothetical protein	71	11	9	26	88.75	70.2703	18.6465	2.5832e-10	7.76175e-06	1.2519e-07	1	1	1	1	1
group_15493		hypothetical protein	71	11	9	26	88.75	70.2703	18.6465	2.5832e-10	7.76175e-06	1.2519e-07	1	1	1	1	1
group_6998		hypothetical protein	72	12	8	25	90	67.5676	18.75	4.09741e-10	1.23115e-05	1.92367e-07	3	2	2	1	1
group_836		hypothetical protein	72	12	8	25	90	67.5676	18.75	4.09741e-10	1.23115e-05	1.92367e-07	3	2	2	1	1
group_10740		hypothetical protein	69	10	11	27	86.25	72.973	16.9364	4.55394e-10	1.36832e-05	2.10511e-07	4	2	3	0.625	1
paaZ		Bifunctional protein PaaZ	74	14	6	23	92.5	62.1622	20.2619	7.94738e-10	2.38795e-05	3.33644e-07	3	2	2	1	1
ugpQ		Glycerophosphodiester phosphodiesterase cytoplasmic	74	14	6	23	92.5	62.1622	20.2619	7.94738e-10	2.38795e-05	3.33644e-07	3	2	2	1	1
group_15504		hypothetical protein	70	11	10	26	87.5	70.2703	16.5455	8.10597e-10	2.4356e-05	3.33644e-07	2	1	1	1	1
group_15505		hypothetical protein	70	11	10	26	87.5	70.2703	16.5455	8.10597e-10	2.4356e-05	3.33644e-07	2	1	2	0.5	1
group_7480		hypothetical protein	70	11	10	26	87.5	70.2703	16.5455	8.10597e-10	2.4356e-05	3.33644e-07	2	1	1	1	1
group_2084		hypothetical protein	70	11	10	26	87.5	70.2703	16.5455	8.10597e-10	2.4356e-05	3.33644e-07	2	1	1	1	1
group_3696		hypothetical protein	70	11	10	26	87.5	70.2703	16.5455	8.10597e-10	2.4356e-05	3.33644e-07	2	1	1	1	1
group_15494		hypothetical protein	70	11	10	26	87.5	70.2703	16.5455	8.10597e-10	2.4356e-05	3.33644e-07	2	1	1	1	1
group_10731		hypothetical protein	68	10	12	27	85	72.973	15.3	1.30074e-09	3.90834e-05	4.83856e-07	5	2	3	1	1
group_14772		hypothetical protein	71	12	9	25	88.75	67.5676	16.4352	1.33658e-09	4.01601e-05	4.83856e-07	2	1	2	0.5	1
group_10194		hypothetical protein	71	12	9	25	88.75	67.5676	16.4352	1.33658e-09	4.01601e-05	4.83856e-07	2	1	2	0.5	1
group_10713		hypothetical protein	71	12	9	25	88.75	67.5676	16.4352	1.33658e-09	4.01601e-05	4.83856e-07	2	1	2	0.5	1
group_9885		hypothetical protein	71	12	9	25	88.75	67.5676	16.4352	1.33658e-09	4.01601e-05	4.83856e-07	2	1	2	0.5	1
group_10710		hypothetical protein	71	12	9	25	88.75	67.5676	16.4352	1.33658e-09	4.01601e-05	4.83856e-07	2	1	2	0.5	1
group_10737		hypothetical protein	71	12	9	25	88.75	67.5676	16.4352	1.33658e-09	4.01601e-05	4.83856e-07	2	1	2	0.5	1
group_15476		hypothetical protein	71	12	9	25	88.75	67.5676	16.4352	1.33658e-09	4.01601e-05	4.83856e-07	2	1	2	0.5	1
group_2792		hypothetical protein	71	12	9	25	88.75	67.5676	16.4352	1.33658e-09	4.01601e-05	4.83856e-07	2	1	2	0.5	1
group_10683		hypothetical protein	71	12	9	25	88.75	67.5676	16.4352	1.33658e-09	4.01601e-05	4.83856e-07	2	1	2	0.5	1
group_4952		hypothetical protein	72	13	8	24	90	64.8649	16.6154	2.04304e-09	6.13873e-05	7.22204e-07	4	2	3	0.625	1
group_4973		hypothetical protein	72	13	8	24	90	64.8649	16.6154	2.04304e-09	6.13873e-05	7.22204e-07	4	2	3	0.625	1
group_10722		hypothetical protein	69	11	11	26	86.25	70.2703	14.8264	2.37259e-09	7.12893e-05	7.83399e-07	1	1	1	1	1
group_9835		hypothetical protein	69	11	11	26	86.25	70.2703	14.8264	2.37259e-09	7.12893e-05	7.83399e-07	2	2	1	0.5	1
group_15498		hypothetical protein	69	11	11	26	86.25	70.2703	14.8264	2.37259e-09	7.12893e-05	7.83399e-07	3	1	3	0.25	1
dut		Deoxyuridine 5'-triphosphate nucleotidohydrolase	69	11	11	26	86.25	70.2703	14.8264	2.37259e-09	7.12893e-05	7.83399e-07	3	1	3	0.25	1
group_15514		hypothetical protein	69	11	11	26	86.25	70.2703	14.8264	2.37259e-09	7.12893e-05	7.83399e-07	3	1	3	0.25	1
group_15515		hypothetical protein	69	11	11	26	86.25	70.2703	14.8264	2.37259e-09	7.12893e-05	7.83399e-07	3	1	3	0.25	1
group_4916		hypothetical protein	73	14	7	23	91.25	62.1622	17.1327	2.88941e-09	8.68181e-05	9.43675e-07	5	2	4	0.375	1
mecA_2		PBP2a family beta-lactam-resistant peptidoglycan transpeptidase MecA	74	15	6	22	92.5	59.4595	18.0889	3.76099e-09	0.000113006	1.2022e-06	4	2	3	0.625	1
group_9916		IS4 family transposase ISBce8	74	15	6	22	92.5	59.4595	18.0889	3.76099e-09	0.000113006	1.2022e-06	5	2	3	1	1
xerD_2		Tyrosine recombinase XerD	70	12	10	25	87.5	67.5676	14.5833	4.03221e-09	0.000121156	1.23628e-06	3	1	3	0.25	1
group_1170		hypothetical protein	70	12	10	25	87.5	67.5676	14.5833	4.03221e-09	0.000121156	1.23628e-06	3	1	2	1	1
group_10709		hypothetical protein	70	12	10	25	87.5	67.5676	14.5833	4.03221e-09	0.000121156	1.23628e-06	3	1	2	1	1
group_15369		hypothetical protein	70	12	10	25	87.5	67.5676	14.5833	4.03221e-09	0.000121156	1.23628e-06	3	1	2	1	1
czcD_2		Cadmium cobalt and zinc/H(+)-K(+) antiporter	75	16	5	21	93.75	56.7568	19.6875	4.46175e-09	0.000134062	1.35416e-06	6	3	3	1	1
group_14678		hypothetical protein	71	13	9	24	88.75	64.8649	14.5641	6.39852e-09	0.000192256	1.56882e-06	2	1	2	0.5	1
group_10192		hypothetical protein	71	13	9	24	88.75	64.8649	14.5641	6.39852e-09	0.000192256	1.56882e-06	3	1	3	0.25	1
group_10193		hypothetical protein	71	13	9	24	88.75	64.8649	14.5641	6.39852e-09	0.000192256	1.56882e-06	3	1	3	0.25	1
group_10195		hypothetical protein	71	13	9	24	88.75	64.8649	14.5641	6.39852e-09	0.000192256	1.56882e-06	3	1	3	0.25	1
group_14151		hypothetical protein	71	13	9	24	88.75	64.8649	14.5641	6.39852e-09	0.000192256	1.56882e-06	2	1	2	0.5	1
group_14152		hypothetical protein	71	13	9	24	88.75	64.8649	14.5641	6.39852e-09	0.000192256	1.56882e-06	2	1	2	0.5	1
group_14651		hypothetical protein	71	13	9	24	88.75	64.8649	14.5641	6.39852e-09	0.000192256	1.56882e-06	2	1	2	0.5	1
group_3692		hypothetical protein	71	13	9	24	88.75	64.8649	14.5641	6.39852e-09	0.000192256	1.56882e-06	3	1	3	0.25	1
group_6991		hypothetical protein	71	13	9	24	88.75	64.8649	14.5641	6.39852e-09	0.000192256	1.56882e-06	3	1	3	0.25	1
group_6992		hypothetical protein	71	13	9	24	88.75	64.8649	14.5641	6.39852e-09	0.000192256	1.56882e-06	3	1	3	0.25	1
group_9643		hypothetical protein	71	13	9	24	88.75	64.8649	14.5641	6.39852e-09	0.000192256	1.56882e-06	2	1	2	0.5	1
group_14153		hypothetical protein	71	13	9	24	88.75	64.8649	14.5641	6.39852e-09	0.000192256	1.56882e-06	2	1	2	0.5	1
group_14154		hypothetical protein	71	13	9	24	88.75	64.8649	14.5641	6.39852e-09	0.000192256	1.56882e-06	2	1	2	0.5	1
group_14155		hypothetical protein	71	13	9	24	88.75	64.8649	14.5641	6.39852e-09	0.000192256	1.56882e-06	2	1	2	0.5	1
group_6681		hypothetical protein	71	13	9	24	88.75	64.8649	14.5641	6.39852e-09	0.000192256	1.56882e-06	2	1	2	0.5	1
group_9644		hypothetical protein	71	13	9	24	88.75	64.8649	14.5641	6.39852e-09	0.000192256	1.56882e-06	2	1	2	0.5	1
group_9645		hypothetical protein	71	13	9	24	88.75	64.8649	14.5641	6.39852e-09	0.000192256	1.56882e-06	2	1	2	0.5	1
betI_2		HTH-type transcriptional regulator BetI	71	13	9	24	88.75	64.8649	14.5641	6.39852e-09	0.000192256	1.56882e-06	2	1	2	0.5	1
group_10720		hypothetical protein	68	11	12	26	85	70.2703	13.3939	6.52652e-09	0.000196102	1.56882e-06	1	1	1	1	1
group_10721		hypothetical protein	68	11	12	26	85	70.2703	13.3939	6.52652e-09	0.000196102	1.56882e-06	1	1	1	1	1
group_15484		hypothetical protein	68	11	12	26	85	70.2703	13.3939	6.52652e-09	0.000196102	1.56882e-06	1	1	1	1	1
group_15485		hypothetical protein	68	11	12	26	85	70.2703	13.3939	6.52652e-09	0.000196102	1.56882e-06	1	1	1	1	1
group_15486		hypothetical protein	68	11	12	26	85	70.2703	13.3939	6.52652e-09	0.000196102	1.56882e-06	1	1	1	1	1
group_15487		hypothetical protein	68	11	12	26	85	70.2703	13.3939	6.52652e-09	0.000196102	1.56882e-06	1	1	1	1	1
group_15488		hypothetical protein	68	11	12	26	85	70.2703	13.3939	6.52652e-09	0.000196102	1.56882e-06	1	1	1	1	1
group_15512		hypothetical protein	68	11	12	26	85	70.2703	13.3939	6.52652e-09	0.000196102	1.56882e-06	4	1	3	0.625	0.625
group_5378		hypothetical protein	72	14	8	23	90	62.1622	14.7857	9.48041e-09	0.000284858	2.22545e-06	5	2	4	0.375	1
yiaC_2		hypothetical protein	72	14	8	23	90	62.1622	14.7857	9.48041e-09	0.000284858	2.22545e-06	3	2	3	0.25	1
group_6679		hypothetical protein	72	14	8	23	90	62.1622	14.7857	9.48041e-09	0.000284858	2.22545e-06	3	2	3	0.25	1
araB_2		Ribulokinase	66	10	14	27	82.5	72.973	12.7286	1.06746e-08	0.000320739	2.46722e-06	5	2	4	0.375	1
lexA_2		LexA repressor	66	10	14	27	82.5	72.973	12.7286	1.06746e-08	0.000320739	2.46722e-06	6	2	4	0.6875	0.6875
group_6990		hypothetical protein	69	12	11	25	86.25	67.5676	13.0682	1.13541e-08	0.000341156	2.52708e-06	4	1	3	0.625	0.625
group_14643		hypothetical protein	69	12	11	25	86.25	67.5676	13.0682	1.13541e-08	0.000341156	2.52708e-06	4	1	4	0.125	0.625
mntH_3		Divalent metal cation transporter MntH	69	12	11	25	86.25	67.5676	13.0682	1.13541e-08	0.000341156	2.52708e-06	6	2	5	0.21875	0.6875
group_15459		hypothetical protein	69	12	11	25	86.25	67.5676	13.0682	1.13541e-08	0.000341156	2.52708e-06	4	1	3	0.625	0.625
group_7465		hypothetical protein	69	12	11	25	86.25	67.5676	13.0682	1.13541e-08	0.000341156	2.52708e-06	4	1	4	0.125	0.625
trpS2		Tryptophan--tRNA ligase 2	62	8	18	29	77.5	78.3784	12.4861	1.28653e-08	0.000386563	2.78808e-06	4	4	2	0.125	1
group_10730		hypothetical protein	62	8	18	29	77.5	78.3784	12.4861	1.28653e-08	0.000386563	2.78808e-06	6	5	2	0.21875	0.6875
group_3601	rhaS_2	HTH-type transcriptional activator RhaS	18	29	62	8	22.5	21.6216	0.080089	1.28653e-08	0.000386563	2.78808e-06	12	6	6	1	1
hin		DNA-invertase hin	73	15	7	22	91.25	59.4595	15.2952	1.30835e-08	0.000393119	2.78808e-06	5	2	5	0.0625	1
group_6915		hypothetical protein	73	15	7	22	91.25	59.4595	15.2952	1.30835e-08	0.000393119	2.78808e-06	5	2	4	0.375	1
bin3		Putative transposon Tn552 DNA-invertase bin3	73	15	7	22	91.25	59.4595	15.2952	1.30835e-08	0.000393119	2.78808e-06	5	2	5	0.0625	1
copA_2		Copper-exporting P-type ATPase	74	16	6	21	92.5	56.7568	16.1875	1.67251e-08	0.000502539	3.44205e-06	6	2	4	0.6875	0.6875
csoR		Copper-sensing transcriptional repressor CsoR	74	16	6	21	92.5	56.7568	16.1875	1.67251e-08	0.000502539	3.44205e-06	7	3	4	1	1
copZ_2		Copper chaperone CopZ	74	16	6	21	92.5	56.7568	16.1875	1.67251e-08	0.000502539	3.44205e-06	6	2	4	0.6875	0.6875
group_9917		hypothetical protein	74	16	6	21	92.5	56.7568	16.1875	1.67251e-08	0.000502539	3.44205e-06	6	2	4	0.6875	0.6875
group_4935		hypothetical protein	74	16	6	21	92.5	56.7568	16.1875	1.67251e-08	0.000502539	3.44205e-06	4	3	3	0.625	0.625
group_10196		hypothetical protein	70	13	10	24	87.5	64.8649	12.9231	1.85472e-08	0.000557287	3.79107e-06	4	1	4	0.125	0.625
group_3676		hypothetical protein	65	10	15	27	81.25	72.973	11.7	2.29103e-08	0.000688385	4.41726e-06	8	3	7	0.0703125	0.726562
mfd_2		hypothetical protein	65	10	15	27	81.25	72.973	11.7	2.29103e-08	0.000688385	4.41726e-06	6	2	5	0.21875	0.6875
group_15516		hypothetical protein	67	11	13	26	83.75	70.2703	12.1818	2.30808e-08	0.00069351	4.41726e-06	2	1	1	1	1
group_4002		hypothetical protein	67	11	13	26	83.75	70.2703	12.1818	2.30808e-08	0.00069351	4.41726e-06	2	1	2	0.5	1
group_15489		hypothetical protein	67	11	13	26	83.75	70.2703	12.1818	2.30808e-08	0.00069351	4.41726e-06	1	1	1	1	1
group_7484		hypothetical protein	67	11	13	26	83.75	70.2703	12.1818	2.30808e-08	0.00069351	4.41726e-06	5	1	5	0.0625	0.375
group_7485		hypothetical protein	67	11	13	26	83.75	70.2703	12.1818	2.30808e-08	0.00069351	4.41726e-06	2	1	2	0.5	1
group_10743		hypothetical protein	67	11	13	26	83.75	70.2703	12.1818	2.30808e-08	0.00069351	4.41726e-06	1	1	1	1	1
group_10723		hypothetical protein	67	11	13	26	83.75	70.2703	12.1818	2.30808e-08	0.00069351	4.41726e-06	1	1	1	1	1
group_15492		hypothetical protein	67	11	13	26	83.75	70.2703	12.1818	2.30808e-08	0.00069351	4.41726e-06	1	1	1	1	1
group_10729		hypothetical protein	59	7	21	30	73.75	81.0811	12.0408	2.60762e-08	0.000783511	4.95893e-06	8	5	4	0.726562	1
group_3665		hypothetical protein	71	14	9	23	88.75	62.1622	12.9603	2.8487e-08	0.000855949	5.2192e-06	3	1	3	0.25	1
group_3666		hypothetical protein	71	14	9	23	88.75	62.1622	12.9603	2.8487e-08	0.000855949	5.2192e-06	3	1	3	0.25	1
group_9996		hypothetical protein	71	14	9	23	88.75	62.1622	12.9603	2.8487e-08	0.000855949	5.2192e-06	3	1	3	0.25	1
group_15520		hypothetical protein	71	14	9	23	88.75	62.1622	12.9603	2.8487e-08	0.000855949	5.2192e-06	3	1	3	0.25	1
npr_1		NADH peroxidase	71	14	9	23	88.75	62.1622	12.9603	2.8487e-08	0.000855949	5.2192e-06	7	4	4	1	1
group_6950		hypothetical protein	71	14	9	23	88.75	62.1622	12.9603	2.8487e-08	0.000855949	5.2192e-06	3	1	3	0.25	1
group_3083		hypothetical protein	63	9	17	28	78.75	75.6757	11.5294	3.0397e-08	0.000913338	5.53538e-06	7	3	5	0.453125	1
group_9884		hypothetical protein	72	15	8	22	90	59.4595	13.2	4.11172e-08	0.00123545	7.39789e-06	3	2	3	0.25	1
group_9963		hypothetical protein	72	15	8	22	90	59.4595	13.2	4.11172e-08	0.00123545	7.39789e-06	3	2	3	0.25	1
group_10725		hypothetical protein	61	8	19	29	76.25	78.3784	11.6382	4.23787e-08	0.00127335	7.4903e-06	6	5	3	0.21875	1
hisC_3		Histidinol-phosphate aminotransferase	61	8	19	29	76.25	78.3784	11.6382	4.23787e-08	0.00127335	7.4903e-06	4	4	2	0.125	1
bcr_3		Bicyclomycin resistance protein	61	8	19	29	76.25	78.3784	11.6382	4.23787e-08	0.00127335	7.4903e-06	4	4	2	0.125	1
group_15490		hypothetical protein	66	11	14	26	82.5	70.2703	11.1429	4.51951e-08	0.00135798	7.89521e-06	2	1	2	0.5	1
group_15491		hypothetical protein	66	11	14	26	82.5	70.2703	11.1429	4.51951e-08	0.00135798	7.89521e-06	2	1	2	0.5	1
group_10012		hypothetical protein	69	13	11	24	86.25	64.8649	11.5804	5.02162e-08	0.00150885	8.72166e-06	5	1	5	0.0625	0.375
group_15483		hypothetical protein	68	12	12	25	85	67.5676	11.8056	5.14217e-08	0.00154507	8.8797e-06	2	1	2	0.5	1
group_9744		hypothetical protein	73	16	7	21	91.25	56.7568	13.6875	5.56174e-08	0.00167114	9.54934e-06	5	2	4	0.375	1
rhaS_2		HTH-type transcriptional activator RhaS	62	9	18	28	77.5	75.6757	10.716	5.96347e-08	0.00179185	1.01809e-05	13	6	7	1	1
group_7496		hypothetical protein	67	12	13	25	83.75	67.5676	10.7372	8.68117e-08	0.00260843	1.45722e-05	10	4	7	0.34375	0.753906
group_15482		hypothetical protein	67	12	13	25	83.75	67.5676	10.7372	8.68117e-08	0.00260843	1.45722e-05	3	1	3	0.25	1
group_10698		hypothetical protein	67	12	13	25	83.75	67.5676	10.7372	8.68117e-08	0.00260843	1.45722e-05	5	1	5	0.0625	0.375
group_4949		hypothetical protein	71	15	9	22	88.75	59.4595	11.5704	1.18452e-07	0.00355911	1.96636e-05	4	1	4	0.125	0.625
group_4950		hypothetical protein	71	15	9	22	88.75	59.4595	11.5704	1.18452e-07	0.00355911	1.96636e-05	4	1	4	0.125	0.625
group_7492		hypothetical protein	61	9	19	28	76.25	75.6757	9.9883	1.55482e-07	0.00467178	2.56691e-05	9	3	6	0.507812	0.507812
group_15499		hypothetical protein	65	11	15	26	81.25	70.2703	10.2424	1.64016e-07	0.0049282	2.66389e-05	1	1	1	1	1
group_15500		hypothetical protein	65	11	15	26	81.25	70.2703	10.2424	1.64016e-07	0.0049282	2.66389e-05	1	1	1	1	1
group_4925		hypothetical protein	65	11	15	26	81.25	70.2703	10.2424	1.64016e-07	0.0049282	2.66389e-05	3	1	3	0.25	1
group_14247		hypothetical protein	68	13	12	24	85	64.8649	10.4615	1.67255e-07	0.00502552	2.68766e-05	4	2	3	0.625	1
group_4906		hypothetical protein	72	16	8	21	90	56.7568	11.8125	1.67269e-07	0.00502593	2.68766e-05	3	2	3	0.25	1
group_4861		hypothetical protein	66	12	14	25	82.5	67.5676	9.82143	1.8564e-07	0.00557793	2.96698e-05	8	2	7	0.0703125	0.289062
group_3080		hypothetical protein	59	8	21	29	73.75	78.3784	10.1845	1.93347e-07	0.0058095	3.05763e-05	7	5	4	0.453125	1
ldh1		L-lactate dehydrogenase 1	59	8	21	29	73.75	78.3784	10.1845	1.93347e-07	0.0058095	3.05763e-05	6	4	4	0.6875	0.6875
blaI		Penicillinase repressor	73	17	7	20	91.25	54.0541	12.2689	2.22625e-07	0.00668923	3.50221e-05	6	3	6	0.03125	1
group_10733		hypothetical protein	64	11	16	26	80	70.2703	9.45455	2.5936e-07	0.007793	4.03783e-05	2	1	2	0.5	1
group_4667		hypothetical protein	64	11	16	26	80	70.2703	9.45455	2.5936e-07	0.007793	4.03783e-05	8	2	6	0.289062	0.289062
lytO		putative autolysin LytO	70	15	10	22	87.5	59.4595	10.2667	3.16374e-07	0.00950608	4.90004e-05	4	2	3	0.625	1
group_9830		hypothetical protein	75	19	5	18	93.75	48.6486	14.2105	3.21577e-07	0.00966243	4.95509e-05	3	3	1	0.25	1
group_7497		hypothetical protein	41	2	39	35	51.25	94.5946	18.3974	4.21953e-07	0.0126784	6.46858e-05	12	10	2	0.0385742	0.0385742
group_10734		hypothetical protein	65	12	15	25	81.25	67.5676	9.02778	5.27791e-07	0.0158585	7.96911e-05	2	1	2	0.5	1
group_1381		hypothetical protein	65	12	15	25	81.25	67.5676	9.02778	5.27791e-07	0.0158585	7.96911e-05	9	6	4	0.507812	1
group_6523	cls_2	Cardiolipin synthase	65	12	15	25	81.25	67.5676	9.02778	5.27791e-07	0.0158585	7.96911e-05	2	1	2	0.5	1
aacA-aphD		Bifunctional AAC/APH	59	9	21	28	73.75	75.6757	8.74074	6.72685e-07	0.0202122	0.000101061	13	5	9	0.266846	0.581055
group_1985		hypothetical protein	73	18	7	19	91.25	51.3514	11.0079	8.41174e-07	0.0252748	0.000125123	5	3	5	0.0625	1
group_6680		hypothetical protein	73	18	7	19	91.25	51.3514	11.0079	8.41174e-07	0.0252748	0.000125123	6	3	6	0.03125	1
repB		Replication protein RepB	63	11	17	26	78.75	70.2703	8.75936	8.58768e-07	0.0258034	0.000126487	2	1	1	1	1
group_15456		hypothetical protein	63	11	17	26	78.75	70.2703	8.75936	8.58768e-07	0.0258034	0.000126487	2	1	1	1	1
group_9998		hypothetical protein	64	12	16	25	80	67.5676	8.33333	9.5746e-07	0.0287688	0.000139654	9	6	4	0.507812	1
group_4961		hypothetical protein	64	12	16	25	80	67.5676	8.33333	9.5746e-07	0.0287688	0.000139654	5	2	3	1	1
group_5392		hypothetical protein	36	1	44	36	45	97.2973	29.4545	9.9446e-07	0.0298805	0.00014435	12	11	1	0.00634766	0.00634766
group_14225		hypothetical protein	66	13	14	24	82.5	64.8649	8.7033	1.09539e-06	0.0329132	0.000158237	9	2	8	0.0390625	0.179688
group_9828		hypothetical protein	75	20	5	17	93.75	45.9459	12.75	1.20445e-06	0.0361901	0.000173159	3	3	1	0.25	1
group_1139	xerC_3	Tyrosine recombinase XerC	67	14	13	23	83.75	62.1622	8.46703	1.21269e-06	0.0364377	0.000173513	7	3	4	1	1
group_3626		hypothetical protein	62	11	18	26	77.5	70.2703	8.14141	1.22962e-06	0.0369463	0.000175101	10	4	7	0.34375	0.753906
group_4693		hypothetical protein	76	21	4	16	95	43.2432	14.4762	1.28087e-06	0.0384864	0.000181539	4	4	2	0.125	1
group_6882		hypothetical protein	45	4	35	33	56.25	89.1892	10.6071	2.12581e-06	0.0638741	0.000299879	6	4	3	0.6875	1
group_3543		hypothetical protein	59	10	21	27	73.75	72.973	7.58571	2.40116e-06	0.0721477	0.000337139	13	3	10	0.0922852	0.0922852
group_15457		hypothetical protein	63	12	17	25	78.75	67.5676	7.72059	2.53878e-06	0.0762827	0.000354803	3	1	2	1	1
dnaC_2		hypothetical protein	55	8	25	29	68.75	78.3784	7.975	2.62133e-06	0.0787631	0.000364644	10	4	6	0.753906	0.753906
group_3477		hypothetical protein	73	19	7	18	91.25	48.6486	9.8797	3.00609e-06	0.0903241	0.000414331	3	2	3	0.25	1
blaR1-2		beta-lactam sensor/signal transducer BlaR1	73	19	7	18	91.25	48.6486	9.8797	3.00609e-06	0.0903241	0.000414331	7	4	5	0.453125	1
group_2029		hypothetical protein	66	14	14	23	82.5	62.1622	7.7449	3.27985e-06	0.0985496	0.000449998	12	4	11	0.00634766	0.387695
group_4867		hypothetical protein	72	19	8	18	90	48.6486	8.52632	7.87716e-06	0.236685	0.00107584	5	3	4	0.375	1
group_3624		hypothetical protein	48	6	32	31	60	83.7838	7.75	8.49353e-06	0.255205	0.00115477	14	10	5	0.179565	0.42395
rihC_2		Non-specific ribonucleoside hydrolase RihC	69	17	11	20	86.25	54.0541	7.37968	1.0263e-05	0.308374	0.00138907	11	3	9	0.0654297	0.226562
group_3509		hypothetical protein	75	22	5	15	93.75	40.5405	10.2273	1.45514e-05	0.437226	0.00191766	4	3	2	0.625	1
arnC		Undecaprenyl-phosphate 4-deoxy-4-formamido-L-arabinose transferase	75	22	5	15	93.75	40.5405	10.2273	1.45514e-05	0.437226	0.00191766	3	2	2	1	1
group_14189		hypothetical protein	75	22	5	15	93.75	40.5405	10.2273	1.45514e-05	0.437226	0.00191766	2	2	1	0.5	1
group_6771		hypothetical protein	75	22	5	15	93.75	40.5405	10.2273	1.45514e-05	0.437226	0.00191766	2	2	1	0.5	1
group_9742		hypothetical protein	75	22	5	15	93.75	40.5405	10.2273	1.45514e-05	0.437226	0.00191766	2	2	1	0.5	1
group_3502		hypothetical protein	5	15	75	22	6.25	59.4595	0.0977778	1.45514e-05	0.437226	0.00191766	7	3	4	1	1
group_1637	cmoM	tRNA 5-carboxymethoxyuridine methyltransferase	16	23	64	14	20	37.8378	0.152174	1.46855e-05	0.441254	0.00192687	9	8	2	0.0390625	0.179688
group_9899		hypothetical protein	45	5	35	32	56.25	86.4865	8.22857	1.56483e-05	0.470184	0.00204428	7	4	4	1	1
cmoM		tRNA 5-carboxymethoxyuridine methyltransferase	65	15	15	22	81.25	59.4595	6.35556	2.8267e-05	0.849338	0.00367679	9	3	7	0.179688	0.507812
dtd_1		D-aminoacyl-tRNA deacylase	61	13	19	24	76.25	64.8649	5.92713	2.91634e-05	0.876272	0.00377704	10	4	8	0.109375	0.753906
group_2011	bceA_3	Bacitracin export ATP-binding protein BceA	7	16	73	21	8.75	56.7568	0.125856	3.26686e-05	0.981593	0.00421285	6	4	3	0.6875	1
group_4625	ribZ	Riboflavin transporter RibZ	2	11	78	26	2.5	70.2703	0.0606061	4.60973e-05	1	0.00553885	3	1	3	0.25	1
aaxC		Arginine/agmatine antiporter	2	11	78	26	2.5	70.2703	0.0606061	4.60973e-05	1	0.00553885	3	1	3	0.25	1
hdcA		Histidine decarboxylase proenzyme	2	11	78	26	2.5	70.2703	0.0606061	4.60973e-05	1	0.00553885	3	1	3	0.25	1
nixA		Nickel transporter NixA	75	23	5	14	93.75	37.8378	9.13043	4.70066e-05	1	0.00553885	1	1	1	1	1
group_14180		hypothetical protein	75	23	5	14	93.75	37.8378	9.13043	4.70066e-05	1	0.00553885	1	1	1	1	1
group_14205		hypothetical protein	75	23	5	14	93.75	37.8378	9.13043	4.70066e-05	1	0.00553885	2	2	1	0.5	1
group_4718		hypothetical protein	75	23	5	14	93.75	37.8378	9.13043	4.70066e-05	1	0.00553885	1	1	1	1	1
group_6777		hypothetical protein	75	23	5	14	93.75	37.8378	9.13043	4.70066e-05	1	0.00553885	1	1	1	1	1
group_9625		hypothetical protein	75	23	5	14	93.75	37.8378	9.13043	4.70066e-05	1	0.00553885	1	1	1	1	1
mcrC		Protein McrC	75	23	5	14	93.75	37.8378	9.13043	4.70066e-05	1	0.00553885	1	1	1	1	1
group_9753		hypothetical protein	75	23	5	14	93.75	37.8378	9.13043	4.70066e-05	1	0.00553885	1	1	1	1	1
group_9754		hypothetical protein	75	23	5	14	93.75	37.8378	9.13043	4.70066e-05	1	0.00553885	1	1	1	1	1
group_14063		hypothetical protein	75	23	5	14	93.75	37.8378	9.13043	4.70066e-05	1	0.00553885	1	1	1	1	1
group_14064		hypothetical protein	75	23	5	14	93.75	37.8378	9.13043	4.70066e-05	1	0.00553885	1	1	1	1	1
group_9443		hypothetical protein	75	23	5	14	93.75	37.8378	9.13043	4.70066e-05	1	0.00553885	1	1	1	1	1
group_14321		hypothetical protein	5	14	75	23	6.25	62.1622	0.109524	4.70066e-05	1	0.00553885	1	1	1	1	1
group_3643		hypothetical protein	5	14	75	23	6.25	62.1622	0.109524	4.70066e-05	1	0.00553885	1	1	1	1	1
sutR		HTH-type transcriptional regulator SutR	5	14	75	23	6.25	62.1622	0.109524	4.70066e-05	1	0.00553885	1	1	1	1	1
btuD_7		Vitamin B12 import ATP-binding protein BtuD	5	14	75	23	6.25	62.1622	0.109524	4.70066e-05	1	0.00553885	1	1	1	1	1
group_9861		hypothetical protein	5	14	75	23	6.25	62.1622	0.109524	4.70066e-05	1	0.00553885	1	1	1	1	1
hdfR		HTH-type transcriptional regulator HdfR	5	14	75	23	6.25	62.1622	0.109524	4.70066e-05	1	0.00553885	1	1	1	1	1
pbuE_2		Purine efflux pump PbuE	5	14	75	23	6.25	62.1622	0.109524	4.70066e-05	1	0.00553885	1	1	1	1	1
group_1089		hypothetical protein	76	24	4	13	95	35.1351	10.2917	5.15636e-05	1	0.00590968	5	4	3	0.375	1
ribZ		Riboflavin transporter RibZ	77	25	3	12	96.25	32.4324	12.32	5.19238e-05	1	0.00590968	3	2	2	1	1
group_6841		Antibacterial protein 3	77	25	3	12	96.25	32.4324	12.32	5.19238e-05	1	0.00590968	4	4	2	0.125	1
oppF		Oligopeptide transport ATP-binding protein OppF	77	25	3	12	96.25	32.4324	12.32	5.19238e-05	1	0.00590968	1	1	1	1	1
appA		Oligopeptide-binding protein AppA	77	25	3	12	96.25	32.4324	12.32	5.19238e-05	1	0.00590968	1	1	1	1	1
oppD		Oligopeptide transport ATP-binding protein OppD	77	25	3	12	96.25	32.4324	12.32	5.19238e-05	1	0.00590968	1	1	1	1	1
dppB		Dipeptide transport system permease protein DppB	77	25	3	12	96.25	32.4324	12.32	5.19238e-05	1	0.00590968	1	1	1	1	1
oppB		Oligopeptide transport system permease protein OppB	3	12	77	25	3.75	67.5676	0.0811688	5.19238e-05	1	0.00590968	1	1	1	1	1
group_4901		hypothetical protein	3	12	77	25	3.75	67.5676	0.0811688	5.19238e-05	1	0.00590968	1	1	1	1	1
group_4857		hypothetical protein	49	8	31	29	61.25	78.3784	5.72984	6.68872e-05	1	0.00758399	13	6	8	0.581055	1
group_4957	blaR1-2	beta-lactam sensor/signal transducer BlaR1	1	9	79	28	1.25	75.6757	0.0393812	0.000115483	1	0.0130448	6	1	5	0.21875	0.21875
group_4014		IS256 family transposase IS256	46	7	34	30	57.5	81.0811	5.79832	0.000117266	1	0.0131966	14	8	6	0.790527	0.790527
group_31059		hypothetical protein	74	23	6	14	92.5	37.8378	7.50725	0.000122735	1	0.0136586	2	1	2	0.5	1
group_6810		hypothetical protein	74	23	6	14	92.5	37.8378	7.50725	0.000122735	1	0.0136586	2	1	2	0.5	1
arsB_2		Arsenical pump membrane protein	74	23	6	14	92.5	37.8378	7.50725	0.000122735	1	0.0136586	4	2	3	0.625	1
group_6601		hypothetical protein	69	19	11	18	86.25	48.6486	5.94258	0.000136844	1	0.0148853	7	3	5	0.453125	1
group_10735		hypothetical protein	37	4	43	33	46.25	89.1892	7.09884	0.000144615	1	0.0148853	5	3	3	1	1
group_16722		hypothetical protein	37	4	43	33	46.25	89.1892	7.09884	0.000144615	1	0.0148853	5	3	3	1	1
group_9600		hypothetical protein	75	24	5	13	93.75	35.1351	8.125	0.000144657	1	0.0148853	2	1	2	0.5	1
xerD_3		Tyrosine recombinase XerD	75	24	5	13	93.75	35.1351	8.125	0.000144657	1	0.0148853	1	1	1	1	1
tarJ		Ribulose-5-phosphate reductase 1	75	24	5	13	93.75	35.1351	8.125	0.000144657	1	0.0148853	2	1	2	0.5	1
group_240		hypothetical protein	75	24	5	13	93.75	35.1351	8.125	0.000144657	1	0.0148853	1	1	1	1	1
trpD2		Anthranilate phosphoribosyltransferase 2	75	24	5	13	93.75	35.1351	8.125	0.000144657	1	0.0148853	1	1	1	1	1
tarL		Teichoic acid ribitol-phosphate polymerase TarL	75	24	5	13	93.75	35.1351	8.125	0.000144657	1	0.0148853	2	1	2	0.5	1
tarI1		Ribitol-5-phosphate cytidylyltransferase 1	75	24	5	13	93.75	35.1351	8.125	0.000144657	1	0.0148853	2	1	2	0.5	1
group_9343		hypothetical protein	75	24	5	13	93.75	35.1351	8.125	0.000144657	1	0.0148853	2	1	2	0.5	1
group_9782		hypothetical protein	75	24	5	13	93.75	35.1351	8.125	0.000144657	1	0.0148853	1	1	1	1	1
group_9819		hypothetical protein	75	24	5	13	93.75	35.1351	8.125	0.000144657	1	0.0148853	1	1	1	1	1
group_14206		hypothetical protein	75	24	5	13	93.75	35.1351	8.125	0.000144657	1	0.0148853	1	1	1	1	1
yfmJ_2		Putative NADP-dependent oxidoreductase YfmJ	75	24	5	13	93.75	35.1351	8.125	0.000144657	1	0.0148853	4	2	3	0.625	1
group_9663		hypothetical protein	75	24	5	13	93.75	35.1351	8.125	0.000144657	1	0.0148853	1	1	1	1	1
yxdM		ABC transporter permease protein YxdM	75	24	5	13	93.75	35.1351	8.125	0.000144657	1	0.0148853	2	1	2	0.5	1
azoR_2		FMN-dependent NADH-azoreductase	5	13	75	24	6.25	64.8649	0.123077	0.000144657	1	0.0148853	2	2	1	0.5	1
fabG_3		3-oxoacyl-[acyl-carrier-protein] reductase FabG	5	13	75	24	6.25	64.8649	0.123077	0.000144657	1	0.0148853	5	3	3	1	1
group_9856		hypothetical protein	5	13	75	24	6.25	64.8649	0.123077	0.000144657	1	0.0148853	2	2	1	0.5	1
group_14430		hypothetical protein	5	13	75	24	6.25	64.8649	0.123077	0.000144657	1	0.0148853	1	1	1	1	1
group_31057		hypothetical protein	5	13	75	24	6.25	64.8649	0.123077	0.000144657	1	0.0148853	2	2	1	0.5	1
group_4909	oppD	Oligopeptide transport ATP-binding protein OppD	2	10	78	27	2.5	72.973	0.0692308	0.000152787	1	0.015562	2	2	2	0.5	0.5
oppC		Oligopeptide transport system permease protein OppC	2	10	78	27	2.5	72.973	0.0692308	0.000152787	1	0.015562	3	2	2	1	1
group_9905		hypothetical protein	2	10	78	27	2.5	72.973	0.0692308	0.000152787	1	0.015562	2	2	2	0.5	0.5
group_2593		hypothetical protein	76	25	4	12	95	32.4324	9.12	0.000161085	1	0.0160801	6	4	3	0.6875	1
group_6608		hypothetical protein	76	25	4	12	95	32.4324	9.12	0.000161085	1	0.0160801	5	4	3	0.375	1
group_3458	fabG_1	3-oxoacyl-[acyl-carrier-protein] reductase FabG	76	25	4	12	95	32.4324	9.12	0.000161085	1	0.0160801	6	4	3	0.6875	1
group_9444		hypothetical protein	76	25	4	12	95	32.4324	9.12	0.000161085	1	0.0160801	2	2	2	0.5	0.5
sdpR		hypothetical protein	4	12	76	25	5	67.5676	0.109649	0.000161085	1	0.0160801	6	3	3	1	1
cdr_2		Coenzyme A disulfide reductase	4	12	76	25	5	67.5676	0.109649	0.000161085	1	0.0160801	6	3	3	1	1
yjdF		putative protein YjdF	3	11	77	26	3.75	70.2703	0.0920897	0.000166123	1	0.0163121	2	2	1	0.5	1
ydeA		putative protease YdeA	3	11	77	26	3.75	70.2703	0.0920897	0.000166123	1	0.0163121	2	2	1	0.5	1
group_9906		hypothetical protein	3	11	77	26	3.75	70.2703	0.0920897	0.000166123	1	0.0163121	2	2	1	0.5	1
group_9907		hypothetical protein	3	11	77	26	3.75	70.2703	0.0920897	0.000166123	1	0.0163121	2	2	1	0.5	1
group_9911		hypothetical protein	3	11	77	26	3.75	70.2703	0.0920897	0.000166123	1	0.0163121	2	2	1	0.5	1
bceA_3		Bacitracin export ATP-binding protein BceA	73	22	7	15	91.25	40.5405	7.11039	0.00017875	1	0.0173255	5	3	4	0.375	1
yhfK_1		putative sugar epimerase YhfK	73	22	7	15	91.25	40.5405	7.11039	0.00017875	1	0.0173255	4	2	3	0.625	1
hchA_3		Protein/nucleic acid deglycase HchA	73	22	7	15	91.25	40.5405	7.11039	0.00017875	1	0.0173255	4	2	3	0.625	1
group_994	ddl_1	D-alanine--D-alanine ligase	7	15	73	22	8.75	59.4595	0.140639	0.00017875	1	0.0173255	5	3	2	1	1
blaZ		Beta-lactamase	64	16	16	21	80	56.7568	5.25	0.000199332	1	0.0192583	11	4	11	0.000976562	0.548828
group_3591		hypothetical protein	72	22	8	15	90	40.5405	6.13636	0.000273245	1	0.0263148	5	2	4	0.375	1
group_32	pls	Surface protein	47	8	33	29	58.75	78.3784	5.16288	0.000274997	1	0.0263989	13	5	8	0.581055	0.581055
group_3610		hypothetical protein	69	20	11	17	86.25	45.9459	5.33182	0.000329819	1	0.0315607	8	2	6	0.289062	0.289062
rihC_1		Non-specific ribonucleoside hydrolase RihC	74	24	6	13	92.5	35.1351	6.68056	0.000356232	1	0.0332413	7	4	3	1	1
group_811		hypothetical protein	74	24	6	13	92.5	35.1351	6.68056	0.000356232	1	0.0332413	5	2	4	0.375	1
group_3592		hypothetical protein	74	24	6	13	92.5	35.1351	6.68056	0.000356232	1	0.0332413	3	1	3	0.25	1
group_9783		hypothetical protein	74	24	6	13	92.5	35.1351	6.68056	0.000356232	1	0.0332413	2	1	2	0.5	1
group_9809		hypothetical protein	74	24	6	13	92.5	35.1351	6.68056	0.000356232	1	0.0332413	2	1	2	0.5	1
group_953	cocE	hypothetical protein	6	13	74	24	7.5	64.8649	0.149688	0.000356232	1	0.0332413	6	4	3	0.6875	1
group_6606		hypothetical protein	6	13	74	24	7.5	64.8649	0.149688	0.000356232	1	0.0332413	7	4	4	1	1
group_9818		Hemolysin H1U	6	13	74	24	7.5	64.8649	0.149688	0.000356232	1	0.0332413	4	3	3	0.625	0.625
group_10732		hypothetical protein	38	5	42	32	47.5	86.4865	5.79048	0.000386432	1	0.0357477	8	4	4	1	1
cntM		Staphylopine synthase	79	29	1	8	98.75	21.6216	21.7931	0.00038904	1	0.0357477	3	3	1	0.25	1
group_9964		hypothetical protein	1	8	79	29	1.25	78.3784	0.0458861	0.00038904	1	0.0357477	4	1	4	0.125	0.625
group_9920	blaI	Penicillinase repressor	1	8	79	29	1.25	78.3784	0.0458861	0.00038904	1	0.0357477	5	1	4	0.375	0.375
group_6835	pnoA	Nitronate monooxygenase	1	8	79	29	1.25	78.3784	0.0458861	0.00038904	1	0.0357477	4	1	3	0.625	0.625
group_2763		hypothetical protein	32	3	48	34	40	91.8919	7.55556	0.000397767	1	0.0363943	13	11	3	0.0224609	0.0922852
group_6649		hypothetical protein	73	23	7	14	91.25	37.8378	6.34783	0.000416711	1	0.0363943	5	2	4	0.375	1
agrB		Accessory gene regulator protein B	73	23	7	14	91.25	37.8378	6.34783	0.000416711	1	0.0363943	4	2	3	0.625	1
lacE_1		PTS system lactose-specific EIICB component	73	23	7	14	91.25	37.8378	6.34783	0.000416711	1	0.0363943	3	1	3	0.25	1
cadC		Cadmium resistance transcriptional regulatory protein CadC	73	23	7	14	91.25	37.8378	6.34783	0.000416711	1	0.0363943	5	2	4	0.375	1
group_14207		hypothetical protein	73	23	7	14	91.25	37.8378	6.34783	0.000416711	1	0.0363943	3	2	2	1	1
group_622		hypothetical protein	73	23	7	14	91.25	37.8378	6.34783	0.000416711	1	0.0363943	5	2	4	0.375	1
group_1656	purD_2	Phosphoribosylamine--glycine ligase	7	14	73	23	8.75	62.1622	0.157534	0.000416711	1	0.0363943	6	4	3	0.6875	1
group_6648		hypothetical protein	7	14	73	23	8.75	62.1622	0.157534	0.000416711	1	0.0363943	5	4	2	0.375	1
trpB_1		Tryptophan synthase beta chain	75	25	5	12	93.75	32.4324	7.2	0.000423936	1	0.0363943	2	1	2	0.5	1
group_9577		hypothetical protein	75	25	5	12	93.75	32.4324	7.2	0.000423936	1	0.0363943	2	1	2	0.5	1
group_9820		hypothetical protein	75	25	5	12	93.75	32.4324	7.2	0.000423936	1	0.0363943	2	1	2	0.5	1
group_6862		hypothetical protein	75	25	5	12	93.75	32.4324	7.2	0.000423936	1	0.0363943	2	1	2	0.5	1
group_14092	xerC_1	Tyrosine recombinase XerC	5	12	75	25	6.25	67.5676	0.138889	0.000423936	1	0.0363943	5	3	3	1	1
group_14110		hypothetical protein	5	12	75	25	6.25	67.5676	0.138889	0.000423936	1	0.0363943	5	3	3	1	1
fosB		Metallothiol transferase FosB	5	12	75	25	6.25	67.5676	0.138889	0.000423936	1	0.0363943	3	3	1	0.25	1
group_4905		hypothetical protein	5	12	75	25	6.25	67.5676	0.138889	0.000423936	1	0.0363943	2	2	1	0.5	1
group_4682		hypothetical protein	5	12	75	25	6.25	67.5676	0.138889	0.000423936	1	0.0363943	6	3	4	0.6875	1
group_4690		hypothetical protein	5	12	75	25	6.25	67.5676	0.138889	0.000423936	1	0.0363943	5	3	3	1	1
group_6603		hypothetical protein	5	12	75	25	6.25	67.5676	0.138889	0.000423936	1	0.0363943	5	3	3	1	1
hxlR		HTH-type transcriptional activator HxlR	5	12	75	25	6.25	67.5676	0.138889	0.000423936	1	0.0363943	5	3	4	0.375	1
mqo2_3		putative malate:quinone oxidoreductase 2	5	12	75	25	6.25	67.5676	0.138889	0.000423936	1	0.0363943	5	3	4	0.375	1
arcC1_2		Carbamate kinase 1	5	12	75	25	6.25	67.5676	0.138889	0.000423936	1	0.0363943	7	4	4	1	1
group_3654	mggB	Mannosylglucosyl-3-phosphoglycerate phosphatase	4	11	76	26	5	70.2703	0.124402	0.000480171	1	0.0395279	3	3	2	0.25	1
group_14349		hypothetical protein	4	11	76	26	5	70.2703	0.124402	0.000480171	1	0.0395279	2	2	2	0.5	0.5
group_14495		hypothetical protein	4	11	76	26	5	70.2703	0.124402	0.000480171	1	0.0395279	2	2	2	0.5	0.5
group_168	aldA_2	Lactaldehyde dehydrogenase	4	11	76	26	5	70.2703	0.124402	0.000480171	1	0.0395279	2	2	2	0.5	0.5
group_4912		hypothetical protein	4	11	76	26	5	70.2703	0.124402	0.000480171	1	0.0395279	3	3	1	0.25	1
group_4934	argR_3	Arginine repressor	4	11	76	26	5	70.2703	0.124402	0.000480171	1	0.0395279	5	3	3	1	1
group_99		hypothetical protein	4	11	76	26	5	70.2703	0.124402	0.000480171	1	0.0395279	5	3	5	0.0625	1
group_6833		hypothetical protein	4	11	76	26	5	70.2703	0.124402	0.000480171	1	0.0395279	4	2	3	0.625	1
group_2592		hypothetical protein	76	26	4	11	95	29.7297	8.03846	0.000480171	1	0.0395279	6	4	3	0.6875	1
group_3510		hypothetical protein	76	26	4	11	95	29.7297	8.03846	0.000480171	1	0.0395279	6	4	3	0.6875	1
group_2003		hypothetical protein	76	26	4	11	95	29.7297	8.03846	0.000480171	1	0.0395279	3	1	3	0.25	1
group_3473		hypothetical protein	76	26	4	11	95	29.7297	8.03846	0.000480171	1	0.0395279	3	1	3	0.25	1
rho		Transcription termination factor Rho	76	26	4	11	95	29.7297	8.03846	0.000480171	1	0.0395279	5	2	4	0.375	1
trpC		Indole-3-glycerol phosphate synthase	76	26	4	11	95	29.7297	8.03846	0.000480171	1	0.0395279	3	1	3	0.25	1
group_14226		hypothetical protein	76	26	4	11	95	29.7297	8.03846	0.000480171	1	0.0395279	3	2	2	1	1
tarF		hypothetical protein	78	28	2	9	97.5	24.3243	12.5357	0.000486192	1	0.0396973	6	5	2	0.21875	0.6875
mdtA		hypothetical protein	2	9	78	28	2.5	75.6757	0.0797721	0.000486192	1	0.0396973	2	1	2	0.5	1
group_10032		hypothetical protein	2	9	78	28	2.5	75.6757	0.0797721	0.000486192	1	0.0396973	5	2	3	1	1
group_6788		hypothetical protein	77	27	3	10	96.25	27.027	9.50617	0.000508419	1	0.0411764	5	4	2	0.375	1
ebh_2		Extracellular matrix-binding protein ebh	3	10	77	27	3.75	72.973	0.105195	0.000508419	1	0.0411764	6	3	5	0.21875	1
group_4858		hypothetical protein	3	10	77	27	3.75	72.973	0.105195	0.000508419	1	0.0411764	4	2	2	1	1
group_61		IS6 family transposase IS431L	19	0	61	37	23.75	100	inf	0.000691049	1	0.0558171	12	12	0	0.000488281	0.000488281
group_2583		hypothetical protein	72	23	8	14	90	37.8378	5.47826	0.000696509	1	0.0559572	11	6	6	1	1
arsC		Arsenate reductase	72	23	8	14	90	37.8378	5.47826	0.000696509	1	0.0559572	6	2	5	0.21875	0.6875
group_9816		hypothetical protein	66	19	14	18	82.5	48.6486	4.46617	0.000742998	1	0.0593999	14	6	10	0.179565	0.790527
group_10053		hypothetical protein	0	6	80	31	0	83.7838	0	0.000743314	1	0.0593999	4	0	4	0.125	0.125
group_6883		hypothetical protein	37	5	43	32	46.25	86.4865	5.50698	0.000759518	1	0.0605338	6	3	4	0.6875	1
pls		hypothetical protein	69	21	11	16	86.25	43.2432	4.77922	0.000797667	1	0.0634061	13	7	8	0.581055	1
group_10741		IS6 family transposase ISSau6	36	5	44	32	45	86.4865	5.23636	0.00081831	1	0.0648754	11	7	4	0.548828	0.548828
group_3616		hypothetical protein	64	18	16	19	80	51.3514	4.22222	0.000987246	1	0.0780626	12	5	7	0.774414	0.774414
group_14099		hypothetical protein	5	11	75	26	6.25	70.2703	0.157576	0.00118216	1	0.0892472	5	3	3	1	1
group_3508		hypothetical protein	5	11	75	26	6.25	70.2703	0.157576	0.00118216	1	0.0892472	5	3	3	1	1
group_4692		hypothetical protein	5	11	75	26	6.25	70.2703	0.157576	0.00118216	1	0.0892472	6	3	4	0.6875	1
group_6604		hypothetical protein	5	11	75	26	6.25	70.2703	0.157576	0.00118216	1	0.0892472	5	3	3	1	1
group_6607		hypothetical protein	5	11	75	26	6.25	70.2703	0.157576	0.00118216	1	0.0892472	5	3	3	1	1
group_9535		hypothetical protein	5	11	75	26	6.25	70.2703	0.157576	0.00118216	1	0.0892472	5	3	3	1	1
group_9536		hypothetical protein	5	11	75	26	6.25	70.2703	0.157576	0.00118216	1	0.0892472	5	3	3	1	1
group_14105		hypothetical protein	5	11	75	26	6.25	70.2703	0.157576	0.00118216	1	0.0892472	5	3	3	1	1
group_14436		hypothetical protein	5	11	75	26	6.25	70.2703	0.157576	0.00118216	1	0.0892472	5	3	3	1	1
group_6605		hypothetical protein	5	11	75	26	6.25	70.2703	0.157576	0.00118216	1	0.0892472	5	3	3	1	1
group_738	rho	Transcription termination factor Rho	5	11	75	26	6.25	70.2703	0.157576	0.00118216	1	0.0892472	6	5	2	0.21875	0.6875
arcA_3		Arginine deiminase	5	11	75	26	6.25	70.2703	0.157576	0.00118216	1	0.0892472	6	4	3	0.6875	1
group_9529		hypothetical protein	5	11	75	26	6.25	70.2703	0.157576	0.00118216	1	0.0892472	5	3	3	1	1
group_9538		hypothetical protein	5	11	75	26	6.25	70.2703	0.157576	0.00118216	1	0.0892472	5	3	3	1	1
group_14232		hypothetical protein	5	11	75	26	6.25	70.2703	0.157576	0.00118216	1	0.0892472	5	3	3	1	1
group_1582		hypothetical protein	75	26	5	11	93.75	29.7297	6.34615	0.00118216	1	0.0892472	7	4	4	1	1
group_9772		hypothetical protein	75	26	5	11	93.75	29.7297	6.34615	0.00118216	1	0.0892472	4	1	4	0.125	0.625
group_6629		hypothetical protein	75	26	5	11	93.75	29.7297	6.34615	0.00118216	1	0.0892472	3	1	3	0.25	1
group_2595		hypothetical protein	79	30	1	7	98.75	18.9189	18.4333	0.00126442	1	0.0931181	2	2	1	0.5	1
cntE		Staphylopine export protein	79	30	1	7	98.75	18.9189	18.4333	0.00126442	1	0.0931181	2	2	1	0.5	1
cntF		Metal-staphylopine import system ATP-binding protein CntF	79	30	1	7	98.75	18.9189	18.4333	0.00126442	1	0.0931181	2	2	1	0.5	1
cntD		Metal-staphylopine import system ATP-binding protein CntD	79	30	1	7	98.75	18.9189	18.4333	0.00126442	1	0.0931181	2	2	1	0.5	1
cntA		Metal-staphylopine-binding protein CntA	79	30	1	7	98.75	18.9189	18.4333	0.00126442	1	0.0931181	2	2	1	0.5	1
cntC		Metal-staphylopine import system permease protein CntC	79	30	1	7	98.75	18.9189	18.4333	0.00126442	1	0.0931181	2	2	1	0.5	1
cntB		Metal-staphylopine import system permease protein CntB	79	30	1	7	98.75	18.9189	18.4333	0.00126442	1	0.0931181	2	2	1	0.5	1
group_6911		hypothetical protein	1	7	79	30	1.25	81.0811	0.0542495	0.00126442	1	0.0931181	3	1	3	0.25	1
group_14322		hypothetical protein	1	7	79	30	1.25	81.0811	0.0542495	0.00126442	1	0.0931181	2	1	2	0.5	1
group_9860	btuD_2	Vitamin B12 import ATP-binding protein BtuD	1	7	79	30	1.25	81.0811	0.0542495	0.00126442	1	0.0931181	2	1	2	0.5	1
group_14230		hypothetical protein	43	8	37	29	53.75	78.3784	4.21284	0.00128146	1	0.0941419	15	11	5	0.118469	0.301758
group_14240		hypothetical protein	76	27	4	10	95	27.027	7.03704	0.00136416	1	0.0982946	10	6	4	0.753906	0.753906
ydhK		putative protein YdhK	76	27	4	10	95	27.027	7.03704	0.00136416	1	0.0982946	6	2	4	0.6875	0.6875
mggB		Mannosylglucosyl-3-phosphoglycerate phosphatase	76	27	4	10	95	27.027	7.03704	0.00136416	1	0.0982946	4	2	3	0.625	1
group_6610		hypothetical protein	4	10	76	27	5	72.973	0.142105	0.00136416	1	0.0982946	5	2	3	1	1
group_6936		hypothetical protein	4	10	76	27	5	72.973	0.142105	0.00136416	1	0.0982946	4	2	2	1	1
group_9826		hypothetical protein	4	10	76	27	5	72.973	0.142105	0.00136416	1	0.0982946	3	2	2	1	1
group_14233		hypothetical protein	4	10	76	27	5	72.973	0.142105	0.00136416	1	0.0982946	3	2	2	1	1
gltR		HTH-type transcriptional regulator GltR	4	10	76	27	5	72.973	0.142105	0.00136416	1	0.0982946	3	2	2	1	1
group_14036		Antibacterial protein 2	78	29	2	8	97.5	21.6216	10.7586	0.00148327	1	0.101274	1	1	1	1	1
group_3512		hypothetical protein	78	29	2	8	97.5	21.6216	10.7586	0.00148327	1	0.101274	2	2	1	0.5	1
trpB_2		Tryptophan synthase beta chain	78	29	2	8	97.5	21.6216	10.7586	0.00148327	1	0.101274	2	2	1	0.5	1
group_6767		hypothetical protein	78	29	2	8	97.5	21.6216	10.7586	0.00148327	1	0.101274	1	1	1	1	1
comFA		ComF operon protein 1	78	29	2	8	97.5	21.6216	10.7586	0.00148327	1	0.101274	2	2	1	0.5	1
group_9719		hypothetical protein	78	29	2	8	97.5	21.6216	10.7586	0.00148327	1	0.101274	1	1	1	1	1
group_1924		hypothetical protein	78	29	2	8	97.5	21.6216	10.7586	0.00148327	1	0.101274	2	2	1	0.5	1
gntT		High-affinity gluconate transporter	78	29	2	8	97.5	21.6216	10.7586	0.00148327	1	0.101274	2	2	1	0.5	1
group_4864		hypothetical protein	78	29	2	8	97.5	21.6216	10.7586	0.00148327	1	0.101274	2	2	1	0.5	1
group_4928		hypothetical protein	2	8	78	29	2.5	78.3784	0.0929487	0.00148327	1	0.101274	2	1	2	0.5	1
group_1616		KsdD-like steroid dehydrogenase	2	8	78	29	2.5	78.3784	0.0929487	0.00148327	1	0.101274	2	1	2	0.5	1
pyrB_1		Aspartate carbamoyltransferase catalytic subunit	2	8	78	29	2.5	78.3784	0.0929487	0.00148327	1	0.101274	1	1	1	1	1
group_3644		hypothetical protein	2	8	78	29	2.5	78.3784	0.0929487	0.00148327	1	0.101274	1	1	1	1	1
group_9854	hin_1	DNA-invertase hin	2	8	78	29	2.5	78.3784	0.0929487	0.00148327	1	0.101274	1	1	1	1	1
group_9871		hypothetical protein	2	8	78	29	2.5	78.3784	0.0929487	0.00148327	1	0.101274	1	1	1	1	1
group_9872		hypothetical protein	2	8	78	29	2.5	78.3784	0.0929487	0.00148327	1	0.101274	1	1	1	1	1
group_9873		hypothetical protein	2	8	78	29	2.5	78.3784	0.0929487	0.00148327	1	0.101274	1	1	1	1	1
group_2071	blaZ	Beta-lactamase	2	8	78	29	2.5	78.3784	0.0929487	0.00148327	1	0.101274	5	2	4	0.375	1
group_635	crtN	4 4'-diapophytoene desaturase (4 4'-diaponeurosporene-forming)	2	8	78	29	2.5	78.3784	0.0929487	0.00148327	1	0.101274	5	2	5	0.0625	1
group_9825		hypothetical protein	2	8	78	29	2.5	78.3784	0.0929487	0.00148327	1	0.101274	4	2	3	0.625	1
group_354		hypothetical protein	3	9	77	28	3.75	75.6757	0.121212	0.00148641	1	0.101274	4	3	2	0.625	1
group_3423	gntT	High-affinity gluconate transporter	3	9	77	28	3.75	75.6757	0.121212	0.00148641	1	0.101274	3	2	3	0.25	1
dapL		LL-diaminopimelate aminotransferase	3	9	77	28	3.75	75.6757	0.121212	0.00148641	1	0.101274	5	3	4	0.375	1
group_973		hypothetical protein	3	9	77	28	3.75	75.6757	0.121212	0.00148641	1	0.101274	7	3	6	0.125	1
menH_2		2-succinyl-6-hydroxy-2 4-cyclohexadiene-1-carboxylate synthase	74	25	6	12	92.5	32.4324	5.92	0.00151712	1	0.102208	6	5	4	0.21875	0.6875
group_9909		hypothetical protein	6	12	74	25	7.5	67.5676	0.168919	0.00151712	1	0.102208	4	4	1	0.125	0.625
menH_3		2-succinyl-6-hydroxy-2 4-cyclohexadiene-1-carboxylate synthase	6	12	74	25	7.5	67.5676	0.168919	0.00151712	1	0.102208	6	4	5	0.21875	0.6875
group_14194		3-hexulose-6-phosphate synthase	6	12	74	25	7.5	67.5676	0.168919	0.00151712	1	0.102208	6	4	4	0.6875	0.6875
group_9767		putative protein	6	12	74	25	7.5	67.5676	0.168919	0.00151712	1	0.102208	6	4	4	0.6875	0.6875
group_2037		hypothetical protein	47	10	33	27	58.75	72.973	3.84545	0.00155904	1	0.104563	15	9	7	0.607239	1
group_2716		hypothetical protein	47	10	33	27	58.75	72.973	3.84545	0.00155904	1	0.104563	13	3	10	0.0922852	0.0922852
group_3613		hypothetical protein	65	19	15	18	81.25	48.6486	4.10526	0.00166097	1	0.111152	11	4	8	0.226562	0.548828
group_10921		hypothetical protein	21	1	59	36	26.25	97.2973	12.8136	0.00178957	1	0.119492	13	12	1	0.00341797	0.00341797
group_14229		hypothetical protein	37	6	43	31	46.25	83.7838	4.44574	0.00186984	1	0.124574	14	11	4	0.057373	0.179565
group_9833		Antibacterial protein 3	69	22	11	15	86.25	40.5405	4.27686	0.0018925	1	0.125805	11	5	8	0.226562	1
group_2710		hypothetical protein	12	16	68	21	15	56.7568	0.231618	0.00196238	1	0.129876	10	7	3	0.34375	0.34375
group_981	cadC	Cadmium resistance transcriptional regulatory protein CadC	12	16	68	21	15	56.7568	0.231618	0.00196238	1	0.129876	10	7	3	0.34375	0.34375
group_6772		hypothetical protein	71	23	9	14	88.75	37.8378	4.80193	0.00198577	1	0.130847	7	2	6	0.125	0.453125
group_6765		putative protein	9	14	71	23	11.25	62.1622	0.208249	0.00198577	1	0.130847	10	8	4	0.109375	0.753906
argF_2		Ornithine carbamoyltransferase	7	12	73	25	8.75	67.5676	0.199772	0.00239091	1	0.157198	8	5	4	0.726562	1
group_1132		hypothetical protein	16	0	64	37	20	100	inf	0.00252138	1	0.157638	4	4	0	0.125	0.125
group_10057		hypothetical protein	0	5	80	32	0	86.4865	0	0.0026016	1	0.157638	3	0	3	0.25	0.25
group_9853		hypothetical protein	0	5	80	32	0	86.4865	0	0.0026016	1	0.157638	3	0	3	0.25	0.25
group_14996		hypothetical protein	0	5	80	32	0	86.4865	0	0.0026016	1	0.157638	3	0	3	0.25	0.25
group_2762		hypothetical protein	0	5	80	32	0	86.4865	0	0.0026016	1	0.157638	3	0	3	0.25	0.25
group_4998		hypothetical protein	0	5	80	32	0	86.4865	0	0.0026016	1	0.157638	5	0	5	0.0625	0.0625
group_6957		hypothetical protein	0	5	80	32	0	86.4865	0	0.0026016	1	0.157638	3	0	3	0.25	0.25
group_9822		hypothetical protein	62	18	18	19	77.5	51.3514	3.6358	0.0026798	1	0.157638	13	5	8	0.581055	0.581055
group_6821		hypothetical protein	70	23	10	14	87.5	37.8378	4.26087	0.00277439	1	0.157638	6	2	5	0.21875	0.6875
group_650		hypothetical protein	52	13	28	24	65	64.8649	3.42857	0.00293772	1	0.157638	15	6	11	0.118469	0.607239
group_15556		hypothetical protein	20	1	60	36	25	97.2973	12	0.00340404	1	0.157638	10	9	1	0.0214844	0.0214844
group_6832		hypothetical protein	74	26	6	11	92.5	29.7297	5.21795	0.00342085	1	0.157638	8	5	5	0.726562	0.726562
group_29		hypothetical protein	6	11	74	26	7.5	70.2703	0.191646	0.00342085	1	0.157638	5	4	4	0.375	0.375
group_14109		hypothetical protein	6	11	74	26	7.5	70.2703	0.191646	0.00342085	1	0.157638	6	4	3	0.6875	1
group_9540		hypothetical protein	6	11	74	26	7.5	70.2703	0.191646	0.00342085	1	0.157638	6	4	3	0.6875	1
hsdM		Type I restriction enzyme EcoKI M protein	65	20	15	17	81.25	45.9459	3.68333	0.00347086	1	0.157638	10	4	8	0.109375	0.753906
group_14239		hypothetical protein	35	6	45	31	43.75	83.7838	4.01852	0.00368017	1	0.157638	14	11	4	0.057373	0.179565
group_9541	lytO	putative autolysin LytO	4	9	76	28	5	75.6757	0.163743	0.00368688	1	0.157638	4	2	2	1	1
group_9534		hypothetical protein	4	9	76	28	5	75.6757	0.163743	0.00368688	1	0.157638	5	2	3	1	1
group_14098		hypothetical protein	4	9	76	28	5	75.6757	0.163743	0.00368688	1	0.157638	5	2	3	1	1
group_9537		hypothetical protein	4	9	76	28	5	75.6757	0.163743	0.00368688	1	0.157638	4	2	2	1	1
group_14234		hypothetical protein	4	9	76	28	5	75.6757	0.163743	0.00368688	1	0.157638	2	2	1	0.5	1
group_6837		hypothetical protein	4	9	76	28	5	75.6757	0.163743	0.00368688	1	0.157638	2	2	1	0.5	1
group_9829		hypothetical protein	4	9	76	28	5	75.6757	0.163743	0.00368688	1	0.157638	3	2	2	1	1
saeS		Histidine protein kinase SaeS	79	31	1	6	98.75	16.2162	15.2903	0.00395764	1	0.157638	1	1	1	1	1
cntL		D-histidine 2-aminobutanoyltransferase	79	31	1	6	98.75	16.2162	15.2903	0.00395764	1	0.157638	1	1	1	1	1
kdpC		Potassium-transporting ATPase KdpC subunit	79	31	1	6	98.75	16.2162	15.2903	0.00395764	1	0.157638	1	1	1	1	1
cntK		Histidine racemase	79	31	1	6	98.75	16.2162	15.2903	0.00395764	1	0.157638	1	1	1	1	1
tagE		Poly(glycerol-phosphate) alpha-glucosyltransferase	79	31	1	6	98.75	16.2162	15.2903	0.00395764	1	0.157638	2	2	1	0.5	1
dppE		Dipeptide-binding protein DppE	1	6	79	31	1.25	83.7838	0.0654008	0.00395764	1	0.157638	2	1	2	0.5	1
group_2782	tagE	Poly(glycerol-phosphate) alpha-glucosyltransferase	1	6	79	31	1.25	83.7838	0.0654008	0.00395764	1	0.157638	2	1	2	0.5	1
group_14369		hypothetical protein	1	6	79	31	1.25	83.7838	0.0654008	0.00395764	1	0.157638	3	1	2	1	1
group_14581		hypothetical protein	1	6	79	31	1.25	83.7838	0.0654008	0.00395764	1	0.157638	2	1	2	0.5	1
group_14638	mdtD_2	Putative multidrug resistance protein MdtD	1	6	79	31	1.25	83.7838	0.0654008	0.00395764	1	0.157638	1	1	1	1	1
group_14639	saeS	Histidine protein kinase SaeS	1	6	79	31	1.25	83.7838	0.0654008	0.00395764	1	0.157638	1	1	1	1	1
group_14646		hypothetical protein	1	6	79	31	1.25	83.7838	0.0654008	0.00395764	1	0.157638	1	1	1	1	1
hom		Homoserine dehydrogenase	1	6	79	31	1.25	83.7838	0.0654008	0.00395764	1	0.157638	2	1	2	0.5	1
group_6944		hypothetical protein	1	6	79	31	1.25	83.7838	0.0654008	0.00395764	1	0.157638	3	1	2	1	1
group_9928		hypothetical protein	1	6	79	31	1.25	83.7838	0.0654008	0.00395764	1	0.157638	2	1	2	0.5	1
group_14636	kdpC	Potassium-transporting ATPase KdpC subunit	1	6	79	31	1.25	83.7838	0.0654008	0.00395764	1	0.157638	1	1	1	1	1
group_14637		hypothetical protein	1	6	79	31	1.25	83.7838	0.0654008	0.00395764	1	0.157638	1	1	1	1	1
group_14661		hypothetical protein	1	6	79	31	1.25	83.7838	0.0654008	0.00395764	1	0.157638	1	1	1	1	1
group_1531		hypothetical protein	1	6	79	31	1.25	83.7838	0.0654008	0.00395764	1	0.157638	3	1	3	0.25	1
group_9892		hypothetical protein	1	6	79	31	1.25	83.7838	0.0654008	0.00395764	1	0.157638	3	1	2	1	1
group_6930		hypothetical protein	1	6	79	31	1.25	83.7838	0.0654008	0.00395764	1	0.157638	1	1	1	1	1
group_1158		hypothetical protein	3	8	77	29	3.75	78.3784	0.141234	0.00414215	1	0.157638	5	3	3	1	1
sarX		HTH-type transcriptional regulator SarX	77	29	3	8	96.25	21.6216	7.08046	0.00414215	1	0.157638	3	2	2	1	1
group_14213		hypothetical protein	77	29	3	8	96.25	21.6216	7.08046	0.00414215	1	0.157638	3	2	2	1	1
group_44		hypothetical protein	9	13	71	24	11.25	64.8649	0.23402	0.00420578	1	0.157638	10	8	4	0.109375	0.753906
group_6764		putative protein	71	24	9	13	88.75	35.1351	4.27315	0.00420578	1	0.157638	10	4	8	0.109375	0.753906
group_1354		hypothetical protein	78	30	2	7	97.5	18.9189	9.1	0.00432827	1	0.157638	1	1	1	1	1
rnhC		Ribonuclease HIII	78	30	2	7	97.5	18.9189	9.1	0.00432827	1	0.157638	1	1	1	1	1
group_14033		dITP/XTP pyrophosphatase	78	30	2	7	97.5	18.9189	9.1	0.00432827	1	0.157638	1	1	1	1	1
group_14034		hypothetical protein	78	30	2	7	97.5	18.9189	9.1	0.00432827	1	0.157638	1	1	1	1	1
group_14035		Antibacterial protein 2	78	30	2	7	97.5	18.9189	9.1	0.00432827	1	0.157638	1	1	1	1	1
rl5		Polyphenol oxidase	78	30	2	7	97.5	18.9189	9.1	0.00432827	1	0.157638	1	1	1	1	1
catE_2		Catechol-2 3-dioxygenase	78	30	2	7	97.5	18.9189	9.1	0.00432827	1	0.157638	1	1	1	1	1
lspA		Lipoprotein signal peptidase	78	30	2	7	97.5	18.9189	9.1	0.00432827	1	0.157638	1	1	1	1	1
coaBC		Coenzyme A biosynthesis bifunctional protein CoaBC	78	30	2	7	97.5	18.9189	9.1	0.00432827	1	0.157638	1	1	1	1	1
def1		Peptide deformylase 1	78	30	2	7	97.5	18.9189	9.1	0.00432827	1	0.157638	1	1	1	1	1
fmt		Methionyl-tRNA formyltransferase	78	30	2	7	97.5	18.9189	9.1	0.00432827	1	0.157638	1	1	1	1	1
rsmB		Ribosomal RNA small subunit methyltransferase B	78	30	2	7	97.5	18.9189	9.1	0.00432827	1	0.157638	1	1	1	1	1
thiN		Thiamine pyrophosphokinase	78	30	2	7	97.5	18.9189	9.1	0.00432827	1	0.157638	1	1	1	1	1
group_14067		hypothetical protein	78	30	2	7	97.5	18.9189	9.1	0.00432827	1	0.157638	1	1	1	1	1
queD		6-carboxy-5 6 7 8-tetrahydropterin synthase	78	30	2	7	97.5	18.9189	9.1	0.00432827	1	0.157638	1	1	1	1	1
group_14072		hypothetical protein	78	30	2	7	97.5	18.9189	9.1	0.00432827	1	0.157638	1	1	1	1	1
ghrB_1		Glyoxylate/hydroxypyruvate reductase B	78	30	2	7	97.5	18.9189	9.1	0.00432827	1	0.157638	1	1	1	1	1
group_14074		hypothetical protein	78	30	2	7	97.5	18.9189	9.1	0.00432827	1	0.157638	1	1	1	1	1
pepA_2		Cytosol aminopeptidase	78	30	2	7	97.5	18.9189	9.1	0.00432827	1	0.157638	1	1	1	1	1
group_14076		hypothetical protein	78	30	2	7	97.5	18.9189	9.1	0.00432827	1	0.157638	1	1	1	1	1
mnhG1		Na(+)/H(+) antiporter subunit G1	78	30	2	7	97.5	18.9189	9.1	0.00432827	1	0.157638	1	1	1	1	1
kapB		Kinase-associated lipoprotein B	78	30	2	7	97.5	18.9189	9.1	0.00432827	1	0.157638	1	1	1	1	1
group_14079		hypothetical protein	78	30	2	7	97.5	18.9189	9.1	0.00432827	1	0.157638	1	1	1	1	1
argH		Argininosuccinate lyase	78	30	2	7	97.5	18.9189	9.1	0.00432827	1	0.157638	1	1	1	1	1
rluD_1		Ribosomal large subunit pseudouridine synthase D	78	30	2	7	97.5	18.9189	9.1	0.00432827	1	0.157638	1	1	1	1	1
group_14082		hypothetical protein	78	30	2	7	97.5	18.9189	9.1	0.00432827	1	0.157638	1	1	1	1	1
cdr		Coenzyme A disulfide reductase	78	30	2	7	97.5	18.9189	9.1	0.00432827	1	0.157638	1	1	1	1	1
hisC_1		Histidinol-phosphate aminotransferase	78	30	2	7	97.5	18.9189	9.1	0.00432827	1	0.157638	1	1	1	1	1
group_14088		hypothetical protein	78	30	2	7	97.5	18.9189	9.1	0.00432827	1	0.157638	1	1	1	1	1
group_14115		hypothetical protein	78	30	2	7	97.5	18.9189	9.1	0.00432827	1	0.157638	1	1	1	1	1
suhB_2		Inositol-1-monophosphatase	78	30	2	7	97.5	18.9189	9.1	0.00432827	1	0.157638	1	1	1	1	1
fabG_1		3-oxoacyl-[acyl-carrier-protein] reductase FabG	78	30	2	7	97.5	18.9189	9.1	0.00432827	1	0.157638	1	1	1	1	1
truB		tRNA pseudouridine synthase B	78	30	2	7	97.5	18.9189	9.1	0.00432827	1	0.157638	1	1	1	1	1
rplGA		putative ribosomal protein YlxQ	78	30	2	7	97.5	18.9189	9.1	0.00432827	1	0.157638	1	1	1	1	1
ykoD		Putative HMP/thiamine import ATP-binding protein YkoD	78	30	2	7	97.5	18.9189	9.1	0.00432827	1	0.157638	1	1	1	1	1
purK		N5-carboxyaminoimidazole ribonucleotide synthase	78	30	2	7	97.5	18.9189	9.1	0.00432827	1	0.157638	1	1	1	1	1
scrB		Sucrose-6-phosphate hydrolase	78	30	2	7	97.5	18.9189	9.1	0.00432827	1	0.157638	1	1	1	1	1
scrK		Fructokinase	78	30	2	7	97.5	18.9189	9.1	0.00432827	1	0.157638	1	1	1	1	1
group_14162		hypothetical protein	78	30	2	7	97.5	18.9189	9.1	0.00432827	1	0.157638	1	1	1	1	1
dapH_2		2 3 4 5-tetrahydropyridine-2 6-dicarboxylate N-acetyltransferase	78	30	2	7	97.5	18.9189	9.1	0.00432827	1	0.157638	1	1	1	1	1
ymcA		putative protein YmcA	78	30	2	7	97.5	18.9189	9.1	0.00432827	1	0.157638	1	1	1	1	1
nos		Nitric oxide synthase oxygenase	78	30	2	7	97.5	18.9189	9.1	0.00432827	1	0.157638	1	1	1	1	1
rlmCD		23S rRNA (uracil-C(5))-methyltransferase RlmCD	78	30	2	7	97.5	18.9189	9.1	0.00432827	1	0.157638	1	1	1	1	1
feuB		Iron-uptake system permease protein FeuB	78	30	2	7	97.5	18.9189	9.1	0.00432827	1	0.157638	1	1	1	1	1
dhaL		PEP-dependent dihydroxyacetone kinase ADP-binding subunit DhaL	78	30	2	7	97.5	18.9189	9.1	0.00432827	1	0.157638	1	1	1	1	1
dhaM		PTS-dependent dihydroxyacetone kinase phosphotransferase subunit DhaM	78	30	2	7	97.5	18.9189	9.1	0.00432827	1	0.157638	1	1	1	1	1
trpA		Tryptophan synthase alpha chain	78	30	2	7	97.5	18.9189	9.1	0.00432827	1	0.157638	1	1	1	1	1
group_14176		hypothetical protein	78	30	2	7	97.5	18.9189	9.1	0.00432827	1	0.157638	1	1	1	1	1
msrA1		Peptide methionine sulfoxide reductase MsrA 1	78	30	2	7	97.5	18.9189	9.1	0.00432827	1	0.157638	1	1	1	1	1
aldH1		4 4'-diaponeurosporen-aldehyde dehydrogenase	78	30	2	7	97.5	18.9189	9.1	0.00432827	1	0.157638	1	1	1	1	1
rutB		Peroxyureidoacrylate/ureidoacrylate amidohydrolase RutB	78	30	2	7	97.5	18.9189	9.1	0.00432827	1	0.157638	1	1	1	1	1
thrB_1		Homoserine kinase	78	30	2	7	97.5	18.9189	9.1	0.00432827	1	0.157638	1	1	1	1	1
group_14214		hypothetical protein	78	30	2	7	97.5	18.9189	9.1	0.00432827	1	0.157638	1	1	1	1	1
gpmA_2		2 3-bisphosphoglycerate-dependent phosphoglycerate mutase	78	30	2	7	97.5	18.9189	9.1	0.00432827	1	0.157638	1	1	1	1	1
purC		Phosphoribosylaminoimidazole-succinocarboxamide synthase	78	30	2	7	97.5	18.9189	9.1	0.00432827	1	0.157638	1	1	1	1	1
cydD		ATP-binding/permease protein CydD	78	30	2	7	97.5	18.9189	9.1	0.00432827	1	0.157638	1	1	1	1	1
group_2573		hypothetical protein	78	30	2	7	97.5	18.9189	9.1	0.00432827	1	0.157638	1	1	1	1	1
group_3500		hypothetical protein	78	30	2	7	97.5	18.9189	9.1	0.00432827	1	0.157638	1	1	1	1	1
isdF		putative heme-iron transport system permease protein IsdF	78	30	2	7	97.5	18.9189	9.1	0.00432827	1	0.157638	1	1	1	1	1
saeR		Response regulator SaeR	78	30	2	7	97.5	18.9189	9.1	0.00432827	1	0.157638	1	1	1	1	1
group_4657		hypothetical protein	78	30	2	7	97.5	18.9189	9.1	0.00432827	1	0.157638	1	1	1	1	1
yjbK		Putative triphosphatase YjbK	78	30	2	7	97.5	18.9189	9.1	0.00432827	1	0.157638	1	1	1	1	1
cinA		Putative competence-damage inducible protein	78	30	2	7	97.5	18.9189	9.1	0.00432827	1	0.157638	1	1	1	1	1
mutS_1		DNA mismatch repair protein MutS	78	30	2	7	97.5	18.9189	9.1	0.00432827	1	0.157638	1	1	1	1	1
proC_2		Pyrroline-5-carboxylate reductase	78	30	2	7	97.5	18.9189	9.1	0.00432827	1	0.157638	1	1	1	1	1
group_4812		Acetyltransferase	78	30	2	7	97.5	18.9189	9.1	0.00432827	1	0.157638	1	1	1	1	1
group_4897		hypothetical protein	78	30	2	7	97.5	18.9189	9.1	0.00432827	1	0.157638	1	1	1	1	1
group_4991		hypothetical protein	78	30	2	7	97.5	18.9189	9.1	0.00432827	1	0.157638	1	1	1	1	1
rlmB		Putative TrmH family tRNA/rRNA methyltransferase	78	30	2	7	97.5	18.9189	9.1	0.00432827	1	0.157638	1	1	1	1	1
group_6483		hypothetical protein	78	30	2	7	97.5	18.9189	9.1	0.00432827	1	0.157638	1	1	1	1	1
group_6560		hypothetical protein	78	30	2	7	97.5	18.9189	9.1	0.00432827	1	0.157638	1	1	1	1	1
yciC_1		Putative metal chaperone YciC	78	30	2	7	97.5	18.9189	9.1	0.00432827	1	0.157638	1	1	1	1	1
menF		Isochorismate synthase MenF	78	30	2	7	97.5	18.9189	9.1	0.00432827	1	0.157638	1	1	1	1	1
nmoA		Nitronate monooxygenase	78	30	2	7	97.5	18.9189	9.1	0.00432827	1	0.157638	1	1	1	1	1
group_6593		hypothetical protein	78	30	2	7	97.5	18.9189	9.1	0.00432827	1	0.157638	1	1	1	1	1
tmcAL		tRNA(Met) cytidine acetate ligase	78	30	2	7	97.5	18.9189	9.1	0.00432827	1	0.157638	1	1	1	1	1
purD_2		Phosphoribosylamine--glycine ligase	78	30	2	7	97.5	18.9189	9.1	0.00432827	1	0.157638	1	1	1	1	1
fmtA		Teichoic acid D-alanine hydrolase	78	30	2	7	97.5	18.9189	9.1	0.00432827	1	0.157638	1	1	1	1	1
group_6715		hypothetical protein	78	30	2	7	97.5	18.9189	9.1	0.00432827	1	0.157638	1	1	1	1	1
tarB		Teichoic acid glycerol-phosphate primase	78	30	2	7	97.5	18.9189	9.1	0.00432827	1	0.157638	1	1	1	1	1
trpF		N-(5'-phosphoribosyl)anthranilate isomerase	78	30	2	7	97.5	18.9189	9.1	0.00432827	1	0.157638	1	1	1	1	1
desK		Sensor histidine kinase DesK	78	30	2	7	97.5	18.9189	9.1	0.00432827	1	0.157638	1	1	1	1	1
group_6808		hypothetical protein	78	30	2	7	97.5	18.9189	9.1	0.00432827	1	0.157638	1	1	1	1	1
mshD_3		Mycothiol acetyltransferase	78	30	2	7	97.5	18.9189	9.1	0.00432827	1	0.157638	1	1	1	1	1
yafV_2		Omega-amidase YafV	78	30	2	7	97.5	18.9189	9.1	0.00432827	1	0.157638	1	1	1	1	1
group_6965		hypothetical protein	78	30	2	7	97.5	18.9189	9.1	0.00432827	1	0.157638	1	1	1	1	1
fpuD		Petrobactin import ATP-binding protein FpuD	78	30	2	7	97.5	18.9189	9.1	0.00432827	1	0.157638	1	1	1	1	1
yfnB		Putative HAD-hydrolase YfnB	78	30	2	7	97.5	18.9189	9.1	0.00432827	1	0.157638	1	1	1	1	1
group_9377		hypothetical protein	78	30	2	7	97.5	18.9189	9.1	0.00432827	1	0.157638	1	1	1	1	1
yycB		putative transporter YycB	78	30	2	7	97.5	18.9189	9.1	0.00432827	1	0.157638	1	1	1	1	1
ypeA		Acetyltransferase YpeA	78	30	2	7	97.5	18.9189	9.1	0.00432827	1	0.157638	1	1	1	1	1
group_9462		hypothetical protein	78	30	2	7	97.5	18.9189	9.1	0.00432827	1	0.157638	1	1	1	1	1
ybaK		Cys-tRNA(Pro)/Cys-tRNA(Cys) deacylase YbaK	78	30	2	7	97.5	18.9189	9.1	0.00432827	1	0.157638	1	1	1	1	1
nagA		N-acetylglucosamine-6-phosphate deacetylase	78	30	2	7	97.5	18.9189	9.1	0.00432827	1	0.157638	1	1	1	1	1
pabA_2		Aminodeoxychorismate synthase component 2	78	30	2	7	97.5	18.9189	9.1	0.00432827	1	0.157638	1	1	1	1	1
aroD		3-dehydroquinate dehydratase	78	30	2	7	97.5	18.9189	9.1	0.00432827	1	0.157638	1	1	1	1	1
group_9501		hypothetical protein	78	30	2	7	97.5	18.9189	9.1	0.00432827	1	0.157638	1	1	1	1	1
group_9509	spsB_2	Signal peptidase IB	78	30	2	7	97.5	18.9189	9.1	0.00432827	1	0.157638	1	1	1	1	1
potD		Spermidine/putrescine-binding periplasmic protein	78	30	2	7	97.5	18.9189	9.1	0.00432827	1	0.157638	1	1	1	1	1
group_9551		hypothetical protein	78	30	2	7	97.5	18.9189	9.1	0.00432827	1	0.157638	1	1	1	1	1
group_9563		hypothetical protein	78	30	2	7	97.5	18.9189	9.1	0.00432827	1	0.157638	1	1	1	1	1
group_9626		hypothetical protein	78	30	2	7	97.5	18.9189	9.1	0.00432827	1	0.157638	1	1	1	1	1
rnhB		Ribonuclease HII	78	30	2	7	97.5	18.9189	9.1	0.00432827	1	0.157638	1	1	1	1	1
group_9636		hypothetical protein	78	30	2	7	97.5	18.9189	9.1	0.00432827	1	0.157638	1	1	1	1	1
group_9646		hypothetical protein	78	30	2	7	97.5	18.9189	9.1	0.00432827	1	0.157638	1	1	1	1	1
group_9658		hypothetical protein	78	30	2	7	97.5	18.9189	9.1	0.00432827	1	0.157638	1	1	1	1	1
group_9666		hypothetical protein	78	30	2	7	97.5	18.9189	9.1	0.00432827	1	0.157638	1	1	1	1	1
pabA_1		Aminodeoxychorismate/anthranilate synthase component 2	78	30	2	7	97.5	18.9189	9.1	0.00432827	1	0.157638	1	1	1	1	1
group_9720		hypothetical protein	78	30	2	7	97.5	18.9189	9.1	0.00432827	1	0.157638	1	1	1	1	1
group_9721		hypothetical protein	78	30	2	7	97.5	18.9189	9.1	0.00432827	1	0.157638	1	1	1	1	1
group_9723		hypothetical protein	78	30	2	7	97.5	18.9189	9.1	0.00432827	1	0.157638	1	1	1	1	1
MroQ		Membrane-embedded CAAX protease MroQ	78	30	2	7	97.5	18.9189	9.1	0.00432827	1	0.157638	1	1	1	1	1
group_9776	btuD_6	Vitamin B12 import ATP-binding protein BtuD	78	30	2	7	97.5	18.9189	9.1	0.00432827	1	0.157638	1	1	1	1	1
group_9778		putative protein	78	30	2	7	97.5	18.9189	9.1	0.00432827	1	0.157638	1	1	1	1	1
group_9794		hypothetical protein	78	30	2	7	97.5	18.9189	9.1	0.00432827	1	0.157638	1	1	1	1	1
arsB_1		Arsenical pump membrane protein	78	30	2	7	97.5	18.9189	9.1	0.00432827	1	0.157638	1	1	1	1	1
group_14068		hypothetical protein	78	30	2	7	97.5	18.9189	9.1	0.00432827	1	0.157638	1	1	1	1	1
group_14070		hypothetical protein	78	30	2	7	97.5	18.9189	9.1	0.00432827	1	0.157638	1	1	1	1	1
pgcA		Phosphoglucomutase	78	30	2	7	97.5	18.9189	9.1	0.00432827	1	0.157638	1	1	1	1	1
group_14181		hypothetical protein	78	30	2	7	97.5	18.9189	9.1	0.00432827	1	0.157638	1	1	1	1	1
group_14199		hypothetical protein	78	30	2	7	97.5	18.9189	9.1	0.00432827	1	0.157638	1	1	1	1	1
group_14202		hypothetical protein	78	30	2	7	97.5	18.9189	9.1	0.00432827	1	0.157638	1	1	1	1	1
hisC_2		Histidinol-phosphate aminotransferase	78	30	2	7	97.5	18.9189	9.1	0.00432827	1	0.157638	1	1	1	1	1
acpS		Holo-[acyl-carrier-protein] synthase	78	30	2	7	97.5	18.9189	9.1	0.00432827	1	0.157638	1	1	1	1	1
group_1594		hypothetical protein	78	30	2	7	97.5	18.9189	9.1	0.00432827	1	0.157638	1	1	1	1	1
yjaB		Peptidyl-lysine N-acetyltransferase YjaB	78	30	2	7	97.5	18.9189	9.1	0.00432827	1	0.157638	1	1	1	1	1
srtB		Sortase B	78	30	2	7	97.5	18.9189	9.1	0.00432827	1	0.157638	1	1	1	1	1
sbcD		Nuclease SbcCD subunit D	78	30	2	7	97.5	18.9189	9.1	0.00432827	1	0.157638	1	1	1	1	1
sbcC		Nuclease SbcCD subunit C	78	30	2	7	97.5	18.9189	9.1	0.00432827	1	0.157638	1	1	1	1	1
group_6827		hypothetical protein	78	30	2	7	97.5	18.9189	9.1	0.00432827	1	0.157638	1	1	1	1	1
group_9777		hypothetical protein	78	30	2	7	97.5	18.9189	9.1	0.00432827	1	0.157638	1	1	1	1	1
group_9801		hypothetical protein	78	30	2	7	97.5	18.9189	9.1	0.00432827	1	0.157638	1	1	1	1	1
group_9802		hypothetical protein	78	30	2	7	97.5	18.9189	9.1	0.00432827	1	0.157638	1	1	1	1	1
group_14071		hypothetical protein	78	30	2	7	97.5	18.9189	9.1	0.00432827	1	0.157638	1	1	1	1	1
group_14203		hypothetical protein	78	30	2	7	97.5	18.9189	9.1	0.00432827	1	0.157638	1	1	1	1	1
group_14219		hypothetical protein	78	30	2	7	97.5	18.9189	9.1	0.00432827	1	0.157638	1	1	1	1	1
gtfA_4		UDP-N-acetylglucosamine--peptide N-acetylglucosaminyltransferase GtfA subunit	78	30	2	7	97.5	18.9189	9.1	0.00432827	1	0.157638	4	4	1	0.125	0.625
group_6535		hypothetical protein	2	7	78	30	2.5	81.0811	0.10989	0.00432827	1	0.157638	3	2	2	1	1
group_1914	rhaS_1	HTH-type transcriptional activator RhaS	2	7	78	30	2.5	81.0811	0.10989	0.00432827	1	0.157638	3	2	2	1	1
group_6880		hypothetical protein	2	7	78	30	2.5	81.0811	0.10989	0.00432827	1	0.157638	2	2	1	0.5	1
group_1007		hypothetical protein	2	7	78	30	2.5	81.0811	0.10989	0.00432827	1	0.157638	1	1	1	1	1
group_12246	arsC	Arsenate reductase	2	7	78	30	2.5	81.0811	0.10989	0.00432827	1	0.157638	1	1	1	1	1
group_14445	trpA	Tryptophan synthase alpha chain	2	7	78	30	2.5	81.0811	0.10989	0.00432827	1	0.157638	1	1	1	1	1
trpB		Tryptophan synthase beta chain	2	7	78	30	2.5	81.0811	0.10989	0.00432827	1	0.157638	1	1	1	1	1
group_14447	trpF	N-(5'-phosphoribosyl)anthranilate isomerase	2	7	78	30	2.5	81.0811	0.10989	0.00432827	1	0.157638	1	1	1	1	1
group_14448	trpC	Indole-3-glycerol phosphate synthase	2	7	78	30	2.5	81.0811	0.10989	0.00432827	1	0.157638	1	1	1	1	1
group_14449	trpD2	Anthranilate phosphoribosyltransferase 2	2	7	78	30	2.5	81.0811	0.10989	0.00432827	1	0.157638	1	1	1	1	1
group_14450		hypothetical protein	2	7	78	30	2.5	81.0811	0.10989	0.00432827	1	0.157638	1	1	1	1	1
group_14451	proC_1	Pyrroline-5-carboxylate reductase	2	7	78	30	2.5	81.0811	0.10989	0.00432827	1	0.157638	1	1	1	1	1
group_14452	sbcD	Nuclease SbcCD subunit D	2	7	78	30	2.5	81.0811	0.10989	0.00432827	1	0.157638	1	1	1	1	1
group_14454		hypothetical protein	2	7	78	30	2.5	81.0811	0.10989	0.00432827	1	0.157638	1	1	1	1	1
group_14455		hypothetical protein	2	7	78	30	2.5	81.0811	0.10989	0.00432827	1	0.157638	1	1	1	1	1
group_14456	thrB_1	Homoserine kinase	2	7	78	30	2.5	81.0811	0.10989	0.00432827	1	0.157638	1	1	1	1	1
yclM_1		Aspartokinase 3	2	7	78	30	2.5	81.0811	0.10989	0.00432827	1	0.157638	1	1	1	1	1
group_14458		hypothetical protein	2	7	78	30	2.5	81.0811	0.10989	0.00432827	1	0.157638	1	1	1	1	1
group_14459		hypothetical protein	2	7	78	30	2.5	81.0811	0.10989	0.00432827	1	0.157638	1	1	1	1	1
btuD_3		Vitamin B12 import ATP-binding protein BtuD	2	7	78	30	2.5	81.0811	0.10989	0.00432827	1	0.157638	1	1	1	1	1
group_14461	ymcA	putative protein YmcA	2	7	78	30	2.5	81.0811	0.10989	0.00432827	1	0.157638	1	1	1	1	1
group_14462	cinA	Putative competence-damage inducible protein	2	7	78	30	2.5	81.0811	0.10989	0.00432827	1	0.157638	1	1	1	1	1
group_14463	fabG_1	3-oxoacyl-[acyl-carrier-protein] reductase FabG	2	7	78	30	2.5	81.0811	0.10989	0.00432827	1	0.157638	1	1	1	1	1
group_14464		hypothetical protein	2	7	78	30	2.5	81.0811	0.10989	0.00432827	1	0.157638	1	1	1	1	1
group_14465	truB	tRNA pseudouridine synthase B	2	7	78	30	2.5	81.0811	0.10989	0.00432827	1	0.157638	1	1	1	1	1
group_14466	rplGA	putative ribosomal protein YlxQ	2	7	78	30	2.5	81.0811	0.10989	0.00432827	1	0.157638	1	1	1	1	1
group_14467		hypothetical protein	2	7	78	30	2.5	81.0811	0.10989	0.00432827	1	0.157638	1	1	1	1	1
group_14468	rnhB	Ribonuclease HII	2	7	78	30	2.5	81.0811	0.10989	0.00432827	1	0.157638	1	1	1	1	1
group_14469		hypothetical protein	2	7	78	30	2.5	81.0811	0.10989	0.00432827	1	0.157638	1	1	1	1	1
group_14470		hypothetical protein	2	7	78	30	2.5	81.0811	0.10989	0.00432827	1	0.157638	1	1	1	1	1
group_14471	thiN	Thiamine pyrophosphokinase	2	7	78	30	2.5	81.0811	0.10989	0.00432827	1	0.157638	1	1	1	1	1
group_14472	yycB	putative transporter YycB	2	7	78	30	2.5	81.0811	0.10989	0.00432827	1	0.157638	1	1	1	1	1
group_14473	rsmB	Ribosomal RNA small subunit methyltransferase B	2	7	78	30	2.5	81.0811	0.10989	0.00432827	1	0.157638	1	1	1	1	1
group_14474	fmt	Methionyl-tRNA formyltransferase	2	7	78	30	2.5	81.0811	0.10989	0.00432827	1	0.157638	1	1	1	1	1
group_14475	def1	Peptide deformylase 1	2	7	78	30	2.5	81.0811	0.10989	0.00432827	1	0.157638	1	1	1	1	1
group_14476	coaBC	Coenzyme A biosynthesis bifunctional protein CoaBC	2	7	78	30	2.5	81.0811	0.10989	0.00432827	1	0.157638	1	1	1	1	1
group_14477		hypothetical protein	2	7	78	30	2.5	81.0811	0.10989	0.00432827	1	0.157638	1	1	1	1	1
group_14478	lspA	Lipoprotein signal peptidase	2	7	78	30	2.5	81.0811	0.10989	0.00432827	1	0.157638	1	1	1	1	1
group_14479	catE_2	Catechol-2 3-dioxygenase	2	7	78	30	2.5	81.0811	0.10989	0.00432827	1	0.157638	1	1	1	1	1
group_14480		Polyphenol oxidase	2	7	78	30	2.5	81.0811	0.10989	0.00432827	1	0.157638	1	1	1	1	1
group_14481	bshC	Putative cysteine ligase BshC	2	7	78	30	2.5	81.0811	0.10989	0.00432827	1	0.157638	1	1	1	1	1
group_14482		Antibacterial protein 2	2	7	78	30	2.5	81.0811	0.10989	0.00432827	1	0.157638	1	1	1	1	1
group_14483		hypothetical protein	2	7	78	30	2.5	81.0811	0.10989	0.00432827	1	0.157638	1	1	1	1	1
group_14484		dITP/XTP pyrophosphatase	2	7	78	30	2.5	81.0811	0.10989	0.00432827	1	0.157638	1	1	1	1	1
group_14485		Putative TrmH family tRNA/rRNA methyltransferase	2	7	78	30	2.5	81.0811	0.10989	0.00432827	1	0.157638	1	1	1	1	1
group_14486	srtB	Sortase B	2	7	78	30	2.5	81.0811	0.10989	0.00432827	1	0.157638	1	1	1	1	1
group_14487	fpuD	Petrobactin import ATP-binding protein FpuD	2	7	78	30	2.5	81.0811	0.10989	0.00432827	1	0.157638	1	1	1	1	1
group_14488	isdF	putative heme-iron transport system permease protein IsdF	2	7	78	30	2.5	81.0811	0.10989	0.00432827	1	0.157638	1	1	1	1	1
group_14491		hypothetical protein	2	7	78	30	2.5	81.0811	0.10989	0.00432827	1	0.157638	1	1	1	1	1
group_14492		hypothetical protein	2	7	78	30	2.5	81.0811	0.10989	0.00432827	1	0.157638	1	1	1	1	1
group_14494		hypothetical protein	2	7	78	30	2.5	81.0811	0.10989	0.00432827	1	0.157638	1	1	1	1	1
group_14496		hypothetical protein	2	7	78	30	2.5	81.0811	0.10989	0.00432827	1	0.157638	1	1	1	1	1
group_14497	suhB_2	Inositol-1-monophosphatase	2	7	78	30	2.5	81.0811	0.10989	0.00432827	1	0.157638	1	1	1	1	1
group_14499		hypothetical protein	2	7	78	30	2.5	81.0811	0.10989	0.00432827	1	0.157638	1	1	1	1	1
group_14500	potD	Spermidine/putrescine-binding periplasmic protein	2	7	78	30	2.5	81.0811	0.10989	0.00432827	1	0.157638	1	1	1	1	1
group_14501	ykoD	Putative HMP/thiamine import ATP-binding protein YkoD	2	7	78	30	2.5	81.0811	0.10989	0.00432827	1	0.157638	1	1	1	1	1
group_14502	purD_1	Phosphoribosylamine--glycine ligase	2	7	78	30	2.5	81.0811	0.10989	0.00432827	1	0.157638	1	1	1	1	1
group_14503	purC	Phosphoribosylaminoimidazole-succinocarboxamide synthase	2	7	78	30	2.5	81.0811	0.10989	0.00432827	1	0.157638	1	1	1	1	1
group_14504	purK	N5-carboxyaminoimidazole ribonucleotide synthase	2	7	78	30	2.5	81.0811	0.10989	0.00432827	1	0.157638	1	1	1	1	1
rihC		Non-specific ribonucleoside hydrolase RihC	2	7	78	30	2.5	81.0811	0.10989	0.00432827	1	0.157638	1	1	1	1	1
group_14506	fmtA	Teichoic acid D-alanine hydrolase	2	7	78	30	2.5	81.0811	0.10989	0.00432827	1	0.157638	1	1	1	1	1
group_14509		hypothetical protein	2	7	78	30	2.5	81.0811	0.10989	0.00432827	1	0.157638	1	1	1	1	1
group_14510	rluD_1	Ribosomal large subunit pseudouridine synthase D	2	7	78	30	2.5	81.0811	0.10989	0.00432827	1	0.157638	1	1	1	1	1
group_14511		hypothetical protein	2	7	78	30	2.5	81.0811	0.10989	0.00432827	1	0.157638	1	1	1	1	1
group_14512	yjbK	Putative triphosphatase YjbK	2	7	78	30	2.5	81.0811	0.10989	0.00432827	1	0.157638	1	1	1	1	1
group_14513		hypothetical protein	2	7	78	30	2.5	81.0811	0.10989	0.00432827	1	0.157638	1	1	1	1	1
group_14514		hypothetical protein	2	7	78	30	2.5	81.0811	0.10989	0.00432827	1	0.157638	1	1	1	1	1
group_14515		hypothetical protein	2	7	78	30	2.5	81.0811	0.10989	0.00432827	1	0.157638	1	1	1	1	1
cdr_1		Coenzyme A disulfide reductase	2	7	78	30	2.5	81.0811	0.10989	0.00432827	1	0.157638	1	1	1	1	1
group_14517	spsB_2	Signal peptidase IB	2	7	78	30	2.5	81.0811	0.10989	0.00432827	1	0.157638	1	1	1	1	1
group_14518	argH	Argininosuccinate lyase	2	7	78	30	2.5	81.0811	0.10989	0.00432827	1	0.157638	1	1	1	1	1
group_14519		hypothetical protein	2	7	78	30	2.5	81.0811	0.10989	0.00432827	1	0.157638	1	1	1	1	1
group_14520	kapB	Kinase-associated lipoprotein B	2	7	78	30	2.5	81.0811	0.10989	0.00432827	1	0.157638	1	1	1	1	1
group_14521	mnhG1	Na(+)/H(+) antiporter subunit G1	2	7	78	30	2.5	81.0811	0.10989	0.00432827	1	0.157638	1	1	1	1	1
group_14522		hypothetical protein	2	7	78	30	2.5	81.0811	0.10989	0.00432827	1	0.157638	1	1	1	1	1
group_14523	pepA_2	Cytosol aminopeptidase	2	7	78	30	2.5	81.0811	0.10989	0.00432827	1	0.157638	1	1	1	1	1
group_14524	ghrB_1	Glyoxylate/hydroxypyruvate reductase B	2	7	78	30	2.5	81.0811	0.10989	0.00432827	1	0.157638	1	1	1	1	1
group_14525		hypothetical protein	2	7	78	30	2.5	81.0811	0.10989	0.00432827	1	0.157638	1	1	1	1	1
group_14526	aroD	3-dehydroquinate dehydratase	2	7	78	30	2.5	81.0811	0.10989	0.00432827	1	0.157638	1	1	1	1	1
group_14527	gpmA_2	2 3-bisphosphoglycerate-dependent phosphoglycerate mutase	2	7	78	30	2.5	81.0811	0.10989	0.00432827	1	0.157638	1	1	1	1	1
group_14528		hypothetical protein	2	7	78	30	2.5	81.0811	0.10989	0.00432827	1	0.157638	1	1	1	1	1
group_14529		hypothetical protein	2	7	78	30	2.5	81.0811	0.10989	0.00432827	1	0.157638	1	1	1	1	1
group_14531		hypothetical protein	2	7	78	30	2.5	81.0811	0.10989	0.00432827	1	0.157638	1	1	1	1	1
group_14532		hypothetical protein	2	7	78	30	2.5	81.0811	0.10989	0.00432827	1	0.157638	1	1	1	1	1
group_14533	tarB	Teichoic acid glycerol-phosphate primase	2	7	78	30	2.5	81.0811	0.10989	0.00432827	1	0.157638	1	1	1	1	1
group_14534	feuB	Iron-uptake system permease protein FeuB	2	7	78	30	2.5	81.0811	0.10989	0.00432827	1	0.157638	1	1	1	1	1
group_14535	dhaL	PTS-dependent dihydroxyacetone kinase ADP-binding subunit DhaL	2	7	78	30	2.5	81.0811	0.10989	0.00432827	1	0.157638	1	1	1	1	1
group_14536	dhaM	PTS-dependent dihydroxyacetone kinase phosphotransferase subunit DhaM	2	7	78	30	2.5	81.0811	0.10989	0.00432827	1	0.157638	1	1	1	1	1
group_14537	sarX	HTH-type transcriptional regulator SarX	2	7	78	30	2.5	81.0811	0.10989	0.00432827	1	0.157638	1	1	1	1	1
group_14538	ypeA	Acetyltransferase YpeA	2	7	78	30	2.5	81.0811	0.10989	0.00432827	1	0.157638	1	1	1	1	1
group_14539		hypothetical protein	2	7	78	30	2.5	81.0811	0.10989	0.00432827	1	0.157638	1	1	1	1	1
group_14540	btuD_5	Vitamin B12 import ATP-binding protein BtuD	2	7	78	30	2.5	81.0811	0.10989	0.00432827	1	0.157638	1	1	1	1	1
group_14541	yciC_1	Putative metal chaperone YciC	2	7	78	30	2.5	81.0811	0.10989	0.00432827	1	0.157638	1	1	1	1	1
group_14542		hypothetical protein	2	7	78	30	2.5	81.0811	0.10989	0.00432827	1	0.157638	1	1	1	1	1
group_14543		hypothetical protein	2	7	78	30	2.5	81.0811	0.10989	0.00432827	1	0.157638	1	1	1	1	1
group_14544	ybaK	Cys-tRNA(Pro)/Cys-tRNA(Cys) deacylase YbaK	2	7	78	30	2.5	81.0811	0.10989	0.00432827	1	0.157638	1	1	1	1	1
group_14545	nagA	N-acetylglucosamine-6-phosphate deacetylase	2	7	78	30	2.5	81.0811	0.10989	0.00432827	1	0.157638	1	1	1	1	1
group_14546	saeR	Response regulator SaeR	2	7	78	30	2.5	81.0811	0.10989	0.00432827	1	0.157638	1	1	1	1	1
group_14547	queD	6-carboxy-5 6 7 8-tetrahydropterin synthase	2	7	78	30	2.5	81.0811	0.10989	0.00432827	1	0.157638	1	1	1	1	1
group_14548	pabA_2	Aminodeoxychorismate synthase component 2	2	7	78	30	2.5	81.0811	0.10989	0.00432827	1	0.157638	1	1	1	1	1
group_14549	menF	Isochorismate synthase MenF	2	7	78	30	2.5	81.0811	0.10989	0.00432827	1	0.157638	1	1	1	1	1
group_14551		hypothetical protein	2	7	78	30	2.5	81.0811	0.10989	0.00432827	1	0.157638	1	1	1	1	1
group_14552	hisC_1	Histidinol-phosphate aminotransferase	2	7	78	30	2.5	81.0811	0.10989	0.00432827	1	0.157638	1	1	1	1	1
group_14553		hypothetical protein	2	7	78	30	2.5	81.0811	0.10989	0.00432827	1	0.157638	1	1	1	1	1
group_14554		hypothetical protein	2	7	78	30	2.5	81.0811	0.10989	0.00432827	1	0.157638	1	1	1	1	1
group_14555	dapH_2	2 3 4 5-tetrahydropyridine-2 6-dicarboxylate N-acetyltransferase	2	7	78	30	2.5	81.0811	0.10989	0.00432827	1	0.157638	1	1	1	1	1
group_14556		hypothetical protein	2	7	78	30	2.5	81.0811	0.10989	0.00432827	1	0.157638	1	1	1	1	1
group_14557		hypothetical protein	2	7	78	30	2.5	81.0811	0.10989	0.00432827	1	0.157638	1	1	1	1	1
group_14559		hypothetical protein	2	7	78	30	2.5	81.0811	0.10989	0.00432827	1	0.157638	1	1	1	1	1
group_14560		hypothetical protein	2	7	78	30	2.5	81.0811	0.10989	0.00432827	1	0.157638	1	1	1	1	1
group_14571	yjaB	Peptidyl-lysine N-acetyltransferase YjaB	2	7	78	30	2.5	81.0811	0.10989	0.00432827	1	0.157638	1	1	1	1	1
group_14572		hypothetical protein	2	7	78	30	2.5	81.0811	0.10989	0.00432827	1	0.157638	1	1	1	1	1
group_14577	acpS	Holo-[acyl-carrier-protein] synthase	2	7	78	30	2.5	81.0811	0.10989	0.00432827	1	0.157638	1	1	1	1	1
group_14578	hisC_2	Histidinol-phosphate aminotransferase	2	7	78	30	2.5	81.0811	0.10989	0.00432827	1	0.157638	1	1	1	1	1
group_14579		hypothetical protein	2	7	78	30	2.5	81.0811	0.10989	0.00432827	1	0.157638	1	1	1	1	1
group_14580		hypothetical protein	2	7	78	30	2.5	81.0811	0.10989	0.00432827	1	0.157638	1	1	1	1	1
group_14582		hypothetical protein	2	7	78	30	2.5	81.0811	0.10989	0.00432827	1	0.157638	1	1	1	1	1
group_14583		hypothetical protein	2	7	78	30	2.5	81.0811	0.10989	0.00432827	1	0.157638	1	1	1	1	1
group_14584	arsB_1	Arsenical pump membrane protein	2	7	78	30	2.5	81.0811	0.10989	0.00432827	1	0.157638	1	1	1	1	1
group_14585	aldH1	4 4'-diaponeurosporen-aldehyde dehydrogenase	2	7	78	30	2.5	81.0811	0.10989	0.00432827	1	0.157638	1	1	1	1	1
pncA		Nicotinamidase/pyrazinamidase	2	7	78	30	2.5	81.0811	0.10989	0.00432827	1	0.157638	1	1	1	1	1
group_14587	nos	Nitric oxide synthase oxygenase	2	7	78	30	2.5	81.0811	0.10989	0.00432827	1	0.157638	1	1	1	1	1
group_14588	rlmCD	23S rRNA (uracil-C(5))-methyltransferase RlmCD	2	7	78	30	2.5	81.0811	0.10989	0.00432827	1	0.157638	1	1	1	1	1
group_14589		hypothetical protein	2	7	78	30	2.5	81.0811	0.10989	0.00432827	1	0.157638	1	1	1	1	1
group_14590		hypothetical protein	2	7	78	30	2.5	81.0811	0.10989	0.00432827	1	0.157638	1	1	1	1	1
group_14592		hypothetical protein	2	7	78	30	2.5	81.0811	0.10989	0.00432827	1	0.157638	1	1	1	1	1
group_14593		hypothetical protein	2	7	78	30	2.5	81.0811	0.10989	0.00432827	1	0.157638	1	1	1	1	1
group_14594	MroQ	Membrane-embedded CAAX protease MroQ	2	7	78	30	2.5	81.0811	0.10989	0.00432827	1	0.157638	1	1	1	1	1
group_14595	yafV_2	Omega-amidase YafV	2	7	78	30	2.5	81.0811	0.10989	0.00432827	1	0.157638	1	1	1	1	1
group_14596	agrB	Accessory gene regulator protein B	2	7	78	30	2.5	81.0811	0.10989	0.00432827	1	0.157638	1	1	1	1	1
group_14597	scrK	Fructokinase	2	7	78	30	2.5	81.0811	0.10989	0.00432827	1	0.157638	1	1	1	1	1
group_14598	scrB	Sucrose-6-phosphate hydrolase	2	7	78	30	2.5	81.0811	0.10989	0.00432827	1	0.157638	1	1	1	1	1
group_14599		hypothetical protein	2	7	78	30	2.5	81.0811	0.10989	0.00432827	1	0.157638	1	1	1	1	1
group_14602		hypothetical protein	2	7	78	30	2.5	81.0811	0.10989	0.00432827	1	0.157638	1	1	1	1	1
bin3_1		Putative transposon Tn552 DNA-invertase bin3	2	7	78	30	2.5	81.0811	0.10989	0.00432827	1	0.157638	1	1	1	1	1
group_14606	arsD	Arsenical resistance operon trans-acting repressor ArsD	2	7	78	30	2.5	81.0811	0.10989	0.00432827	1	0.157638	1	1	1	1	1
group_14609		hypothetical protein	2	7	78	30	2.5	81.0811	0.10989	0.00432827	1	0.157638	1	1	1	1	1
group_14629	tmcAL	tRNA(Met) cytidine acetate ligase	2	7	78	30	2.5	81.0811	0.10989	0.00432827	1	0.157638	1	1	1	1	1
group_14667		hypothetical protein	2	7	78	30	2.5	81.0811	0.10989	0.00432827	1	0.157638	1	1	1	1	1
group_14845		hypothetical protein	2	7	78	30	2.5	81.0811	0.10989	0.00432827	1	0.157638	1	1	1	1	1
group_14846	cydD	ATP-binding/permease protein CydD	2	7	78	30	2.5	81.0811	0.10989	0.00432827	1	0.157638	1	1	1	1	1
group_15156	mutS_2	DNA mismatch repair protein MutS	2	7	78	30	2.5	81.0811	0.10989	0.00432827	1	0.157638	1	1	1	1	1
group_2509	kimA_2	Potassium transporter KimA	2	7	78	30	2.5	81.0811	0.10989	0.00432827	1	0.157638	3	2	2	1	1
group_3659		hypothetical protein	2	7	78	30	2.5	81.0811	0.10989	0.00432827	1	0.157638	1	1	1	1	1
group_4816	sbcC	Nuclease SbcCD subunit C	2	7	78	30	2.5	81.0811	0.10989	0.00432827	1	0.157638	1	1	1	1	1
group_4919		hypothetical protein	2	7	78	30	2.5	81.0811	0.10989	0.00432827	1	0.157638	1	1	1	1	1
group_6879		hypothetical protein	2	7	78	30	2.5	81.0811	0.10989	0.00432827	1	0.157638	2	2	1	0.5	1
group_6881		hypothetical protein	2	7	78	30	2.5	81.0811	0.10989	0.00432827	1	0.157638	2	2	1	0.5	1
group_6916	pabA_1	Aminodeoxychorismate/anthranilate synthase component 2	2	7	78	30	2.5	81.0811	0.10989	0.00432827	1	0.157638	1	1	1	1	1
group_6918	msrA1	Peptide methionine sulfoxide reductase MsrA 1	2	7	78	30	2.5	81.0811	0.10989	0.00432827	1	0.157638	1	1	1	1	1
group_6919	yfnB	Putative HAD-hydrolase YfnB	2	7	78	30	2.5	81.0811	0.10989	0.00432827	1	0.157638	1	1	1	1	1
group_6921	bdbD_1	hypothetical protein	2	7	78	30	2.5	81.0811	0.10989	0.00432827	1	0.157638	1	1	1	1	1
pnoA		Nitronate monooxygenase	2	7	78	30	2.5	81.0811	0.10989	0.00432827	1	0.157638	1	1	1	1	1
group_6934	atl_2	hypothetical protein	2	7	78	30	2.5	81.0811	0.10989	0.00432827	1	0.157638	1	1	1	1	1
group_6941		hypothetical protein	2	7	78	30	2.5	81.0811	0.10989	0.00432827	1	0.157638	1	1	1	1	1
group_6942		hypothetical protein	2	7	78	30	2.5	81.0811	0.10989	0.00432827	1	0.157638	1	1	1	1	1
group_9924	pepA_3	hypothetical protein	2	7	78	30	2.5	81.0811	0.10989	0.00432827	1	0.157638	1	1	1	1	1
group_9925	desK	Sensor histidine kinase DesK	2	7	78	30	2.5	81.0811	0.10989	0.00432827	1	0.157638	1	1	1	1	1
group_9926		hypothetical protein	2	7	78	30	2.5	81.0811	0.10989	0.00432827	1	0.157638	1	1	1	1	1
group_9929		hypothetical protein	2	7	78	30	2.5	81.0811	0.10989	0.00432827	1	0.157638	1	1	1	1	1
group_9932	rnhC	Ribonuclease HIII	2	7	78	30	2.5	81.0811	0.10989	0.00432827	1	0.157638	1	1	1	1	1
rlmE		hypothetical protein	2	7	78	30	2.5	81.0811	0.10989	0.00432827	1	0.157638	1	1	1	1	1
group_9936		hypothetical protein	2	7	78	30	2.5	81.0811	0.10989	0.00432827	1	0.157638	1	1	1	1	1
group_9937		hypothetical protein	2	7	78	30	2.5	81.0811	0.10989	0.00432827	1	0.157638	1	1	1	1	1
group_9938	nisC	Nisin biosynthesis protein NisC	2	7	78	30	2.5	81.0811	0.10989	0.00432827	1	0.157638	1	1	1	1	1
group_9939	gdmA	Lantibiotic gallidermin	2	7	78	30	2.5	81.0811	0.10989	0.00432827	1	0.157638	1	1	1	1	1
group_9940		hypothetical protein	2	7	78	30	2.5	81.0811	0.10989	0.00432827	1	0.157638	1	1	1	1	1
group_9941	oppF	Oligopeptide transport ATP-binding protein OppF	2	7	78	30	2.5	81.0811	0.10989	0.00432827	1	0.157638	1	1	1	1	1
group_9942		hypothetical protein	2	7	78	30	2.5	81.0811	0.10989	0.00432827	1	0.157638	1	1	1	1	1
group_9943		hypothetical protein	2	7	78	30	2.5	81.0811	0.10989	0.00432827	1	0.157638	1	1	1	1	1
wecD		dTDP-fucosamine acetyltransferase	2	7	78	30	2.5	81.0811	0.10989	0.00432827	1	0.157638	1	1	1	1	1
group_9945		hypothetical protein	2	7	78	30	2.5	81.0811	0.10989	0.00432827	1	0.157638	1	1	1	1	1
group_9947		hypothetical protein	2	7	78	30	2.5	81.0811	0.10989	0.00432827	1	0.157638	1	1	1	1	1
group_9948	comFA	ComF operon protein 1	2	7	78	30	2.5	81.0811	0.10989	0.00432827	1	0.157638	1	1	1	1	1
pfbA		Plasmin and fibronectin-binding protein A	2	7	78	30	2.5	81.0811	0.10989	0.00432827	1	0.157638	1	1	1	1	1
group_9957		hypothetical protein	2	7	78	30	2.5	81.0811	0.10989	0.00432827	1	0.157638	1	1	1	1	1
group_9958		Putative two-component membrane permease complex subunit SMU_747c	2	7	78	30	2.5	81.0811	0.10989	0.00432827	1	0.157638	1	1	1	1	1
group_2580		hypothetical protein	2	7	78	30	2.5	81.0811	0.10989	0.00432827	1	0.157638	3	2	2	1	1
group_2663	trpE	Anthranilate synthase component 1	2	7	78	30	2.5	81.0811	0.10989	0.00432827	1	0.157638	1	1	1	1	1
group_2034	nikE	Nickel import system ATP-binding protein NikE	2	7	78	30	2.5	81.0811	0.10989	0.00432827	1	0.157638	5	1	5	0.0625	0.375
group_1336	lipR	hypothetical protein	2	7	78	30	2.5	81.0811	0.10989	0.00432827	1	0.157638	5	2	4	0.375	1
group_2589		hypothetical protein	5	10	75	27	6.25	72.973	0.18	0.00523368	1	0.189694	5	3	3	1	1
group_9532		hypothetical protein	5	10	75	27	6.25	72.973	0.18	0.00523368	1	0.189694	5	3	3	1	1
group_2640	pap	Polyphosphate:AMP phosphotransferase	5	10	75	27	6.25	72.973	0.18	0.00523368	1	0.189694	7	4	4	1	1
group_3507		hypothetical protein	5	10	75	27	6.25	72.973	0.18	0.00523368	1	0.189694	6	3	3	1	1
rocA		1-pyrroline-5-carboxylate dehydrogenase	73	26	7	11	91.25	29.7297	4.41209	0.00560503	1	0.201453	9	5	5	1	1
copB		Copper-exporting P-type ATPase B	73	26	7	11	91.25	29.7297	4.41209	0.00560503	1	0.201453	8	4	6	0.289062	1
group_324	dnaC_2	hypothetical protein	7	11	73	26	8.75	70.2703	0.22665	0.00560503	1	0.201453	7	5	3	0.453125	1
group_2670	arcA	Arginine deiminase	7	11	73	26	8.75	70.2703	0.22665	0.00560503	1	0.201453	9	5	4	1	1
group_234	rocA	1-pyrroline-5-carboxylate dehydrogenase	7	11	73	26	8.75	70.2703	0.22665	0.00560503	1	0.201453	9	5	5	1	1
group_3511		hypothetical protein	7	11	73	26	8.75	70.2703	0.22665	0.00560503	1	0.201453	7	5	3	0.453125	1
arcD_2		Arginine/ornithine antiporter	7	11	73	26	8.75	70.2703	0.22665	0.00560503	1	0.201453	7	5	3	0.453125	1
pheA		Bifunctional chorismate mutase/prephenate dehydratase	70	24	10	13	87.5	35.1351	3.79167	0.0061391	1	0.219859	14	7	8	0.790527	1
ydhP		Inner membrane transport protein YdhP	70	24	10	13	87.5	35.1351	3.79167	0.0061391	1	0.219859	11	7	8	0.226562	0.548828
group_4776	pheA	Bifunctional chorismate mutase/prephenate dehydratase	10	13	70	24	12.5	64.8649	0.263736	0.0061391	1	0.219859	14	8	7	0.790527	1
hin_1		DNA-invertase hin	34	6	46	31	42.5	83.7838	3.81884	0.00621791	1	0.222416	15	12	5	0.0351562	0.301758
group_4804	arcC2	Carbamate kinase 2	8	12	72	25	10	67.5676	0.231481	0.00669204	1	0.239091	10	6	5	0.753906	1
gtfB_2		UDP-N-acetylglucosamine--peptide N-acetylglucosaminyltransferase stabilizing protein GtfB	74	27	6	10	92.5	27.027	4.5679	0.0077213	1	0.275537	10	6	5	0.753906	1
dppC		Dipeptide transport system permease protein DppC	68	23	12	14	85	37.8378	3.44928	0.00842988	1	0.300466	12	3	10	0.0385742	0.145996
ilvD_2		Dihydroxy-acid dehydratase	13	0	67	37	16.25	100	inf	0.00877773	1	0.303141	10	10	0	0.00195312	0.00195312
group_8709		hypothetical protein	13	0	67	37	16.25	100	inf	0.00877773	1	0.303141	8	8	0	0.0078125	0.0078125
group_6945		hypothetical protein	0	4	80	33	0	89.1892	0	0.0089085	1	0.303141	3	0	3	0.25	0.25
group_6972		hypothetical protein	0	4	80	33	0	89.1892	0	0.0089085	1	0.303141	2	0	2	0.5	0.5
group_2790		hypothetical protein	0	4	80	33	0	89.1892	0	0.0089085	1	0.303141	2	0	2	0.5	0.5
group_4945		hypothetical protein	0	4	80	33	0	89.1892	0	0.0089085	1	0.303141	3	0	3	0.25	0.25
group_6902		hypothetical protein	0	4	80	33	0	89.1892	0	0.0089085	1	0.303141	2	0	2	0.5	0.5
group_10228	cysJ_2	Sulfite reductase [NADPH] flavoprotein alpha-component	0	4	80	33	0	89.1892	0	0.0089085	1	0.303141	4	0	4	0.125	0.125
group_10248	murG_2	UDP-N-acetylglucosamine--N-acetylmuramyl-(pentapeptide) pyrophosphoryl-undecaprenol N-acetylglucosamine transferase	0	4	80	33	0	89.1892	0	0.0089085	1	0.303141	4	0	4	0.125	0.125
group_10249	lrgB_2	Antiholin-like protein LrgB	0	4	80	33	0	89.1892	0	0.0089085	1	0.303141	4	0	4	0.125	0.125
group_10267	folA	Dihydrofolate reductase	0	4	80	33	0	89.1892	0	0.0089085	1	0.303141	4	0	4	0.125	0.125
group_10286		hypothetical protein	0	4	80	33	0	89.1892	0	0.0089085	1	0.303141	4	0	4	0.125	0.125
group_10376		hypothetical protein	0	4	80	33	0	89.1892	0	0.0089085	1	0.303141	4	0	4	0.125	0.125
group_10378	csoR_1	Copper-sensing transcriptional repressor CsoR	0	4	80	33	0	89.1892	0	0.0089085	1	0.303141	4	0	4	0.125	0.125
group_12280	perR_2	Peroxide-responsive repressor PerR	0	4	80	33	0	89.1892	0	0.0089085	1	0.303141	4	0	4	0.125	0.125
group_15093	arcR_2	HTH-type transcriptional regulator ArcR	0	4	80	33	0	89.1892	0	0.0089085	1	0.303141	2	0	2	0.5	0.5
group_15094		hypothetical protein	0	4	80	33	0	89.1892	0	0.0089085	1	0.303141	2	0	2	0.5	0.5
group_15095		hypothetical protein	0	4	80	33	0	89.1892	0	0.0089085	1	0.303141	2	0	2	0.5	0.5
group_15096	repN	Replication initiation protein	0	4	80	33	0	89.1892	0	0.0089085	1	0.303141	2	0	2	0.5	0.5
group_4948	mutS_3	DNA mismatch repair protein MutS	0	4	80	33	0	89.1892	0	0.0089085	1	0.303141	3	0	3	0.25	0.25
group_4996	patB	Cystathionine beta-lyase PatB	0	4	80	33	0	89.1892	0	0.0089085	1	0.303141	4	0	4	0.125	0.125
nhoA		hypothetical protein	0	4	80	33	0	89.1892	0	0.0089085	1	0.303141	4	0	4	0.125	0.125
group_5009	ugtP_2	Processive diacylglycerol beta-glucosyltransferase	0	4	80	33	0	89.1892	0	0.0089085	1	0.303141	4	0	4	0.125	0.125
group_6831	mvaA_2	3-hydroxy-3-methylglutaryl-coenzyme A reductase	0	4	80	33	0	89.1892	0	0.0089085	1	0.303141	4	0	4	0.125	0.125
group_6962	dhaK_2	PTS-dependent dihydroxyacetone kinase dihydroxyacetone-binding subunit DhaK	0	4	80	33	0	89.1892	0	0.0089085	1	0.303141	4	0	4	0.125	0.125
group_7012	patA	hypothetical protein	0	4	80	33	0	89.1892	0	0.0089085	1	0.303141	4	0	4	0.125	0.125
group_7013	mrpC	Na(+)/H(+) antiporter subunit C	0	4	80	33	0	89.1892	0	0.0089085	1	0.303141	4	0	4	0.125	0.125
group_7016	acsA_3	Acetyl-coenzyme A synthetase	0	4	80	33	0	89.1892	0	0.0089085	1	0.303141	4	0	4	0.125	0.125
group_7018	mnhC1_3	Na(+)/H(+) antiporter subunit C1	0	4	80	33	0	89.1892	0	0.0089085	1	0.303141	4	0	4	0.125	0.125
group_7032	pheT_2	Phenylalanine--tRNA ligase beta subunit	0	4	80	33	0	89.1892	0	0.0089085	1	0.303141	4	0	4	0.125	0.125
group_7039		hypothetical protein	0	4	80	33	0	89.1892	0	0.0089085	1	0.303141	4	0	4	0.125	0.125
group_7046	opuCA_3	hypothetical protein	0	4	80	33	0	89.1892	0	0.0089085	1	0.303141	4	0	4	0.125	0.125
group_7050		hypothetical protein	0	4	80	33	0	89.1892	0	0.0089085	1	0.303141	4	0	4	0.125	0.125
group_7064	yqeH_1	putative protein YqeH	0	4	80	33	0	89.1892	0	0.0089085	1	0.303141	4	0	4	0.125	0.125
group_7065	ccpA_3	Catabolite control protein A	0	4	80	33	0	89.1892	0	0.0089085	1	0.303141	4	0	4	0.125	0.125
group_7067	gapA1_2	Glyceraldehyde-3-phosphate dehydrogenase 1	0	4	80	33	0	89.1892	0	0.0089085	1	0.303141	4	0	4	0.125	0.125
group_7068	dnaI_2	Primosomal protein DnaI	0	4	80	33	0	89.1892	0	0.0089085	1	0.303141	4	0	4	0.125	0.125
group_7076	hrtA_2	Putative hemin import ATP-binding protein HrtA	0	4	80	33	0	89.1892	0	0.0089085	1	0.303141	4	0	4	0.125	0.125
group_7080	sarX_2	HTH-type transcriptional regulator SarX	0	4	80	33	0	89.1892	0	0.0089085	1	0.303141	4	0	4	0.125	0.125
group_7082	qoxB_2	putative quinol oxidase subunit 1	0	4	80	33	0	89.1892	0	0.0089085	1	0.303141	4	0	4	0.125	0.125
group_2018		hypothetical protein	62	19	18	18	77.5	48.6486	3.26316	0.00899822	1	0.305848	14	4	11	0.057373	0.179565
group_1619		hypothetical protein	13	15	67	22	16.25	59.4595	0.284577	0.00928357	1	0.31519	10	7	3	0.34375	0.34375
group_12238		hypothetical protein	12	0	68	37	15	100	inf	0.00934729	1	0.315571	8	8	0	0.0078125	0.0078125
group_18676		hypothetical protein	12	0	68	37	15	100	inf	0.00934729	1	0.315571	9	9	0	0.00390625	0.00390625
group_2452		hypothetical protein	12	0	68	37	15	100	inf	0.00934729	1	0.315571	9	9	0	0.00390625	0.00390625
group_4232		hypothetical protein	12	0	68	37	15	100	inf	0.00934729	1	0.315571	9	9	0	0.00390625	0.00390625
group_6213		hypothetical protein	12	0	68	37	15	100	inf	0.00934729	1	0.315571	8	8	0	0.0078125	0.0078125
group_56		IS6 family transposase IS431R	21	2	59	35	26.25	94.5946	6.22881	0.0109025	1	0.362103	12	11	2	0.00634766	0.0385742
group_2031		hypothetical protein	66	22	14	15	82.5	40.5405	3.21429	0.0109336	1	0.362103	12	3	9	0.145996	0.145996
lipR		Putative acetyl-hydrolase LipR	77	30	3	7	96.25	18.9189	5.98889	0.0109666	1	0.362103	6	4	3	0.6875	1
group_609		hypothetical protein	77	30	3	7	96.25	18.9189	5.98889	0.0109666	1	0.362103	5	2	3	1	1
fabHB		3-oxoacyl-[acyl-carrier-protein] synthase 3 protein 2	77	30	3	7	96.25	18.9189	5.98889	0.0109666	1	0.362103	2	2	2	0.5	0.5
atl_2		Bifunctional autolysin	77	30	3	7	96.25	18.9189	5.98889	0.0109666	1	0.362103	2	1	2	0.5	1
group_15003		hypothetical protein	77	30	3	7	96.25	18.9189	5.98889	0.0109666	1	0.362103	2	1	2	0.5	1
group_6561	btuD_3	Vitamin B12 import ATP-binding protein BtuD	77	30	3	7	96.25	18.9189	5.98889	0.0109666	1	0.362103	2	1	2	0.5	1
group_9668		hypothetical protein	77	30	3	7	96.25	18.9189	5.98889	0.0109666	1	0.362103	2	1	2	0.5	1
group_14218		hypothetical protein	77	30	3	7	96.25	18.9189	5.98889	0.0109666	1	0.362103	2	1	2	0.5	1
nisC		Nisin biosynthesis protein NisC	77	30	3	7	96.25	18.9189	5.98889	0.0109666	1	0.362103	2	1	2	0.5	1
group_14490		hypothetical protein	3	7	77	30	3.75	81.0811	0.166976	0.0109666	1	0.362103	2	2	1	0.5	1
group_14603	arsR	Arsenical resistance operon repressor	3	7	77	30	3.75	81.0811	0.166976	0.0109666	1	0.362103	2	2	1	0.5	1
group_6924		hypothetical protein	3	7	77	30	3.75	81.0811	0.166976	0.0109666	1	0.362103	2	2	1	0.5	1
group_9931		hypothetical protein	3	7	77	30	3.75	81.0811	0.166976	0.0109666	1	0.362103	2	2	1	0.5	1
group_9952		putative protein	3	7	77	30	3.75	81.0811	0.166976	0.0109666	1	0.362103	2	2	1	0.5	1
group_1686		hypothetical protein	3	7	77	30	3.75	81.0811	0.166976	0.0109666	1	0.362103	9	3	7	0.179688	0.507812
group_9763		hypothetical protein	3	7	77	30	3.75	81.0811	0.166976	0.0109666	1	0.362103	6	3	5	0.21875	1
group_14836		hypothetical protein	3	7	77	30	3.75	81.0811	0.166976	0.0109666	1	0.362103	5	3	3	1	1
group_14837		hypothetical protein	3	7	77	30	3.75	81.0811	0.166976	0.0109666	1	0.362103	5	3	3	1	1
aldA_2		Lactaldehyde dehydrogenase	75	28	5	9	93.75	24.3243	4.82143	0.0111475	1	0.366063	4	2	4	0.125	1
nisB		Nisin biosynthesis protein NisB	75	28	5	9	93.75	24.3243	4.82143	0.0111475	1	0.366063	5	3	4	0.375	1
relJ		Antitoxin RelJ	5	9	75	28	6.25	75.6757	0.207407	0.0111475	1	0.366063	5	4	2	0.375	1
group_4696		hypothetical protein	5	9	75	28	6.25	75.6757	0.207407	0.0111475	1	0.366063	5	3	2	1	1
group_9539		hypothetical protein	5	9	75	28	6.25	75.6757	0.207407	0.0111475	1	0.366063	5	3	2	1	1
group_585		hypothetical protein	16	1	64	36	20	97.2973	9	0.0117612	1	0.375972	10	9	1	0.0214844	0.0214844
npr_2		NADH peroxidase	79	32	1	5	98.75	13.5135	12.3438	0.011893	1	0.375972	3	2	1	1	1
group_1605		hypothetical protein	79	32	1	5	98.75	13.5135	12.3438	0.011893	1	0.375972	1	1	1	1	1
group_2765	nisB	Nisin biosynthesis protein NisB	1	5	79	32	1.25	86.4865	0.0810127	0.011893	1	0.375972	1	1	1	1	1
group_6923		hypothetical protein	1	5	79	32	1.25	86.4865	0.0810127	0.011893	1	0.375972	2	1	1	1	1
group_9852	oppF	Oligopeptide transport ATP-binding protein OppF	1	5	79	32	1.25	86.4865	0.0810127	0.011893	1	0.375972	2	1	2	0.5	1
group_10024		hypothetical protein	1	5	79	32	1.25	86.4865	0.0810127	0.011893	1	0.375972	1	1	1	1	1
group_10030		hypothetical protein	1	5	79	32	1.25	86.4865	0.0810127	0.011893	1	0.375972	1	1	1	1	1
group_14657		hypothetical protein	1	5	79	32	1.25	86.4865	0.0810127	0.011893	1	0.375972	2	1	1	1	1
group_14658		hypothetical protein	1	5	79	32	1.25	86.4865	0.0810127	0.011893	1	0.375972	2	1	1	1	1
group_14660		hypothetical protein	1	5	79	32	1.25	86.4865	0.0810127	0.011893	1	0.375972	2	1	1	1	1
merB		Alkylmercury lyase	1	5	79	32	1.25	86.4865	0.0810127	0.011893	1	0.375972	2	1	1	1	1
group_3667		hypothetical protein	1	5	79	32	1.25	86.4865	0.0810127	0.011893	1	0.375972	4	1	3	0.625	0.625
group_6907		hypothetical protein	1	5	79	32	1.25	86.4865	0.0810127	0.011893	1	0.375972	3	1	3	0.25	1
csn_1		hypothetical protein	1	5	79	32	1.25	86.4865	0.0810127	0.011893	1	0.375972	2	1	1	1	1
group_14736		hypothetical protein	1	5	79	32	1.25	86.4865	0.0810127	0.011893	1	0.375972	2	1	1	1	1
group_4739		hypothetical protein	1	5	79	32	1.25	86.4865	0.0810127	0.011893	1	0.375972	6	1	5	0.21875	0.21875
group_4931		IS200/IS605 family transposase ISLhe65	1	5	79	32	1.25	86.4865	0.0810127	0.011893	1	0.375972	2	1	2	0.5	1
group_6890		hypothetical protein	1	5	79	32	1.25	86.4865	0.0810127	0.011893	1	0.375972	3	1	2	1	1
arg_2		Arginase	1	5	79	32	1.25	86.4865	0.0810127	0.011893	1	0.375972	4	1	3	0.625	0.625
group_3541		hypothetical protein	1	5	79	32	1.25	86.4865	0.0810127	0.011893	1	0.375972	6	1	5	0.21875	0.21875
group_1319		hypothetical protein	78	31	2	6	97.5	16.2162	7.54839	0.0120373	1	0.375972	3	2	2	1	1
group_4714		hypothetical protein	78	31	2	6	97.5	16.2162	7.54839	0.0120373	1	0.375972	2	1	2	0.5	1
group_6534		hypothetical protein	78	31	2	6	97.5	16.2162	7.54839	0.0120373	1	0.375972	2	1	2	0.5	1
group_4681		hypothetical protein	2	6	78	31	2.5	83.7838	0.132479	0.0120373	1	0.375972	5	2	3	1	1
group_14453		hypothetical protein	2	6	78	31	2.5	83.7838	0.132479	0.0120373	1	0.375972	2	2	1	0.5	1
group_14498		hypothetical protein	2	6	78	31	2.5	83.7838	0.132479	0.0120373	1	0.375972	2	2	1	0.5	1
group_14507	pgcA	Phosphoglucomutase	2	6	78	31	2.5	83.7838	0.132479	0.0120373	1	0.375972	2	2	1	0.5	1
group_14550		hypothetical protein	2	6	78	31	2.5	83.7838	0.132479	0.0120373	1	0.375972	2	2	1	0.5	1
group_14558		hypothetical protein	2	6	78	31	2.5	83.7838	0.132479	0.0120373	1	0.375972	2	2	1	0.5	1
group_14600		hypothetical protein	2	6	78	31	2.5	83.7838	0.132479	0.0120373	1	0.375972	2	2	1	0.5	1
group_14604		hypothetical protein	2	6	78	31	2.5	83.7838	0.132479	0.0120373	1	0.375972	2	2	1	0.5	1
arcR_2		HTH-type transcriptional regulator ArcR	2	6	78	31	2.5	83.7838	0.132479	0.0120373	1	0.375972	2	2	1	0.5	1
group_2553	ydfJ	Membrane protein YdfJ	2	6	78	31	2.5	83.7838	0.132479	0.0120373	1	0.375972	2	2	1	0.5	1
group_2767	nisB	hypothetical protein	2	6	78	31	2.5	83.7838	0.132479	0.0120373	1	0.375972	2	2	1	0.5	1
group_3657		hypothetical protein	2	6	78	31	2.5	83.7838	0.132479	0.0120373	1	0.375972	2	2	1	0.5	1
tarM		Poly(ribitol-phosphate) alpha-N-acetylglucosaminyltransferase	2	6	78	31	2.5	83.7838	0.132479	0.0120373	1	0.375972	2	2	1	0.5	1
group_4936		hypothetical protein	2	6	78	31	2.5	83.7838	0.132479	0.0120373	1	0.375972	2	2	1	0.5	1
group_6940		ISNCY family transposase ISBli29	2	6	78	31	2.5	83.7838	0.132479	0.0120373	1	0.375972	2	2	1	0.5	1
group_924	malP_2	PTS system maltose-specific EIICB component	2	6	78	31	2.5	83.7838	0.132479	0.0120373	1	0.375972	2	2	1	0.5	1
group_9935		Acetyltransferase	2	6	78	31	2.5	83.7838	0.132479	0.0120373	1	0.375972	2	2	1	0.5	1
group_3651		hypothetical protein	2	6	78	31	2.5	83.7838	0.132479	0.0120373	1	0.375972	5	2	4	0.375	1
group_2737	dppE	Dipeptide-binding protein DppE	2	6	78	31	2.5	83.7838	0.132479	0.0120373	1	0.375972	4	2	2	1	1
group_6891		hypothetical protein	2	6	78	31	2.5	83.7838	0.132479	0.0120373	1	0.375972	3	2	2	1	1
group_10069		hypothetical protein	2	6	78	31	2.5	83.7838	0.132479	0.0120373	1	0.375972	4	2	3	0.625	1
tet(X)		hypothetical protein	2	6	78	31	2.5	83.7838	0.132479	0.0120373	1	0.375972	5	2	3	1	1
group_6819		hypothetical protein	2	6	78	31	2.5	83.7838	0.132479	0.0120373	1	0.375972	6	2	5	0.21875	0.6875
group_10736		hypothetical protein	35	7	45	30	43.75	81.0811	3.33333	0.0123958	1	0.384771	5	4	2	0.375	1
group_11186		hypothetical protein	35	7	45	30	43.75	81.0811	3.33333	0.0123958	1	0.384771	5	4	2	0.375	1
group_16723		hypothetical protein	35	7	45	30	43.75	81.0811	3.33333	0.0123958	1	0.384771	5	4	2	0.375	1
group_3729		hypothetical protein	35	7	45	30	43.75	81.0811	3.33333	0.0123958	1	0.384771	5	4	2	0.375	1
group_16085		hypothetical protein	35	7	45	30	43.75	81.0811	3.33333	0.0123958	1	0.384771	7	4	3	1	1
group_16040	potA_2	Spermidine/putrescine import ATP-binding protein PotA	35	7	45	30	43.75	81.0811	3.33333	0.0123958	1	0.384771	1	1	1	1	1
group_6762	ydhP	Inner membrane transport protein YdhP	11	13	69	24	13.75	64.8649	0.294314	0.0127842	1	0.396415	12	9	6	0.145996	1
group_6794	arsB_2	Arsenical pump membrane protein	8	11	72	26	10	70.2703	0.262626	0.0133463	1	0.413419	10	7	3	0.34375	0.34375
group_8466		hypothetical protein	34	7	46	30	42.5	81.0811	3.1677	0.013439	1	0.415006	5	4	2	0.375	1
group_16700		hypothetical protein	34	7	46	30	42.5	81.0811	3.1677	0.013439	1	0.415006	5	4	2	0.375	1
group_16701		hypothetical protein	34	7	46	30	42.5	81.0811	3.1677	0.013439	1	0.415006	5	4	2	0.375	1
lepA_2		Elongation factor 4	11	0	69	37	13.75	100	inf	0.0162183	1	0.499294	9	9	0	0.00390625	0.00390625
group_2472		hypothetical protein	11	0	69	37	13.75	100	inf	0.0162183	1	0.499294	8	8	0	0.0078125	0.0078125
group_4469		hypothetical protein	11	0	69	37	13.75	100	inf	0.0162183	1	0.499294	9	9	0	0.00390625	0.00390625
group_1618		hypothetical protein	67	23	13	14	83.75	37.8378	3.13712	0.0170627	1	0.522339	11	3	8	0.226562	0.226562
group_6687		hypothetical protein	74	28	6	9	92.5	24.3243	3.96429	0.0170728	1	0.522339	7	3	5	0.453125	1
purD_1		Phosphoribosylamine--glycine ligase	74	28	6	9	92.5	24.3243	3.96429	0.0170728	1	0.522339	7	3	5	0.453125	1
group_3662		hypothetical protein	6	9	74	28	7.5	75.6757	0.252252	0.0170728	1	0.522339	4	3	2	0.625	1
group_9766		hypothetical protein	6	9	74	28	7.5	75.6757	0.252252	0.0170728	1	0.522339	6	4	4	0.6875	0.6875
group_1135		hypothetical protein	76	29	4	8	95	21.6216	5.24138	0.0173145	1	0.522339	8	4	4	1	1
gdmA		Lantibiotic gallidermin	76	29	4	8	95	21.6216	5.24138	0.0173145	1	0.522339	2	2	2	0.5	0.5
group_6565		hypothetical protein	76	29	4	8	95	21.6216	5.24138	0.0173145	1	0.522339	2	2	2	0.5	0.5
gph		Phosphoglycolate phosphatase	76	29	4	8	95	21.6216	5.24138	0.0173145	1	0.522339	6	3	3	1	1
group_4688	dut	Deoxyuridine 5'-triphosphate nucleotidohydrolase	4	8	76	29	5	78.3784	0.190789	0.0173145	1	0.522339	4	2	2	1	1
group_9533		hypothetical protein	4	8	76	29	5	78.3784	0.190789	0.0173145	1	0.522339	4	2	2	1	1
group_9959		hypothetical protein	4	8	76	29	5	78.3784	0.190789	0.0173145	1	0.522339	4	3	2	0.625	1
group_9962		hypothetical protein	4	8	76	29	5	78.3784	0.190789	0.0173145	1	0.522339	4	3	2	0.625	1
group_14097		hypothetical protein	4	8	76	29	5	78.3784	0.190789	0.0173145	1	0.522339	4	2	2	1	1
group_14101		hypothetical protein	4	8	76	29	5	78.3784	0.190789	0.0173145	1	0.522339	4	2	2	1	1
group_14235		hypothetical protein	4	8	76	29	5	78.3784	0.190789	0.0173145	1	0.522339	2	2	1	0.5	1
group_14236		hypothetical protein	4	8	76	29	5	78.3784	0.190789	0.0173145	1	0.522339	2	2	1	0.5	1
group_14237		hypothetical protein	4	8	76	29	5	78.3784	0.190789	0.0173145	1	0.522339	2	2	1	0.5	1
group_14238		hypothetical protein	4	8	76	29	5	78.3784	0.190789	0.0173145	1	0.522339	2	2	1	0.5	1
group_9831		hypothetical protein	4	8	76	29	5	78.3784	0.190789	0.0173145	1	0.522339	2	2	1	0.5	1
group_9954		hypothetical protein	43	11	37	26	53.75	70.2703	2.74693	0.0175803	1	0.529826	16	12	5	0.0768127	0.210114
icaC_1		putative poly-beta-1 6-N-acetyl-D-glucosamine export protein	71	26	9	11	88.75	29.7297	3.33761	0.0183802	1	0.552823	8	4	5	0.726562	1
ktrB_2		Ktr system potassium uptake protein B	9	11	71	26	11.25	70.2703	0.299616	0.0183802	1	0.552823	8	6	3	0.289062	0.726562
group_10704		hypothetical protein	19	2	61	35	23.75	94.5946	5.45082	0.0187389	1	0.562484	12	10	2	0.0385742	0.0385742
group_15002		hypothetical protein	19	2	61	35	23.75	94.5946	5.45082	0.0187389	1	0.562484	12	10	2	0.0385742	0.0385742
arsA		Arsenical pump-driving ATPase	14	14	66	23	17.5	62.1622	0.348485	0.0209605	1	0.628255	12	9	4	0.145996	0.387695
qorB		Quinone oxidoreductase 2	73	27	7	10	91.25	27.027	3.86243	0.0210136	1	0.628255	6	2	5	0.21875	0.6875
group_3619		hypothetical protein	7	10	73	27	8.75	72.973	0.258904	0.0210136	1	0.628255	12	5	7	0.774414	0.774414
group_6600		hypothetical protein	7	10	73	27	8.75	72.973	0.258904	0.0210136	1	0.628255	5	4	3	0.375	1
group_2828		hypothetical protein	36	8	44	29	45	78.3784	2.96591	0.0232001	1	0.680435	7	4	3	1	1
group_1157		hypothetical protein	75	29	5	8	93.75	21.6216	4.13793	0.0237713	1	0.680435	6	3	4	0.6875	1
group_1370		hypothetical protein	75	29	5	8	93.75	21.6216	4.13793	0.0237713	1	0.680435	9	6	4	0.507812	1
group_6978	yxdM	ABC transporter permease protein YxdM	5	8	75	29	6.25	78.3784	0.241667	0.0237713	1	0.680435	5	4	1	0.375	0.375
group_6734	gph	5'-nucleotidase	5	8	75	29	6.25	78.3784	0.241667	0.0237713	1	0.680435	6	4	2	0.6875	0.6875
group_6609		hypothetical protein	5	8	75	29	6.25	78.3784	0.241667	0.0237713	1	0.680435	5	3	2	1	1
group_9975		hypothetical protein	5	8	75	29	6.25	78.3784	0.241667	0.0237713	1	0.680435	5	4	2	0.375	1
group_9807		hypothetical protein	5	8	75	29	6.25	78.3784	0.241667	0.0237713	1	0.680435	6	3	4	0.6875	1
group_5781		hypothetical protein	35	8	45	29	43.75	78.3784	2.81944	0.0240993	1	0.680435	6	4	3	0.6875	1
group_14373		hypothetical protein	35	8	45	29	43.75	78.3784	2.81944	0.0240993	1	0.680435	6	4	3	0.6875	1
azoR_1		FMN-dependent NADH-azoreductase	35	8	45	29	43.75	78.3784	2.81944	0.0240993	1	0.680435	16	9	7	0.803619	0.803619
group_2775		hypothetical protein	11	12	69	25	13.75	67.5676	0.332126	0.0246463	1	0.680435	10	8	4	0.109375	0.753906
group_131	smc_3	hypothetical protein	16	15	64	22	20	59.4595	0.366667	0.0249235	1	0.680435	15	14	6	0.000976562	0.607239
group_63		IS6 family transposase IS431mec	27	5	53	32	33.75	86.4865	3.26038	0.026055	1	0.680435	11	7	5	0.548828	1
lexA_3		hypothetical protein	8	10	72	27	10	72.973	0.3	0.026454	1	0.680435	8	5	3	0.726562	0.726562
group_1922	sauU	hypothetical protein	8	10	72	27	10	72.973	0.3	0.026454	1	0.680435	7	5	3	0.453125	1
crtN		4 4'-diapophytoene desaturase (4 4'-diaponeurosporene-forming)	72	27	8	10	90	27.027	3.33333	0.026454	1	0.680435	9	6	4	0.507812	1
group_49		hypothetical protein	12	13	68	24	15	64.8649	0.325792	0.0272097	1	0.680435	12	9	4	0.145996	0.387695
yafV_1		Omega-amidase YafV	77	31	3	6	96.25	16.2162	4.96774	0.0274554	1	0.680435	2	2	2	0.5	0.5
group_14137		hypothetical protein	77	31	3	6	96.25	16.2162	4.96774	0.0274554	1	0.680435	2	2	2	0.5	0.5
gltC_3		HTH-type transcriptional regulator GltC	77	31	3	6	96.25	16.2162	4.96774	0.0274554	1	0.680435	4	3	2	0.625	1
group_1160		hypothetical protein	3	6	77	31	3.75	83.7838	0.201299	0.0274554	1	0.680435	2	2	2	0.5	0.5
group_3474	fruA	PTS system fructose-specific EIIABC component	3	6	77	31	3.75	83.7838	0.201299	0.0274554	1	0.680435	3	3	1	0.25	1
group_1372		hypothetical protein	3	6	77	31	3.75	83.7838	0.201299	0.0274554	1	0.680435	5	3	3	1	1
panS		Pantothenate precursors transporter PanS	3	6	77	31	3.75	83.7838	0.201299	0.0274554	1	0.680435	2	2	2	0.5	0.5
group_1647	comEA	ComE operon protein 1	3	6	77	31	3.75	83.7838	0.201299	0.0274554	1	0.680435	4	3	2	0.625	1
group_2785		hypothetical protein	3	6	77	31	3.75	83.7838	0.201299	0.0274554	1	0.680435	3	3	1	0.25	1
group_4715		hypothetical protein	3	6	77	31	3.75	83.7838	0.201299	0.0274554	1	0.680435	3	3	1	0.25	1
group_9976		hypothetical protein	3	6	77	31	3.75	83.7838	0.201299	0.0274554	1	0.680435	3	3	1	0.25	1
group_47	ebh	hypothetical protein	3	6	77	31	3.75	83.7838	0.201299	0.0274554	1	0.680435	3	3	1	0.25	1
group_9890		hypothetical protein	3	6	77	31	3.75	83.7838	0.201299	0.0274554	1	0.680435	4	3	2	0.625	1
crtN_2		4 4'-diapophytoene desaturase (4 4'-diaponeurosporene-forming)	3	6	77	31	3.75	83.7838	0.201299	0.0274554	1	0.680435	6	3	5	0.21875	1
group_9970		hypothetical protein	3	6	77	31	3.75	83.7838	0.201299	0.0274554	1	0.680435	3	2	3	0.25	1
group_16042		hypothetical protein	10	0	70	37	12.5	100	inf	0.0294258	1	0.680435	6	6	0	0.03125	0.03125
group_11109		hypothetical protein	10	0	70	37	12.5	100	inf	0.0294258	1	0.680435	8	8	0	0.0078125	0.0078125
group_12130		hypothetical protein	10	0	70	37	12.5	100	inf	0.0294258	1	0.680435	9	9	0	0.00390625	0.00390625
group_15769		hypothetical protein	10	0	70	37	12.5	100	inf	0.0294258	1	0.680435	8	8	0	0.0078125	0.0078125
group_2408	potA_3	Spermidine/putrescine import ATP-binding protein PotA	10	0	70	37	12.5	100	inf	0.0294258	1	0.680435	9	9	0	0.00390625	0.00390625
group_2449		hypothetical protein	10	0	70	37	12.5	100	inf	0.0294258	1	0.680435	9	9	0	0.00390625	0.00390625
group_4274		hypothetical protein	10	0	70	37	12.5	100	inf	0.0294258	1	0.680435	9	9	0	0.00390625	0.00390625
dgk_2		Deoxyguanosine kinase	10	0	70	37	12.5	100	inf	0.0294258	1	0.680435	8	8	0	0.0078125	0.0078125
group_6217		hypothetical protein	10	0	70	37	12.5	100	inf	0.0294258	1	0.680435	7	7	0	0.015625	0.015625
group_7571		hypothetical protein	10	0	70	37	12.5	100	inf	0.0294258	1	0.680435	8	8	0	0.0078125	0.0078125
group_8650		hypothetical protein	10	0	70	37	12.5	100	inf	0.0294258	1	0.680435	8	8	0	0.0078125	0.0078125
smcL		Sphingomyelinase C	80	34	0	3	100	8.10811	inf	0.0298697	1	0.680435	2	2	0	0.5	0.5
yqgQ		putative protein YqgQ	80	34	0	3	100	8.10811	inf	0.0298697	1	0.680435	3	3	0	0.25	0.25
group_1090		hypothetical protein	0	3	80	34	0	91.8919	0	0.0298697	1	0.680435	2	0	2	0.5	0.5
group_9995		hypothetical protein	0	3	80	34	0	91.8919	0	0.0298697	1	0.680435	2	0	2	0.5	0.5
group_14709		hypothetical protein	0	3	80	34	0	91.8919	0	0.0298697	1	0.680435	2	0	2	0.5	0.5
group_6999	gtfA_4	UDP-N-acetylglucosamine--peptide N-acetylglucosaminyltransferase GtfA subunit	0	3	80	34	0	91.8919	0	0.0298697	1	0.680435	3	0	3	0.25	0.25
group_1386		hypothetical protein	0	3	80	34	0	91.8919	0	0.0298697	1	0.680435	2	0	2	0.5	0.5
group_1996		hypothetical protein	0	3	80	34	0	91.8919	0	0.0298697	1	0.680435	2	0	2	0.5	0.5
group_20084		hypothetical protein	0	3	80	34	0	91.8919	0	0.0298697	1	0.680435	3	0	3	0.25	0.25
group_3669	yxlF	putative ABC transporter ATP-binding protein YxlF	0	3	80	34	0	91.8919	0	0.0298697	1	0.680435	2	0	2	0.5	0.5
group_6951		hypothetical protein	0	3	80	34	0	91.8919	0	0.0298697	1	0.680435	2	0	2	0.5	0.5
group_6979	yxdM	ABC transporter permease protein YxdM	0	3	80	34	0	91.8919	0	0.0298697	1	0.680435	2	0	2	0.5	0.5
group_8912		hypothetical protein	0	3	80	34	0	91.8919	0	0.0298697	1	0.680435	3	0	3	0.25	0.25
group_9978		hypothetical protein	0	3	80	34	0	91.8919	0	0.0298697	1	0.680435	2	0	2	0.5	0.5
group_10013	dhaM_2	PTS-dependent dihydroxyacetone kinase phosphotransferase subunit DhaM	0	3	80	34	0	91.8919	0	0.0298697	1	0.680435	3	0	3	0.25	0.25
group_10224	ybiV	Sugar phosphatase YbiV	0	3	80	34	0	91.8919	0	0.0298697	1	0.680435	3	0	3	0.25	0.25
group_10225	ccpN_2	Transcriptional repressor CcpN	0	3	80	34	0	91.8919	0	0.0298697	1	0.680435	3	0	3	0.25	0.25
group_10226	thlA	Acetyl-CoA acetyltransferase	0	3	80	34	0	91.8919	0	0.0298697	1	0.680435	3	0	3	0.25	0.25
group_10227		hypothetical protein	0	3	80	34	0	91.8919	0	0.0298697	1	0.680435	3	0	3	0.25	0.25
group_10229		putative uridylyltransferase	0	3	80	34	0	91.8919	0	0.0298697	1	0.680435	3	0	3	0.25	0.25
group_10232	pyrD_2	Dihydroorotate dehydrogenase (quinone)	0	3	80	34	0	91.8919	0	0.0298697	1	0.680435	3	0	3	0.25	0.25
group_10233		hypothetical protein	0	3	80	34	0	91.8919	0	0.0298697	1	0.680435	3	0	3	0.25	0.25
group_10234		Putative heme-dependent peroxidase	0	3	80	34	0	91.8919	0	0.0298697	1	0.680435	3	0	3	0.25	0.25
group_10235		hypothetical protein	0	3	80	34	0	91.8919	0	0.0298697	1	0.680435	3	0	3	0.25	0.25
group_10236	glpQ_2	hypothetical protein	0	3	80	34	0	91.8919	0	0.0298697	1	0.680435	3	0	3	0.25	0.25
group_10237	fetB_2	putative iron export permease protein FetB	0	3	80	34	0	91.8919	0	0.0298697	1	0.680435	3	0	3	0.25	0.25
group_10238	potB_2	Spermidine/putrescine transport system permease protein PotB	0	3	80	34	0	91.8919	0	0.0298697	1	0.680435	3	0	3	0.25	0.25
group_10240	tagO_2	putative undecaprenyl-phosphate N-acetylglucosaminyl 1-phosphate transferase	0	3	80	34	0	91.8919	0	0.0298697	1	0.680435	3	0	3	0.25	0.25
prkC_1		Serine/threonine-protein kinase PrkC	0	3	80	34	0	91.8919	0	0.0298697	1	0.680435	3	0	3	0.25	0.25
group_10242	thrB_4	Homoserine kinase	0	3	80	34	0	91.8919	0	0.0298697	1	0.680435	3	0	3	0.25	0.25
group_10243	fetA_2	putative iron export ATP-binding protein FetA	0	3	80	34	0	91.8919	0	0.0298697	1	0.680435	3	0	3	0.25	0.25
fruA_1		PTS system fructose-specific EIIABC component	0	3	80	34	0	91.8919	0	0.0298697	1	0.680435	3	0	3	0.25	0.25
group_10245		Putative 3-methyladenine DNA glycosylase	0	3	80	34	0	91.8919	0	0.0298697	1	0.680435	3	0	3	0.25	0.25
group_10246		hypothetical protein	0	3	80	34	0	91.8919	0	0.0298697	1	0.680435	3	0	3	0.25	0.25
group_10247	metN2_2	Methionine import ATP-binding protein MetN 2	0	3	80	34	0	91.8919	0	0.0298697	1	0.680435	3	0	3	0.25	0.25
group_10250	yajO_2	1-deoxyxylulose-5-phosphate synthase YajO	0	3	80	34	0	91.8919	0	0.0298697	1	0.680435	3	0	3	0.25	0.25
group_10251	uppP_2	Undecaprenyl-diphosphatase	0	3	80	34	0	91.8919	0	0.0298697	1	0.680435	3	0	3	0.25	0.25
group_10252	bglK	Beta-glucoside kinase	0	3	80	34	0	91.8919	0	0.0298697	1	0.680435	3	0	3	0.25	0.25
group_10254	mdrP_3	Na(+) Li(+) K(+)/H(+) antiporter	0	3	80	34	0	91.8919	0	0.0298697	1	0.680435	3	0	3	0.25	0.25
group_10256	nfrA_2	NADPH-dependent oxidoreductase	0	3	80	34	0	91.8919	0	0.0298697	1	0.680435	3	0	3	0.25	0.25
group_10257	tcyP_2	L-cystine uptake protein TcyP	0	3	80	34	0	91.8919	0	0.0298697	1	0.680435	3	0	3	0.25	0.25
group_10258	zupT_2	Zinc transporter ZupT	0	3	80	34	0	91.8919	0	0.0298697	1	0.680435	3	0	3	0.25	0.25
group_10259	yciC_1	Putative metal chaperone YciC	0	3	80	34	0	91.8919	0	0.0298697	1	0.680435	3	0	3	0.25	0.25
group_10260		Soluble hydrogenase 42 kDa subunit	0	3	80	34	0	91.8919	0	0.0298697	1	0.680435	3	0	3	0.25	0.25
group_10261		hypothetical protein	0	3	80	34	0	91.8919	0	0.0298697	1	0.680435	3	0	3	0.25	0.25
group_10262	graR_3	Response regulator protein GraR	0	3	80	34	0	91.8919	0	0.0298697	1	0.680435	3	0	3	0.25	0.25
group_10263	pepT_4	Peptidase T	0	3	80	34	0	91.8919	0	0.0298697	1	0.680435	3	0	3	0.25	0.25
group_10264	sdhC_2	Succinate dehydrogenase cytochrome b558 subunit	0	3	80	34	0	91.8919	0	0.0298697	1	0.680435	3	0	3	0.25	0.25
ulaR		HTH-type transcriptional regulator UlaR	0	3	80	34	0	91.8919	0	0.0298697	1	0.680435	3	0	3	0.25	0.25
group_10266		Putative 2-hydroxyacid dehydrogenase	0	3	80	34	0	91.8919	0	0.0298697	1	0.680435	3	0	3	0.25	0.25
group_10268	trmD_2	tRNA (guanine-N(1)-)-methyltransferase	0	3	80	34	0	91.8919	0	0.0298697	1	0.680435	3	0	3	0.25	0.25
group_10269	dinG_2	3'-5' exonuclease DinG	0	3	80	34	0	91.8919	0	0.0298697	1	0.680435	3	0	3	0.25	0.25
group_10272	yidC_2	Membrane protein insertase YidC	0	3	80	34	0	91.8919	0	0.0298697	1	0.680435	3	0	3	0.25	0.25
group_10273	isaB_3	Immunodominant staphylococcal antigen B	0	3	80	34	0	91.8919	0	0.0298697	1	0.680435	3	0	3	0.25	0.25
group_10274		hypothetical protein	0	3	80	34	0	91.8919	0	0.0298697	1	0.680435	3	0	3	0.25	0.25
group_10278	gcvPA_2	putative glycine dehydrogenase (decarboxylating) subunit 1	0	3	80	34	0	91.8919	0	0.0298697	1	0.680435	3	0	3	0.25	0.25
group_10280		hypothetical protein	0	3	80	34	0	91.8919	0	0.0298697	1	0.680435	3	0	3	0.25	0.25
group_10281		hypothetical protein	0	3	80	34	0	91.8919	0	0.0298697	1	0.680435	3	0	3	0.25	0.25
group_10282	acpS_2	Holo-[acyl-carrier-protein] synthase	0	3	80	34	0	91.8919	0	0.0298697	1	0.680435	3	0	3	0.25	0.25
group_10283		hypothetical protein	0	3	80	34	0	91.8919	0	0.0298697	1	0.680435	3	0	3	0.25	0.25
mrpA_1		Na(+)/H(+) antiporter subunit A	0	3	80	34	0	91.8919	0	0.0298697	1	0.680435	3	0	3	0.25	0.25
group_10285	yedJ_1	putative protein YedJ	0	3	80	34	0	91.8919	0	0.0298697	1	0.680435	3	0	3	0.25	0.25
group_10287	gtfA_3	UDP-N-acetylglucosamine--peptide N-acetylglucosaminyltransferase GtfA subunit	0	3	80	34	0	91.8919	0	0.0298697	1	0.680435	3	0	3	0.25	0.25
group_10288		hypothetical protein	0	3	80	34	0	91.8919	0	0.0298697	1	0.680435	3	0	3	0.25	0.25
est_4		Carboxylesterase	0	3	80	34	0	91.8919	0	0.0298697	1	0.680435	3	0	3	0.25	0.25
group_10290	hisC_3	Histidinol-phosphate aminotransferase	0	3	80	34	0	91.8919	0	0.0298697	1	0.680435	3	0	3	0.25	0.25
group_10291		Monoacylglycerol lipase	0	3	80	34	0	91.8919	0	0.0298697	1	0.680435	3	0	3	0.25	0.25
group_10292	iolS_2	Aldo-keto reductase IolS	0	3	80	34	0	91.8919	0	0.0298697	1	0.680435	3	0	3	0.25	0.25
femX_1		Lipid II:glycine glycyltransferase	0	3	80	34	0	91.8919	0	0.0298697	1	0.680435	3	0	3	0.25	0.25
group_10294	rnmV_3	Ribonuclease M5	0	3	80	34	0	91.8919	0	0.0298697	1	0.680435	3	0	3	0.25	0.25
group_10295		hypothetical protein	0	3	80	34	0	91.8919	0	0.0298697	1	0.680435	3	0	3	0.25	0.25
group_10296		hypothetical protein	0	3	80	34	0	91.8919	0	0.0298697	1	0.680435	3	0	3	0.25	0.25
katE		Catalase HPII	0	3	80	34	0	91.8919	0	0.0298697	1	0.680435	3	0	3	0.25	0.25
group_10299	ligA_2	DNA ligase	0	3	80	34	0	91.8919	0	0.0298697	1	0.680435	3	0	3	0.25	0.25
group_10300	slyA_1	Transcriptional regulator SlyA	0	3	80	34	0	91.8919	0	0.0298697	1	0.680435	3	0	3	0.25	0.25
group_10302	fabF_2	3-oxoacyl-[acyl-carrier-protein] synthase 2	0	3	80	34	0	91.8919	0	0.0298697	1	0.680435	3	0	3	0.25	0.25
group_10303	traP_2	Signal transduction protein TRAP	0	3	80	34	0	91.8919	0	0.0298697	1	0.680435	3	0	3	0.25	0.25
group_10304	ssbB_1	Single-stranded DNA-binding protein B	0	3	80	34	0	91.8919	0	0.0298697	1	0.680435	3	0	3	0.25	0.25
gltD		Glutamate synthase [NADPH] small chain	0	3	80	34	0	91.8919	0	0.0298697	1	0.680435	3	0	3	0.25	0.25
rihB_1		Pyrimidine-specific ribonucleoside hydrolase RihB	0	3	80	34	0	91.8919	0	0.0298697	1	0.680435	3	0	3	0.25	0.25
group_10309	ftsK_2	DNA translocase FtsK	0	3	80	34	0	91.8919	0	0.0298697	1	0.680435	3	0	3	0.25	0.25
group_10311	femA_3	Aminoacyltransferase FemA	0	3	80	34	0	91.8919	0	0.0298697	1	0.680435	3	0	3	0.25	0.25
group_10312		hypothetical protein	0	3	80	34	0	91.8919	0	0.0298697	1	0.680435	3	0	3	0.25	0.25
group_10313	cobC_2	Adenosylcobalamin/alpha-ribazole phosphatase	0	3	80	34	0	91.8919	0	0.0298697	1	0.680435	3	0	3	0.25	0.25
group_10314		hypothetical protein	0	3	80	34	0	91.8919	0	0.0298697	1	0.680435	3	0	3	0.25	0.25
group_10316	mrnC_2	Mini-ribonuclease 3	0	3	80	34	0	91.8919	0	0.0298697	1	0.680435	3	0	3	0.25	0.25
group_10317	ldh1_1	L-lactate dehydrogenase 1	0	3	80	34	0	91.8919	0	0.0298697	1	0.680435	3	0	3	0.25	0.25
group_10319	pyk_2	Pyruvate kinase	0	3	80	34	0	91.8919	0	0.0298697	1	0.680435	3	0	3	0.25	0.25
budC_1		Diacetyl reductase [(S)-acetoin forming]	0	3	80	34	0	91.8919	0	0.0298697	1	0.680435	3	0	3	0.25	0.25
group_10321		hypothetical protein	0	3	80	34	0	91.8919	0	0.0298697	1	0.680435	3	0	3	0.25	0.25
group_10322		hypothetical protein	0	3	80	34	0	91.8919	0	0.0298697	1	0.680435	3	0	3	0.25	0.25
group_10323	opuCC_3	hypothetical protein	0	3	80	34	0	91.8919	0	0.0298697	1	0.680435	3	0	3	0.25	0.25
pbpH_1		Penicillin-binding protein H	0	3	80	34	0	91.8919	0	0.0298697	1	0.680435	3	0	3	0.25	0.25
ftsW_1		putative peptidoglycan glycosyltransferase FtsW	0	3	80	34	0	91.8919	0	0.0298697	1	0.680435	3	0	3	0.25	0.25
group_10328		hypothetical protein	0	3	80	34	0	91.8919	0	0.0298697	1	0.680435	3	0	3	0.25	0.25
group_10329	ecfA1_2	Energy-coupling factor transporter ATP-binding protein EcfA1	0	3	80	34	0	91.8919	0	0.0298697	1	0.680435	3	0	3	0.25	0.25
group_10330	purC_2	Phosphoribosylaminoimidazole-succinocarboxamide synthase	0	3	80	34	0	91.8919	0	0.0298697	1	0.680435	3	0	3	0.25	0.25
group_10333	ribH_2	6 7-dimethyl-8-ribityllumazine synthase	0	3	80	34	0	91.8919	0	0.0298697	1	0.680435	3	0	3	0.25	0.25
group_10335		hypothetical protein	0	3	80	34	0	91.8919	0	0.0298697	1	0.680435	3	0	3	0.25	0.25
group_10336	divIB_2	Cell division protein DivIB	0	3	80	34	0	91.8919	0	0.0298697	1	0.680435	3	0	3	0.25	0.25
group_10338	uppS_2	Isoprenyl transferase	0	3	80	34	0	91.8919	0	0.0298697	1	0.680435	3	0	3	0.25	0.25
group_10339	ltaS_2	Lipoteichoic acid synthase	0	3	80	34	0	91.8919	0	0.0298697	1	0.680435	3	0	3	0.25	0.25
group_10340	queD_2	6-carboxy-5 6 7 8-tetrahydropterin synthase	0	3	80	34	0	91.8919	0	0.0298697	1	0.680435	3	0	3	0.25	0.25
group_10343		hypothetical protein	0	3	80	34	0	91.8919	0	0.0298697	1	0.680435	3	0	3	0.25	0.25
group_10344		hypothetical protein	0	3	80	34	0	91.8919	0	0.0298697	1	0.680435	3	0	3	0.25	0.25
group_10345		hypothetical protein	0	3	80	34	0	91.8919	0	0.0298697	1	0.680435	3	0	3	0.25	0.25
mhqA_1		Putative ring-cleaving dioxygenase MhqA	0	3	80	34	0	91.8919	0	0.0298697	1	0.680435	3	0	3	0.25	0.25
group_10351	dnaJ_2	Chaperone protein DnaJ	0	3	80	34	0	91.8919	0	0.0298697	1	0.680435	3	0	3	0.25	0.25
group_10352	bceA_4	Bacitracin export ATP-binding protein BceA	0	3	80	34	0	91.8919	0	0.0298697	1	0.680435	3	0	3	0.25	0.25
group_10353	mrpF_2	Na(+)/H(+) antiporter subunit F	0	3	80	34	0	91.8919	0	0.0298697	1	0.680435	3	0	3	0.25	0.25
group_10354		hypothetical protein	0	3	80	34	0	91.8919	0	0.0298697	1	0.680435	3	0	3	0.25	0.25
group_10356	metC_2	Cystathionine beta-lyase MetC	0	3	80	34	0	91.8919	0	0.0298697	1	0.680435	3	0	3	0.25	0.25
group_10357	yfiZ_2	putative siderophore transport system permease protein YfiZ	0	3	80	34	0	91.8919	0	0.0298697	1	0.680435	3	0	3	0.25	0.25
group_10358	dat_2	D-alanine aminotransferase	0	3	80	34	0	91.8919	0	0.0298697	1	0.680435	3	0	3	0.25	0.25
group_10359		hypothetical protein	0	3	80	34	0	91.8919	0	0.0298697	1	0.680435	3	0	3	0.25	0.25
group_10360	emrB_1	Multidrug export protein EmrB	0	3	80	34	0	91.8919	0	0.0298697	1	0.680435	3	0	3	0.25	0.25
group_10361	msrA1_2	Peptide methionine sulfoxide reductase MsrA 1	0	3	80	34	0	91.8919	0	0.0298697	1	0.680435	3	0	3	0.25	0.25
group_10362	bioB_2	Biotin synthase	0	3	80	34	0	91.8919	0	0.0298697	1	0.680435	3	0	3	0.25	0.25
hemA_1		Glutamyl-tRNA reductase	0	3	80	34	0	91.8919	0	0.0298697	1	0.680435	3	0	3	0.25	0.25
group_10365		hypothetical protein	0	3	80	34	0	91.8919	0	0.0298697	1	0.680435	3	0	3	0.25	0.25
group_10367		hypothetical protein	0	3	80	34	0	91.8919	0	0.0298697	1	0.680435	3	0	3	0.25	0.25
group_10368		hypothetical protein	0	3	80	34	0	91.8919	0	0.0298697	1	0.680435	3	0	3	0.25	0.25
group_10369	sufU_2	Zinc-dependent sulfurtransferase SufU	0	3	80	34	0	91.8919	0	0.0298697	1	0.680435	3	0	3	0.25	0.25
stp_1		Serine/threonine phosphatase stp	0	3	80	34	0	91.8919	0	0.0298697	1	0.680435	3	0	3	0.25	0.25
group_10373	sdcS	Sodium-dependent dicarboxylate transporter SdcS	0	3	80	34	0	91.8919	0	0.0298697	1	0.680435	3	0	3	0.25	0.25
group_10374	gapA2_2	Glyceraldehyde-3-phosphate dehydrogenase 2	0	3	80	34	0	91.8919	0	0.0298697	1	0.680435	3	0	3	0.25	0.25
group_10379	capD_2	Capsule biosynthesis protein CapD proenzyme	0	3	80	34	0	91.8919	0	0.0298697	1	0.680435	3	0	3	0.25	0.25
group_10384		hypothetical protein	0	3	80	34	0	91.8919	0	0.0298697	1	0.680435	3	0	3	0.25	0.25
group_10385	tag_2	DNA-3-methyladenine glycosylase 1	0	3	80	34	0	91.8919	0	0.0298697	1	0.680435	3	0	3	0.25	0.25
group_10395	oppD_3	Oligopeptide transport ATP-binding protein OppD	0	3	80	34	0	91.8919	0	0.0298697	1	0.680435	3	0	3	0.25	0.25
group_10544	rpsU_2	30S ribosomal protein S21	0	3	80	34	0	91.8919	0	0.0298697	1	0.680435	3	0	3	0.25	0.25
group_12257	crcB_1	Putative fluoride ion transporter CrcB	0	3	80	34	0	91.8919	0	0.0298697	1	0.680435	3	0	3	0.25	0.25
group_12258	scpB_2	Segregation and condensation protein B	0	3	80	34	0	91.8919	0	0.0298697	1	0.680435	3	0	3	0.25	0.25
group_12273	rluD_5	hypothetical protein	0	3	80	34	0	91.8919	0	0.0298697	1	0.680435	3	0	3	0.25	0.25
group_12276	dapH_2	2 3 4 5-tetrahydropyridine-2 6-dicarboxylate N-acetyltransferase	0	3	80	34	0	91.8919	0	0.0298697	1	0.680435	3	0	3	0.25	0.25
group_12277		hypothetical protein	0	3	80	34	0	91.8919	0	0.0298697	1	0.680435	3	0	3	0.25	0.25
group_12281		Protein	0	3	80	34	0	91.8919	0	0.0298697	1	0.680435	3	0	3	0.25	0.25
ymcA_1		putative protein YmcA	0	3	80	34	0	91.8919	0	0.0298697	1	0.680435	3	0	3	0.25	0.25
group_12283		hypothetical protein	0	3	80	34	0	91.8919	0	0.0298697	1	0.680435	3	0	3	0.25	0.25
group_12285		Epimerase family protein	0	3	80	34	0	91.8919	0	0.0298697	1	0.680435	3	0	3	0.25	0.25
group_12405	rimI_2	N-alpha-acetyltransferase RimI	0	3	80	34	0	91.8919	0	0.0298697	1	0.680435	3	0	3	0.25	0.25
group_12407	panB_2	3-methyl-2-oxobutanoate hydroxymethyltransferase	0	3	80	34	0	91.8919	0	0.0298697	1	0.680435	3	0	3	0.25	0.25
group_12408	murJ_2	lipid II flippase MurJ	0	3	80	34	0	91.8919	0	0.0298697	1	0.680435	3	0	3	0.25	0.25
argF_3		Ornithine carbamoyltransferase	0	3	80	34	0	91.8919	0	0.0298697	1	0.680435	3	0	3	0.25	0.25
group_12411	mutS2_2	Endonuclease MutS2	0	3	80	34	0	91.8919	0	0.0298697	1	0.680435	3	0	3	0.25	0.25
group_12413	lvr_2	Levodione reductase	0	3	80	34	0	91.8919	0	0.0298697	1	0.680435	3	0	3	0.25	0.25
group_12415		hypothetical protein	0	3	80	34	0	91.8919	0	0.0298697	1	0.680435	3	0	3	0.25	0.25
group_12416	nusA_2	Transcription termination/antitermination protein NusA	0	3	80	34	0	91.8919	0	0.0298697	1	0.680435	3	0	3	0.25	0.25
group_12420	crr_2	PTS system glucose-specific EIIA component	0	3	80	34	0	91.8919	0	0.0298697	1	0.680435	3	0	3	0.25	0.25
group_12421	pap_2	Polyphosphate:AMP phosphotransferase	0	3	80	34	0	91.8919	0	0.0298697	1	0.680435	3	0	3	0.25	0.25
group_12422	leuC_2	3-isopropylmalate dehydratase large subunit	0	3	80	34	0	91.8919	0	0.0298697	1	0.680435	3	0	3	0.25	0.25
group_12423		hypothetical protein	0	3	80	34	0	91.8919	0	0.0298697	1	0.680435	3	0	3	0.25	0.25
group_12426	ureF_2	Urease accessory protein UreF	0	3	80	34	0	91.8919	0	0.0298697	1	0.680435	3	0	3	0.25	0.25
group_12428	bioB_3	Biotin synthase	0	3	80	34	0	91.8919	0	0.0298697	1	0.680435	3	0	3	0.25	0.25
group_12429	hssR_2	Heme response regulator HssR	0	3	80	34	0	91.8919	0	0.0298697	1	0.680435	3	0	3	0.25	0.25
group_12430	accA_2	Acetyl-coenzyme A carboxylase carboxyl transferase subunit alpha	0	3	80	34	0	91.8919	0	0.0298697	1	0.680435	3	0	3	0.25	0.25
murF_3		UDP-N-acetylmuramoyl-tripeptide--D-alanyl-D-alanine ligase	0	3	80	34	0	91.8919	0	0.0298697	1	0.680435	3	0	3	0.25	0.25
group_12432	gcvH_2	Glycine cleavage system H protein	0	3	80	34	0	91.8919	0	0.0298697	1	0.680435	3	0	3	0.25	0.25
rnc_1		Ribonuclease 3	0	3	80	34	0	91.8919	0	0.0298697	1	0.680435	3	0	3	0.25	0.25
group_12434		hypothetical protein	0	3	80	34	0	91.8919	0	0.0298697	1	0.680435	3	0	3	0.25	0.25
group_12435	garK_2	Glycerate 2-kinase	0	3	80	34	0	91.8919	0	0.0298697	1	0.680435	3	0	3	0.25	0.25
group_12436	ykoC	Energy-coupling factor transporter transmembrane protein EcfT	0	3	80	34	0	91.8919	0	0.0298697	1	0.680435	3	0	3	0.25	0.25
group_12437		hypothetical protein	0	3	80	34	0	91.8919	0	0.0298697	1	0.680435	3	0	3	0.25	0.25
group_12439	thiO_2	Glycine oxidase	0	3	80	34	0	91.8919	0	0.0298697	1	0.680435	3	0	3	0.25	0.25
group_12440	pth_2	Peptidyl-tRNA hydrolase	0	3	80	34	0	91.8919	0	0.0298697	1	0.680435	3	0	3	0.25	0.25
ssuR		HTH-type transcriptional regulator SsuR	0	3	80	34	0	91.8919	0	0.0298697	1	0.680435	3	0	3	0.25	0.25
group_12444	addA_2	ATP-dependent helicase/nuclease subunit A	0	3	80	34	0	91.8919	0	0.0298697	1	0.680435	3	0	3	0.25	0.25
group_12446	ywpJ_3	Putative phosphatase	0	3	80	34	0	91.8919	0	0.0298697	1	0.680435	3	0	3	0.25	0.25
swrC_1		Swarming motility protein SwrC	0	3	80	34	0	91.8919	0	0.0298697	1	0.680435	3	0	3	0.25	0.25
group_12448		hypothetical protein	0	3	80	34	0	91.8919	0	0.0298697	1	0.680435	3	0	3	0.25	0.25
group_12450		hypothetical protein	0	3	80	34	0	91.8919	0	0.0298697	1	0.680435	3	0	3	0.25	0.25
group_12452	yciC_3	Putative metal chaperone YciC	0	3	80	34	0	91.8919	0	0.0298697	1	0.680435	3	0	3	0.25	0.25
group_12453	hit_2	Protein hit	0	3	80	34	0	91.8919	0	0.0298697	1	0.680435	3	0	3	0.25	0.25
group_12454		hypothetical protein	0	3	80	34	0	91.8919	0	0.0298697	1	0.680435	3	0	3	0.25	0.25
group_12455		hypothetical protein	0	3	80	34	0	91.8919	0	0.0298697	1	0.680435	3	0	3	0.25	0.25
group_12456	isaB_1	Immunodominant staphylococcal antigen B	0	3	80	34	0	91.8919	0	0.0298697	1	0.680435	3	0	3	0.25	0.25
group_12457	map_2	Methionine aminopeptidase	0	3	80	34	0	91.8919	0	0.0298697	1	0.680435	3	0	3	0.25	0.25
group_12458	rbsK_2	Ribokinase	0	3	80	34	0	91.8919	0	0.0298697	1	0.680435	3	0	3	0.25	0.25
group_12460	bacF_2	Transaminase BacF	0	3	80	34	0	91.8919	0	0.0298697	1	0.680435	3	0	3	0.25	0.25
group_12461	sbcC_1	Nuclease SbcCD subunit C	0	3	80	34	0	91.8919	0	0.0298697	1	0.680435	3	0	3	0.25	0.25
group_12462	qoxA_2	putative quinol oxidase subunit 2	0	3	80	34	0	91.8919	0	0.0298697	1	0.680435	3	0	3	0.25	0.25
group_12464		hypothetical protein	0	3	80	34	0	91.8919	0	0.0298697	1	0.680435	3	0	3	0.25	0.25
group_12465	gltA_2	Glutamate synthase [NADPH] large chain	0	3	80	34	0	91.8919	0	0.0298697	1	0.680435	3	0	3	0.25	0.25
group_12466	tarA_2	N-acetylglucosaminyldiphosphoundecaprenol N-acetyl-beta-D-mannosaminyltransferase	0	3	80	34	0	91.8919	0	0.0298697	1	0.680435	3	0	3	0.25	0.25
yibN_1		putative protein YibN	0	3	80	34	0	91.8919	0	0.0298697	1	0.680435	3	0	3	0.25	0.25
group_12468		hypothetical protein	0	3	80	34	0	91.8919	0	0.0298697	1	0.680435	3	0	3	0.25	0.25
lgt_1		Phosphatidylglycerol--prolipoprotein diacylglyceryl transferase	0	3	80	34	0	91.8919	0	0.0298697	1	0.680435	3	0	3	0.25	0.25
group_12470	glpD_2	Aerobic glycerol-3-phosphate dehydrogenase	0	3	80	34	0	91.8919	0	0.0298697	1	0.680435	3	0	3	0.25	0.25
group_12471		hypothetical protein	0	3	80	34	0	91.8919	0	0.0298697	1	0.680435	3	0	3	0.25	0.25
group_12472	kefB_2	Glutathione-regulated potassium-efflux system protein KefB	0	3	80	34	0	91.8919	0	0.0298697	1	0.680435	3	0	3	0.25	0.25
group_12473	lacC_1	Tagatose-6-phosphate kinase	0	3	80	34	0	91.8919	0	0.0298697	1	0.680435	3	0	3	0.25	0.25
mltF_1		Membrane-bound lytic murein transglycosylase F	0	3	80	34	0	91.8919	0	0.0298697	1	0.680435	3	0	3	0.25	0.25
group_12476	srrB_2	Sensor protein SrrB	0	3	80	34	0	91.8919	0	0.0298697	1	0.680435	3	0	3	0.25	0.25
group_12479		hypothetical protein	0	3	80	34	0	91.8919	0	0.0298697	1	0.680435	3	0	3	0.25	0.25
group_12481		hypothetical protein	0	3	80	34	0	91.8919	0	0.0298697	1	0.680435	3	0	3	0.25	0.25
group_12485		1 4-dihydroxy-2-naphthoyl-CoA hydrolase	0	3	80	34	0	91.8919	0	0.0298697	1	0.680435	3	0	3	0.25	0.25
group_12488	accB_2	Biotin carboxyl carrier protein of acetyl-CoA carboxylase	0	3	80	34	0	91.8919	0	0.0298697	1	0.680435	3	0	3	0.25	0.25
group_12493	hemE_2	Uroporphyrinogen decarboxylase	0	3	80	34	0	91.8919	0	0.0298697	1	0.680435	3	0	3	0.25	0.25
group_12495	polA_2	DNA polymerase I	0	3	80	34	0	91.8919	0	0.0298697	1	0.680435	3	0	3	0.25	0.25
group_14700		hypothetical protein	0	3	80	34	0	91.8919	0	0.0298697	1	0.680435	3	0	3	0.25	0.25
ndoA		Endoribonuclease EndoA	0	3	80	34	0	91.8919	0	0.0298697	1	0.680435	2	0	2	0.5	0.5
group_14718		hypothetical protein	0	3	80	34	0	91.8919	0	0.0298697	1	0.680435	2	0	2	0.5	0.5
group_15008	yacP_2	putative protein YacP	0	3	80	34	0	91.8919	0	0.0298697	1	0.680435	3	0	3	0.25	0.25
ohrR		hypothetical protein	0	3	80	34	0	91.8919	0	0.0298697	1	0.680435	3	0	3	0.25	0.25
group_15013		hypothetical protein	0	3	80	34	0	91.8919	0	0.0298697	1	0.680435	3	0	3	0.25	0.25
group_15017	ycnE_2	Putative monooxygenase YcnE	0	3	80	34	0	91.8919	0	0.0298697	1	0.680435	3	0	3	0.25	0.25
group_15018		hypothetical protein	0	3	80	34	0	91.8919	0	0.0298697	1	0.680435	3	0	3	0.25	0.25
group_15019		hypothetical protein	0	3	80	34	0	91.8919	0	0.0298697	1	0.680435	3	0	3	0.25	0.25
group_15025	ndk_2	Nucleoside diphosphate kinase	0	3	80	34	0	91.8919	0	0.0298697	1	0.680435	3	0	3	0.25	0.25
group_15026		hypothetical protein	0	3	80	34	0	91.8919	0	0.0298697	1	0.680435	3	0	3	0.25	0.25
group_15034		hypothetical protein	0	3	80	34	0	91.8919	0	0.0298697	1	0.680435	3	0	3	0.25	0.25
ureA_1		Urease subunit gamma	0	3	80	34	0	91.8919	0	0.0298697	1	0.680435	3	0	3	0.25	0.25
group_15045		hypothetical protein	0	3	80	34	0	91.8919	0	0.0298697	1	0.680435	3	0	3	0.25	0.25
group_15048		hypothetical protein	0	3	80	34	0	91.8919	0	0.0298697	1	0.680435	3	0	3	0.25	0.25
group_15050		hypothetical protein	0	3	80	34	0	91.8919	0	0.0298697	1	0.680435	3	0	3	0.25	0.25
group_15053		hypothetical protein	0	3	80	34	0	91.8919	0	0.0298697	1	0.680435	3	0	3	0.25	0.25
group_15064	copZ_2	Copper chaperone CopZ	0	3	80	34	0	91.8919	0	0.0298697	1	0.680435	3	0	3	0.25	0.25
group_15073		hypothetical protein	0	3	80	34	0	91.8919	0	0.0298697	1	0.680435	3	0	3	0.25	0.25
group_15075		hypothetical protein	0	3	80	34	0	91.8919	0	0.0298697	1	0.680435	3	0	3	0.25	0.25
group_15077		hypothetical protein	0	3	80	34	0	91.8919	0	0.0298697	1	0.680435	3	0	3	0.25	0.25
group_15088		hypothetical protein	0	3	80	34	0	91.8919	0	0.0298697	1	0.680435	3	0	3	0.25	0.25
group_17875		hypothetical protein	0	3	80	34	0	91.8919	0	0.0298697	1	0.680435	3	0	3	0.25	0.25
group_17944		hypothetical protein	0	3	80	34	0	91.8919	0	0.0298697	1	0.680435	3	0	3	0.25	0.25
group_18433	nudC	NADH pyrophosphatase	0	3	80	34	0	91.8919	0	0.0298697	1	0.680435	3	0	3	0.25	0.25
group_18453	atpC_2	ATP synthase epsilon chain	0	3	80	34	0	91.8919	0	0.0298697	1	0.680435	3	0	3	0.25	0.25
group_18456		hypothetical protein	0	3	80	34	0	91.8919	0	0.0298697	1	0.680435	3	0	3	0.25	0.25
cdd_1		Cytidine deaminase	0	3	80	34	0	91.8919	0	0.0298697	1	0.680435	3	0	3	0.25	0.25
group_18483		hypothetical protein	0	3	80	34	0	91.8919	0	0.0298697	1	0.680435	3	0	3	0.25	0.25
group_18485		hypothetical protein	0	3	80	34	0	91.8919	0	0.0298697	1	0.680435	3	0	3	0.25	0.25
group_18512		hypothetical protein	0	3	80	34	0	91.8919	0	0.0298697	1	0.680435	3	0	3	0.25	0.25
group_18513	rpsN2_2	Alternate 30S ribosomal protein S14	0	3	80	34	0	91.8919	0	0.0298697	1	0.680435	3	0	3	0.25	0.25
group_18518		hypothetical protein	0	3	80	34	0	91.8919	0	0.0298697	1	0.680435	3	0	3	0.25	0.25
group_18525	yjdJ_2	putative protein YjdJ	0	3	80	34	0	91.8919	0	0.0298697	1	0.680435	3	0	3	0.25	0.25
group_18551		hypothetical protein	0	3	80	34	0	91.8919	0	0.0298697	1	0.680435	3	0	3	0.25	0.25
group_2554		hypothetical protein	0	3	80	34	0	91.8919	0	0.0298697	1	0.680435	2	0	2	0.5	0.5
group_2587		hypothetical protein	0	3	80	34	0	91.8919	0	0.0298697	1	0.680435	2	0	2	0.5	0.5
group_3549		hypothetical protein	0	3	80	34	0	91.8919	0	0.0298697	1	0.680435	2	0	2	0.5	0.5
group_3713		Antibacterial protein 2	0	3	80	34	0	91.8919	0	0.0298697	1	0.680435	3	0	3	0.25	0.25
group_4745		hypothetical protein	0	3	80	34	0	91.8919	0	0.0298697	1	0.680435	2	0	2	0.5	0.5
group_6964		hypothetical protein	0	3	80	34	0	91.8919	0	0.0298697	1	0.680435	2	0	2	0.5	0.5
group_7008		Urea transporter	0	3	80	34	0	91.8919	0	0.0298697	1	0.680435	3	0	3	0.25	0.25
yycI_1		Two-component system WalR/WalK regulatory protein YycI	0	3	80	34	0	91.8919	0	0.0298697	1	0.680435	3	0	3	0.25	0.25
group_7021	trpF_2	N-(5'-phosphoribosyl)anthranilate isomerase	0	3	80	34	0	91.8919	0	0.0298697	1	0.680435	3	0	3	0.25	0.25
group_7022		hypothetical protein	0	3	80	34	0	91.8919	0	0.0298697	1	0.680435	3	0	3	0.25	0.25
group_7029		Antibacterial protein 3	0	3	80	34	0	91.8919	0	0.0298697	1	0.680435	3	0	3	0.25	0.25
group_7033	liaF	Protein LiaF	0	3	80	34	0	91.8919	0	0.0298697	1	0.680435	3	0	3	0.25	0.25
group_7035	opuD_2	Glycine betaine transporter OpuD	0	3	80	34	0	91.8919	0	0.0298697	1	0.680435	3	0	3	0.25	0.25
group_7049	gabR_2	HTH-type transcriptional regulatory protein GabR	0	3	80	34	0	91.8919	0	0.0298697	1	0.680435	3	0	3	0.25	0.25
group_7053	trpA_2	Tryptophan synthase alpha chain	0	3	80	34	0	91.8919	0	0.0298697	1	0.680435	3	0	3	0.25	0.25
group_7054	comFA_2	ComF operon protein 1	0	3	80	34	0	91.8919	0	0.0298697	1	0.680435	3	0	3	0.25	0.25
group_7056	secDF_1	Protein translocase subunit SecDF	0	3	80	34	0	91.8919	0	0.0298697	1	0.680435	3	0	3	0.25	0.25
tspO		Tryptophan-rich sensory protein	0	3	80	34	0	91.8919	0	0.0298697	1	0.680435	3	0	3	0.25	0.25
group_7085		hypothetical protein	0	3	80	34	0	91.8919	0	0.0298697	1	0.680435	3	0	3	0.25	0.25
group_8725		hypothetical protein	0	3	80	34	0	91.8919	0	0.0298697	1	0.680435	3	0	3	0.25	0.25
group_8791	scmP_6	N-acetylcysteine deacetylase	0	3	80	34	0	91.8919	0	0.0298697	1	0.680435	3	0	3	0.25	0.25
group_8792		hypothetical protein	0	3	80	34	0	91.8919	0	0.0298697	1	0.680435	3	0	3	0.25	0.25
group_8795	pgcA_2	Phosphoglucomutase	0	3	80	34	0	91.8919	0	0.0298697	1	0.680435	3	0	3	0.25	0.25
group_8801		hypothetical protein	0	3	80	34	0	91.8919	0	0.0298697	1	0.680435	3	0	3	0.25	0.25
yxdM_2		ABC transporter permease protein YxdM	0	3	80	34	0	91.8919	0	0.0298697	1	0.680435	3	0	3	0.25	0.25
group_8806		hypothetical protein	0	3	80	34	0	91.8919	0	0.0298697	1	0.680435	3	0	3	0.25	0.25
group_8807	metG_2	Methionine--tRNA ligase	0	3	80	34	0	91.8919	0	0.0298697	1	0.680435	3	0	3	0.25	0.25
group_8808		hypothetical protein	0	3	80	34	0	91.8919	0	0.0298697	1	0.680435	3	0	3	0.25	0.25
group_8810	atl_4	Bifunctional autolysin	0	3	80	34	0	91.8919	0	0.0298697	1	0.680435	3	0	3	0.25	0.25
group_8814		hypothetical protein	0	3	80	34	0	91.8919	0	0.0298697	1	0.680435	3	0	3	0.25	0.25
modA_1		Molybdate-binding protein ModA	0	3	80	34	0	91.8919	0	0.0298697	1	0.680435	3	0	3	0.25	0.25
cca_1		CCA-adding enzyme	0	3	80	34	0	91.8919	0	0.0298697	1	0.680435	3	0	3	0.25	0.25
group_8826	mutY_2	Adenine DNA glycosylase	0	3	80	34	0	91.8919	0	0.0298697	1	0.680435	3	0	3	0.25	0.25
group_9821	mgrA_2	HTH-type transcriptional regulator MgrA	0	3	80	34	0	91.8919	0	0.0298697	1	0.680435	3	0	3	0.25	0.25
group_9866	lacG_2	6-phospho-beta-galactosidase	0	3	80	34	0	91.8919	0	0.0298697	1	0.680435	3	0	3	0.25	0.25
group_9949		hypothetical protein	0	3	80	34	0	91.8919	0	0.0298697	1	0.680435	2	0	2	0.5	0.5
group_3563	trpD2	Anthranilate phosphoribosyltransferase 2	2	5	78	32	2.5	86.4865	0.164103	0.0317315	1	0.714719	3	2	2	1	1
group_14493		hypothetical protein	2	5	78	32	2.5	86.4865	0.164103	0.0317315	1	0.714719	2	2	1	0.5	1
group_14508		hypothetical protein	2	5	78	32	2.5	86.4865	0.164103	0.0317315	1	0.714719	2	2	1	0.5	1
group_14530		hypothetical protein	2	5	78	32	2.5	86.4865	0.164103	0.0317315	1	0.714719	2	2	1	0.5	1
group_172	aldA_2	hypothetical protein	2	5	78	32	2.5	86.4865	0.164103	0.0317315	1	0.714719	2	2	1	0.5	1
group_659		hypothetical protein	2	5	78	32	2.5	86.4865	0.164103	0.0317315	1	0.714719	5	2	3	1	1
mleS_2		Malolactic enzyme	2	5	78	32	2.5	86.4865	0.164103	0.0317315	1	0.714719	3	2	1	1	1
cimH_2		Citrate/malate transporter	2	5	78	32	2.5	86.4865	0.164103	0.0317315	1	0.714719	3	2	1	1	1
group_19	bin3	Putative transposon Tn552 DNA-invertase bin3	2	5	78	32	2.5	86.4865	0.164103	0.0317315	1	0.714719	4	1	4	0.125	0.625
group_3672		hypothetical protein	2	5	78	32	2.5	86.4865	0.164103	0.0317315	1	0.714719	4	2	2	1	1
group_10018		hypothetical protein	2	5	78	32	2.5	86.4865	0.164103	0.0317315	1	0.714719	3	2	1	1	1
group_4927		hypothetical protein	2	5	78	32	2.5	86.4865	0.164103	0.0317315	1	0.714719	5	2	3	1	1
group_6910		hypothetical protein	2	5	78	32	2.5	86.4865	0.164103	0.0317315	1	0.714719	3	2	2	1	1
pemK		Endoribonuclease PemK	2	5	78	32	2.5	86.4865	0.164103	0.0317315	1	0.714719	5	2	4	0.375	1
group_4803		hypothetical protein	78	32	2	5	97.5	13.5135	6.09375	0.0317315	1	0.714719	4	4	1	0.125	0.625
ebhA_1		hypothetical protein	60	20	20	17	75	45.9459	2.55	0.032339	1	0.727858	16	5	12	0.0768127	0.210114
paiA_2		Spermidine/spermine N(1)-acetyltransferase	17	2	63	35	21.25	94.5946	4.72222	0.0328706	1	0.739269	10	9	2	0.0214844	0.109375
topB		DNA topoisomerase 3	79	33	1	4	98.75	10.8108	9.57576	0.0341361	1	0.744871	5	4	1	0.375	0.375
group_1995		hypothetical protein	79	33	1	4	98.75	10.8108	9.57576	0.0341361	1	0.744871	3	2	1	1	1
lysP_1		Lysine-specific permease	79	33	1	4	98.75	10.8108	9.57576	0.0341361	1	0.744871	5	4	1	0.375	0.375
group_14065		hypothetical protein	79	33	1	4	98.75	10.8108	9.57576	0.0341361	1	0.744871	2	2	1	0.5	1
group_1604		hypothetical protein	79	33	1	4	98.75	10.8108	9.57576	0.0341361	1	0.744871	1	1	1	1	1
srkA		hypothetical protein	79	33	1	4	98.75	10.8108	9.57576	0.0341361	1	0.744871	1	1	1	1	1
kdpD		Sensor protein KdpD	79	33	1	4	98.75	10.8108	9.57576	0.0341361	1	0.744871	1	1	1	1	1
sarU		HTH-type transcriptional regulator SarU	79	33	1	4	98.75	10.8108	9.57576	0.0341361	1	0.744871	1	1	1	1	1
group_4852	sarU	HTH-type transcriptional regulator SarU	1	4	79	33	1.25	89.1892	0.10443	0.0341361	1	0.744871	1	1	1	1	1
group_14345		hypothetical protein	1	4	79	33	1.25	89.1892	0.10443	0.0341361	1	0.744871	2	1	2	0.5	1
group_1918		hypothetical protein	1	4	79	33	1.25	89.1892	0.10443	0.0341361	1	0.744871	1	1	1	1	1
group_9865		hypothetical protein	1	4	79	33	1.25	89.1892	0.10443	0.0341361	1	0.744871	2	1	2	0.5	1
group_10008		hypothetical protein	1	4	79	33	1.25	89.1892	0.10443	0.0341361	1	0.744871	2	1	1	1	1
yycB_2		putative transporter YycB	1	4	79	33	1.25	89.1892	0.10443	0.0341361	1	0.744871	3	1	2	1	1
group_15111		hypothetical protein	1	4	79	33	1.25	89.1892	0.10443	0.0341361	1	0.744871	1	1	1	1	1
group_15112		hypothetical protein	1	4	79	33	1.25	89.1892	0.10443	0.0341361	1	0.744871	1	1	1	1	1
group_4725	kdpD	Sensor protein KdpD	1	4	79	33	1.25	89.1892	0.10443	0.0341361	1	0.744871	1	1	1	1	1
group_6958		hypothetical protein	1	4	79	33	1.25	89.1892	0.10443	0.0341361	1	0.744871	2	1	1	1	1
group_14429		hypothetical protein	1	4	79	33	1.25	89.1892	0.10443	0.0341361	1	0.744871	1	1	1	1	1
group_14607		hypothetical protein	1	4	79	33	1.25	89.1892	0.10443	0.0341361	1	0.744871	2	1	2	0.5	1
group_4687		hypothetical protein	1	4	79	33	1.25	89.1892	0.10443	0.0341361	1	0.744871	2	1	2	0.5	1
group_4913		hypothetical protein	1	4	79	33	1.25	89.1892	0.10443	0.0341361	1	0.744871	1	1	1	1	1
group_5016		hypothetical protein	1	4	79	33	1.25	89.1892	0.10443	0.0341361	1	0.744871	5	1	4	0.375	0.375
group_6889		hypothetical protein	1	4	79	33	1.25	89.1892	0.10443	0.0341361	1	0.744871	4	1	3	0.625	0.625
group_9912	agrB	Accessory gene regulator protein B	1	4	79	33	1.25	89.1892	0.10443	0.0341361	1	0.744871	1	1	1	1	1
group_14193		hypothetical protein	1	4	79	33	1.25	89.1892	0.10443	0.0341361	1	0.744871	3	1	3	0.25	1
group_14209	arsC	Arsenate reductase	1	4	79	33	1.25	89.1892	0.10443	0.0341361	1	0.744871	3	1	3	0.25	1
group_14221		hypothetical protein	1	4	79	33	1.25	89.1892	0.10443	0.0341361	1	0.744871	3	1	3	0.25	1
group_14227		hypothetical protein	1	4	79	33	1.25	89.1892	0.10443	0.0341361	1	0.744871	3	1	3	0.25	1
group_4997		hypothetical protein	1	4	79	33	1.25	89.1892	0.10443	0.0341361	1	0.744871	5	1	4	0.375	0.375
yidA		Sugar phosphatase YidA	1	4	79	33	1.25	89.1892	0.10443	0.0341361	1	0.744871	5	1	4	0.375	0.375
group_5039	luxS_2	S-ribosylhomocysteine lyase	1	4	79	33	1.25	89.1892	0.10443	0.0341361	1	0.744871	5	1	4	0.375	0.375
group_7014	gtaB_2	UTP--glucose-1-phosphate uridylyltransferase	1	4	79	33	1.25	89.1892	0.10443	0.0341361	1	0.744871	5	1	4	0.375	0.375
group_7030	graR_4	Response regulator protein GraR	1	4	79	33	1.25	89.1892	0.10443	0.0341361	1	0.744871	5	1	4	0.375	0.375
group_7038	thrB_3	hypothetical protein	1	4	79	33	1.25	89.1892	0.10443	0.0341361	1	0.744871	5	1	4	0.375	0.375
yhaH		hypothetical protein	1	4	79	33	1.25	89.1892	0.10443	0.0341361	1	0.744871	5	1	4	0.375	0.375
group_7058		hypothetical protein	1	4	79	33	1.25	89.1892	0.10443	0.0341361	1	0.744871	5	1	4	0.375	0.375
group_838		hypothetical protein	1	4	79	33	1.25	89.1892	0.10443	0.0341361	1	0.744871	4	1	4	0.125	0.625
group_9765		Putative two-component membrane permease complex subunit SMU_747c	1	4	79	33	1.25	89.1892	0.10443	0.0341361	1	0.744871	3	1	3	0.25	1
group_9888		hypothetical protein	1	4	79	33	1.25	89.1892	0.10443	0.0341361	1	0.744871	4	1	3	0.625	0.625
group_9993		hypothetical protein	1	4	79	33	1.25	89.1892	0.10443	0.0341361	1	0.744871	2	1	1	1	1
group_8708		hypothetical protein	14	1	66	36	17.5	97.2973	7.63636	0.0347449	1	0.749259	10	9	1	0.0214844	0.0214844
group_4849		hypothetical protein	76	30	4	7	95	18.9189	4.43333	0.0349855	1	0.749259	3	1	3	0.25	1
ddl_1		D-alanine--D-alanine ligase	76	30	4	7	95	18.9189	4.43333	0.0349855	1	0.749259	7	5	3	0.453125	1
group_6598		hypothetical protein	4	7	76	30	5	81.0811	0.225564	0.0349855	1	0.749259	4	2	2	1	1
metQ_2		putative D-methionine-binding lipoprotein MetQ	4	7	76	30	5	81.0811	0.225564	0.0349855	1	0.749259	2	2	2	0.5	0.5
metP_2		Methionine import system permease protein MetP	4	7	76	30	5	81.0811	0.225564	0.0349855	1	0.749259	2	2	2	0.5	0.5
metN		Methionine import ATP-binding protein MetN	4	7	76	30	5	81.0811	0.225564	0.0349855	1	0.749259	2	2	2	0.5	0.5
group_4684		hypothetical protein	4	7	76	30	5	81.0811	0.225564	0.0349855	1	0.749259	4	2	2	1	1
group_14102		hypothetical protein	4	7	76	30	5	81.0811	0.225564	0.0349855	1	0.749259	4	2	2	1	1
ssbA_1		Single-stranded DNA-binding protein	4	7	76	30	5	81.0811	0.225564	0.0349855	1	0.749259	4	2	2	1	1
group_14104		hypothetical protein	4	7	76	30	5	81.0811	0.225564	0.0349855	1	0.749259	4	2	2	1	1
group_14601		hypothetical protein	4	7	76	30	5	81.0811	0.225564	0.0349855	1	0.749259	3	3	1	0.25	1
group_9927		hypothetical protein	4	7	76	30	5	81.0811	0.225564	0.0349855	1	0.749259	2	2	1	0.5	1
yoeB_2		Toxin YoeB	4	7	76	30	5	81.0811	0.225564	0.0349855	1	0.749259	3	3	1	0.25	1
group_14093		hypothetical protein	4	7	76	30	5	81.0811	0.225564	0.0349855	1	0.749259	4	2	2	1	1
group_14094		hypothetical protein	4	7	76	30	5	81.0811	0.225564	0.0349855	1	0.749259	4	2	2	1	1
group_14096		hypothetical protein	4	7	76	30	5	81.0811	0.225564	0.0349855	1	0.749259	4	2	2	1	1
group_14100		hypothetical protein	4	7	76	30	5	81.0811	0.225564	0.0349855	1	0.749259	4	2	2	1	1
group_14103		hypothetical protein	4	7	76	30	5	81.0811	0.225564	0.0349855	1	0.749259	4	2	2	1	1
group_14106		hypothetical protein	4	7	76	30	5	81.0811	0.225564	0.0349855	1	0.749259	4	2	2	1	1
group_14107		hypothetical protein	4	7	76	30	5	81.0811	0.225564	0.0349855	1	0.749259	4	2	2	1	1
group_14108		hypothetical protein	4	7	76	30	5	81.0811	0.225564	0.0349855	1	0.749259	4	2	2	1	1
xerC_5		Tyrosine recombinase XerC	4	7	76	30	5	81.0811	0.225564	0.0349855	1	0.749259	7	4	4	1	1
group_9527		hypothetical protein	4	7	76	30	5	81.0811	0.225564	0.0349855	1	0.749259	4	2	2	1	1
group_9531		hypothetical protein	4	7	76	30	5	81.0811	0.225564	0.0349855	1	0.749259	4	2	2	1	1
group_1134		hypothetical protein	4	7	76	30	5	81.0811	0.225564	0.0349855	1	0.749259	3	2	1	1	1
group_65		hypothetical protein	31	7	49	30	38.75	81.0811	2.71137	0.0360391	1	0.771272	13	9	5	0.266846	0.581055
secA		Protein translocase subunit SecA	74	29	6	8	92.5	21.6216	3.4023	0.036377	1	0.774642	11	6	6	1	1
group_9702		hypothetical protein	74	29	6	8	92.5	21.6216	3.4023	0.036377	1	0.774642	9	6	4	0.507812	1
group_4640	secA	Protein translocase subunit SecA	6	8	74	29	7.5	78.3784	0.293919	0.036377	1	0.774642	11	6	6	1	1
group_1262	tetA	Tetracycline resistance protein class B	6	8	74	29	7.5	78.3784	0.293919	0.036377	1	0.774642	4	4	2	0.125	1
group_4704		hypothetical protein	6	8	74	29	7.5	78.3784	0.293919	0.036377	1	0.774642	8	6	3	0.289062	0.726562
group_6554		hypothetical protein	6	8	74	29	7.5	78.3784	0.293919	0.036377	1	0.774642	5	5	2	0.0625	1
group_4689		hypothetical protein	6	8	74	29	7.5	78.3784	0.293919	0.036377	1	0.774642	6	4	2	0.6875	0.6875
arcC2		Carbamate kinase 2	73	28	7	9	91.25	24.3243	3.35204	0.0395509	1	0.841037	11	6	5	1	1
group_1698	xerC_4	Tyrosine recombinase XerC	7	9	73	28	8.75	75.6757	0.298326	0.0395509	1	0.841037	10	6	5	0.753906	1
group_2039		hypothetical protein	25	5	55	32	31.25	86.4865	2.90909	0.0438153	1	0.931059	12	8	5	0.387695	0.774414
group_2764		hypothetical protein	43	12	37	25	53.75	67.5676	2.42117	0.0458319	1	0.973224	15	3	12	0.0351562	0.0351562
group_6828		hypothetical protein	68	25	12	12	85	32.4324	2.72	0.0471502	1	1	12	6	7	0.774414	1
trpE		Anthranilate synthase component 1	75	30	5	7	93.75	18.9189	3.5	0.0496083	1	1	4	2	4	0.125	1

## Sheet: CIP 2
==> CIP_2.results.csv <==
Gene	Non-unique Gene name	Annotation	Number_pos_present_in	Number_neg_present_in	Number_pos_not_present_in	Number_neg_not_present_in	Sensitivity	Specificity	Odds_ratio	Naive_p	Bonferroni_p	Benjamini_H_p	Max_Pairwise_comparisons	Max_supporting_pairs	Max_opposing_pairs	Best_pairwise_comp_p	Worst_pairwise_comp_p
group_3477		hypothetical protein	0	87	7	19	0	17.9245	0	1.70325e-05	0.430616	0.0635423	3	0	3	0.25	0.25
group_4935		hypothetical protein	0	85	7	21	0	19.8113	0	3.06585e-05	0.775108	0.0635423	3	0	3	0.25	0.25
mecA_2		PBP2a family beta-lactam-resistant peptidoglycan transpeptidase MecA	0	84	7	22	0	20.7547	0	4.04135e-05	1	0.0635423	4	0	4	0.125	0.125
group_14092	xerC_1	Tyrosine recombinase XerC	6	12	1	94	85.7143	88.6792	47	4.64886e-05	1	0.0635423	5	4	1	0.375	0.375
group_14110		hypothetical protein	6	12	1	94	85.7143	88.6792	47	4.64886e-05	1	0.0635423	5	4	1	0.375	0.375
paaZ		Bifunctional protein PaaZ	0	83	7	23	0	21.6981	0	5.27132e-05	1	0.0635423	3	0	3	0.25	0.25
ugpQ		Glycerophosphodiester phosphodiesterase cytoplasmic	0	83	7	23	0	21.6981	0	5.27132e-05	1	0.0635423	3	0	3	0.25	0.25
hin		DNA-invertase hin	0	83	7	23	0	21.6981	0	5.27132e-05	1	0.0635423	5	0	5	0.0625	0.0625
bin3		Putative transposon Tn552 DNA-invertase bin3	0	83	7	23	0	21.6981	0	5.27132e-05	1	0.0635423	5	0	5	0.0625	0.0625
group_9963		hypothetical protein	0	82	7	24	0	22.6415	0	6.80879e-05	1	0.0635423	2	0	2	0.5	0.5
group_5378		hypothetical protein	0	81	7	25	0	23.5849	0	8.71525e-05	1	0.0635423	5	0	5	0.0625	0.0625
group_4688	dut	Deoxyuridine 5'-triphosphate nucleotidohydrolase	5	7	2	99	71.4286	93.3962	35.3571	0.000105999	1	0.0635423	5	4	2	0.375	1
group_15520		hypothetical protein	0	80	7	26	0	24.5283	0	0.000110617	1	0.0635423	3	0	3	0.25	0.25
npr_1		NADH peroxidase	0	80	7	26	0	24.5283	0	0.000110617	1	0.0635423	2	0	2	0.5	0.5
group_6950		hypothetical protein	0	80	7	26	0	24.5283	0	0.000110617	1	0.0635423	2	0	2	0.5	0.5
group_3502		hypothetical protein	6	15	1	91	85.7143	85.8491	36.4	0.000132277	1	0.0635423	5	4	1	0.375	0.375
group_14651		hypothetical protein	0	79	7	27	0	25.4717	0	0.000139295	1	0.0635423	2	0	2	0.5	0.5
group_10713		hypothetical protein	0	78	7	28	0	26.4151	0	0.000174119	1	0.0635423	2	0	2	0.5	0.5
group_10710		hypothetical protein	0	78	7	28	0	26.4151	0	0.000174119	1	0.0635423	2	0	2	0.5	0.5
group_10737		hypothetical protein	0	78	7	28	0	26.4151	0	0.000174119	1	0.0635423	2	0	2	0.5	0.5
group_15476		hypothetical protein	0	78	7	28	0	26.4151	0	0.000174119	1	0.0635423	2	0	2	0.5	0.5
group_2792		hypothetical protein	0	78	7	28	0	26.4151	0	0.000174119	1	0.0635423	2	0	2	0.5	0.5
group_1170		hypothetical protein	0	78	7	28	0	26.4151	0	0.000174119	1	0.0635423	2	0	2	0.5	0.5
group_14906		hypothetical protein	0	78	7	28	0	26.4151	0	0.000174119	1	0.0635423	2	0	2	0.5	0.5
group_10683		hypothetical protein	0	78	7	28	0	26.4151	0	0.000174119	1	0.0635423	2	0	2	0.5	0.5
cas6		CRISPR-associated endoribonuclease Cas6	0	77	7	29	0	27.3585	0	0.000216147	1	0.0635423	1	0	1	1	1
csm5		CRISPR system Cms protein Csm5	0	77	7	29	0	27.3585	0	0.000216147	1	0.0635423	1	0	1	1	1
group_10714		hypothetical protein	0	77	7	29	0	27.3585	0	0.000216147	1	0.0635423	1	0	1	1	1
csm4		CRISPR system Cms protein Csm4	0	77	7	29	0	27.3585	0	0.000216147	1	0.0635423	1	0	1	1	1
csm3		CRISPR system Cms endoribonuclease Csm3	0	77	7	29	0	27.3585	0	0.000216147	1	0.0635423	1	0	1	1	1
csm2		CRISPR system Cms protein Csm2	0	77	7	29	0	27.3585	0	0.000216147	1	0.0635423	1	0	1	1	1
cas2		CRISPR-associated endoribonuclease Cas2	0	77	7	29	0	27.3585	0	0.000216147	1	0.0635423	1	0	1	1	1
group_15468		hypothetical protein	0	77	7	29	0	27.3585	0	0.000216147	1	0.0635423	1	0	1	1	1
group_15469		hypothetical protein	0	77	7	29	0	27.3585	0	0.000216147	1	0.0635423	1	0	1	1	1
group_15503		hypothetical protein	0	77	7	29	0	27.3585	0	0.000216147	1	0.0635423	1	0	1	1	1
group_15506		hypothetical protein	0	77	7	29	0	27.3585	0	0.000216147	1	0.0635423	1	0	1	1	1
group_15507		hypothetical protein	0	77	7	29	0	27.3585	0	0.000216147	1	0.0635423	1	0	1	1	1
group_5393		CRISPR system single-strand-specific deoxyribonuclease Cas10/Csm1 (subtype III-A)	0	77	7	29	0	27.3585	0	0.000216147	1	0.0635423	1	0	1	1	1
cas1		CRISPR-associated endonuclease Cas1	0	77	7	29	0	27.3585	0	0.000216147	1	0.0635423	1	0	1	1	1
group_10715		hypothetical protein	0	77	7	29	0	27.3585	0	0.000216147	1	0.0635423	1	0	1	1	1
group_10716		hypothetical protein	0	77	7	29	0	27.3585	0	0.000216147	1	0.0635423	1	0	1	1	1
group_10718		hypothetical protein	0	77	7	29	0	27.3585	0	0.000216147	1	0.0635423	1	0	1	1	1
group_10742		hypothetical protein	0	77	7	29	0	27.3585	0	0.000216147	1	0.0635423	1	0	1	1	1
group_15471		hypothetical protein	0	77	7	29	0	27.3585	0	0.000216147	1	0.0635423	1	0	1	1	1
group_15496		hypothetical protein	0	77	7	29	0	27.3585	0	0.000216147	1	0.0635423	1	0	1	1	1
group_15518		hypothetical protein	0	77	7	29	0	27.3585	0	0.000216147	1	0.0635423	1	0	1	1	1
group_15519		hypothetical protein	0	77	7	29	0	27.3585	0	0.000216147	1	0.0635423	1	0	1	1	1
group_5396		hypothetical protein	0	77	7	29	0	27.3585	0	0.000216147	1	0.0635423	1	0	1	1	1
csm6		CRISPR system endoribonuclease Csm6	0	77	7	29	0	27.3585	0	0.000216147	1	0.0635423	1	0	1	1	1
group_10717		hypothetical protein	0	77	7	29	0	27.3585	0	0.000216147	1	0.0635423	1	0	1	1	1
xerC_3		Tyrosine recombinase XerC	0	77	7	29	0	27.3585	0	0.000216147	1	0.0635423	1	0	1	1	1
group_10738		hypothetical protein	0	77	7	29	0	27.3585	0	0.000216147	1	0.0635423	1	0	1	1	1
group_15458		hypothetical protein	0	77	7	29	0	27.3585	0	0.000216147	1	0.0635423	1	0	1	1	1
group_15472		hypothetical protein	0	77	7	29	0	27.3585	0	0.000216147	1	0.0635423	1	0	1	1	1
group_15473		hypothetical protein	0	77	7	29	0	27.3585	0	0.000216147	1	0.0635423	1	0	1	1	1
group_15474		hypothetical protein	0	77	7	29	0	27.3585	0	0.000216147	1	0.0635423	1	0	1	1	1
group_15475		hypothetical protein	0	77	7	29	0	27.3585	0	0.000216147	1	0.0635423	1	0	1	1	1
group_15477		hypothetical protein	0	77	7	29	0	27.3585	0	0.000216147	1	0.0635423	1	0	1	1	1
group_15478		hypothetical protein	0	77	7	29	0	27.3585	0	0.000216147	1	0.0635423	1	0	1	1	1
group_15479		hypothetical protein	0	77	7	29	0	27.3585	0	0.000216147	1	0.0635423	1	0	1	1	1
group_15480		hypothetical protein	0	77	7	29	0	27.3585	0	0.000216147	1	0.0635423	1	0	1	1	1
group_15481		hypothetical protein	0	77	7	29	0	27.3585	0	0.000216147	1	0.0635423	1	0	1	1	1
group_15497		hypothetical protein	0	77	7	29	0	27.3585	0	0.000216147	1	0.0635423	1	0	1	1	1
group_15508		hypothetical protein	0	77	7	29	0	27.3585	0	0.000216147	1	0.0635423	1	0	1	1	1
group_15509		hypothetical protein	0	77	7	29	0	27.3585	0	0.000216147	1	0.0635423	1	0	1	1	1
group_15510		hypothetical protein	0	77	7	29	0	27.3585	0	0.000216147	1	0.0635423	1	0	1	1	1
group_15517		hypothetical protein	0	77	7	29	0	27.3585	0	0.000216147	1	0.0635423	1	0	1	1	1
group_1696		hypothetical protein	0	77	7	29	0	27.3585	0	0.000216147	1	0.0635423	1	0	1	1	1
group_4686		hypothetical protein	0	77	7	29	0	27.3585	0	0.000216147	1	0.0635423	1	0	1	1	1
group_4990		hypothetical protein	0	77	7	29	0	27.3585	0	0.000216147	1	0.0635423	1	0	1	1	1
ynfM		Inner membrane transport protein YnfM	0	77	7	29	0	27.3585	0	0.000216147	1	0.0635423	1	0	1	1	1
group_7493		hypothetical protein	0	77	7	29	0	27.3585	0	0.000216147	1	0.0635423	1	0	1	1	1
group_10709		hypothetical protein	0	77	7	29	0	27.3585	0	0.000216147	1	0.0635423	2	0	2	0.5	0.5
group_15460		hypothetical protein	0	77	7	29	0	27.3585	0	0.000216147	1	0.0635423	1	0	1	1	1
group_15461		hypothetical protein	0	77	7	29	0	27.3585	0	0.000216147	1	0.0635423	1	0	1	1	1
group_15462		hypothetical protein	0	77	7	29	0	27.3585	0	0.000216147	1	0.0635423	1	0	1	1	1
group_15463		hypothetical protein	0	77	7	29	0	27.3585	0	0.000216147	1	0.0635423	1	0	1	1	1
group_3971		hypothetical protein	0	77	7	29	0	27.3585	0	0.000216147	1	0.0635423	1	0	1	1	1
smc_1		Chromosome partition protein Smc	0	77	7	29	0	27.3585	0	0.000216147	1	0.0635423	1	0	1	1	1
group_7480		hypothetical protein	0	77	7	29	0	27.3585	0	0.000216147	1	0.0635423	1	0	1	1	1
group_10724		hypothetical protein	0	77	7	29	0	27.3585	0	0.000216147	1	0.0635423	1	0	1	1	1
group_15459		hypothetical protein	0	77	7	29	0	27.3585	0	0.000216147	1	0.0635423	2	0	2	0.5	0.5
group_15493		hypothetical protein	0	77	7	29	0	27.3585	0	0.000216147	1	0.0635423	1	0	1	1	1
group_2084		hypothetical protein	0	77	7	29	0	27.3585	0	0.000216147	1	0.0635423	1	0	1	1	1
group_3696		hypothetical protein	0	77	7	29	0	27.3585	0	0.000216147	1	0.0635423	1	0	1	1	1
group_15369		hypothetical protein	0	77	7	29	0	27.3585	0	0.000216147	1	0.0635423	2	0	2	0.5	0.5
group_9541	lytO	putative autolysin LytO	5	9	2	97	71.4286	91.5094	26.9444	0.000259253	1	0.0724701	5	4	2	0.375	1
group_15504		hypothetical protein	0	76	7	30	0	28.3019	0	0.000266582	1	0.0724701	1	0	1	1	1
group_15505		hypothetical protein	0	76	7	30	0	28.3019	0	0.000266582	1	0.0724701	1	0	1	1	1
cmoM		tRNA 5-carboxymethoxyuridine methyltransferase	0	76	7	30	0	28.3019	0	0.000266582	1	0.0724701	2	0	2	0.5	0.5
group_14643		hypothetical protein	0	76	7	30	0	28.3019	0	0.000266582	1	0.0724701	2	0	2	0.5	0.5
group_15494		hypothetical protein	0	76	7	30	0	28.3019	0	0.000266582	1	0.0724701	1	0	1	1	1
group_7465		hypothetical protein	0	76	7	30	0	28.3019	0	0.000266582	1	0.0724701	2	0	2	0.5	0.5
group_10722		hypothetical protein	0	75	7	31	0	29.2453	0	0.000326778	1	0.0805506	1	0	1	1	1
group_15483		hypothetical protein	0	75	7	31	0	29.2453	0	0.000326778	1	0.0805506	2	0	2	0.5	0.5
mboIR		hypothetical protein	0	75	7	31	0	29.2453	0	0.000326778	1	0.0805506	1	0	1	1	1
group_15498		hypothetical protein	0	75	7	31	0	29.2453	0	0.000326778	1	0.0805506	1	0	1	1	1
dut		Deoxyuridine 5'-triphosphate nucleotidohydrolase	0	75	7	31	0	29.2453	0	0.000326778	1	0.0805506	1	0	1	1	1
group_15514		hypothetical protein	0	75	7	31	0	29.2453	0	0.000326778	1	0.0805506	1	0	1	1	1
group_15515		hypothetical protein	0	75	7	31	0	29.2453	0	0.000326778	1	0.0805506	1	0	1	1	1
group_14099		hypothetical protein	5	10	2	96	71.4286	90.566	24	0.000382446	1	0.0805506	5	4	2	0.375	1
group_3508		hypothetical protein	5	10	2	96	71.4286	90.566	24	0.000382446	1	0.0805506	5	4	2	0.375	1
group_4692		hypothetical protein	5	10	2	96	71.4286	90.566	24	0.000382446	1	0.0805506	6	4	2	0.6875	0.6875
group_6604		hypothetical protein	5	10	2	96	71.4286	90.566	24	0.000382446	1	0.0805506	5	4	2	0.375	1
group_6607		hypothetical protein	5	10	2	96	71.4286	90.566	24	0.000382446	1	0.0805506	5	4	2	0.375	1
group_9535		hypothetical protein	5	10	2	96	71.4286	90.566	24	0.000382446	1	0.0805506	5	4	2	0.375	1
group_9536		hypothetical protein	5	10	2	96	71.4286	90.566	24	0.000382446	1	0.0805506	5	4	2	0.375	1
group_6605		hypothetical protein	5	10	2	96	71.4286	90.566	24	0.000382446	1	0.0805506	5	4	2	0.375	1
group_6610		hypothetical protein	5	10	2	96	71.4286	90.566	24	0.000382446	1	0.0805506	6	4	2	0.6875	0.6875
group_9529		hypothetical protein	5	10	2	96	71.4286	90.566	24	0.000382446	1	0.0805506	5	4	2	0.375	1
group_7496		hypothetical protein	0	74	7	32	0	30.1887	0	0.00039826	1	0.0805506	3	0	3	0.25	0.25
group_10720		hypothetical protein	0	74	7	32	0	30.1887	0	0.00039826	1	0.0805506	1	0	1	1	1
group_10721		hypothetical protein	0	74	7	32	0	30.1887	0	0.00039826	1	0.0805506	1	0	1	1	1
group_15482		hypothetical protein	0	74	7	32	0	30.1887	0	0.00039826	1	0.0805506	2	0	2	0.5	0.5
group_15484		hypothetical protein	0	74	7	32	0	30.1887	0	0.00039826	1	0.0805506	1	0	1	1	1
group_15485		hypothetical protein	0	74	7	32	0	30.1887	0	0.00039826	1	0.0805506	1	0	1	1	1
group_15486		hypothetical protein	0	74	7	32	0	30.1887	0	0.00039826	1	0.0805506	1	0	1	1	1
group_15487		hypothetical protein	0	74	7	32	0	30.1887	0	0.00039826	1	0.0805506	1	0	1	1	1
group_15488		hypothetical protein	0	74	7	32	0	30.1887	0	0.00039826	1	0.0805506	1	0	1	1	1
group_15516		hypothetical protein	0	74	7	32	0	30.1887	0	0.00039826	1	0.0805506	1	0	1	1	1
group_10698		hypothetical protein	0	74	7	32	0	30.1887	0	0.00039826	1	0.0805506	2	0	2	0.5	0.5
group_10731		hypothetical protein	0	74	7	32	0	30.1887	0	0.00039826	1	0.0805506	1	0	1	1	1
group_10740		hypothetical protein	0	74	7	32	0	30.1887	0	0.00039826	1	0.0805506	1	0	1	1	1
group_15512		hypothetical protein	0	74	7	32	0	30.1887	0	0.00039826	1	0.0805506	1	0	1	1	1
group_1637	cmoM	tRNA 5-carboxymethoxyuridine methyltransferase	7	32	0	74	100	69.8113	inf	0.00039826	1	0.0805506	2	2	0	0.5	0.5
group_4002		hypothetical protein	0	73	7	33	0	31.1321	0	0.00048274	1	0.0897399	1	0	1	1	1
group_15489		hypothetical protein	0	73	7	33	0	31.1321	0	0.00048274	1	0.0897399	1	0	1	1	1
group_7484		hypothetical protein	0	73	7	33	0	31.1321	0	0.00048274	1	0.0897399	1	0	1	1	1
group_7485		hypothetical protein	0	73	7	33	0	31.1321	0	0.00048274	1	0.0897399	1	0	1	1	1
group_10734		hypothetical protein	0	73	7	33	0	31.1321	0	0.00048274	1	0.0897399	2	0	2	0.5	0.5
group_10743		hypothetical protein	0	73	7	33	0	31.1321	0	0.00048274	1	0.0897399	1	0	1	1	1
group_1381		hypothetical protein	0	73	7	33	0	31.1321	0	0.00048274	1	0.0897399	4	0	4	0.125	0.125
group_6523	cls_2	Cardiolipin synthase	0	73	7	33	0	31.1321	0	0.00048274	1	0.0897399	2	0	2	0.5	0.5
group_10723		hypothetical protein	0	73	7	33	0	31.1321	0	0.00048274	1	0.0897399	1	0	1	1	1
group_15492		hypothetical protein	0	73	7	33	0	31.1321	0	0.00048274	1	0.0897399	1	0	1	1	1
group_4961		hypothetical protein	0	73	7	33	0	31.1321	0	0.00048274	1	0.0897399	4	0	4	0.125	0.125
group_4690		hypothetical protein	5	11	2	95	71.4286	89.6226	21.5909	0.000547008	1	0.100214	5	4	2	0.375	1
group_6603		hypothetical protein	5	11	2	95	71.4286	89.6226	21.5909	0.000547008	1	0.100214	5	4	2	0.375	1
group_15490		hypothetical protein	0	72	7	34	0	32.0755	0	0.000582128	1	0.101499	1	0	1	1	1
lexA_2		LexA repressor	0	72	7	34	0	32.0755	0	0.000582128	1	0.101499	1	0	1	1	1
group_15499		hypothetical protein	0	72	7	34	0	32.0755	0	0.000582128	1	0.101499	1	0	1	1	1
group_15500		hypothetical protein	0	72	7	34	0	32.0755	0	0.000582128	1	0.101499	1	0	1	1	1
group_9998		hypothetical protein	0	72	7	34	0	32.0755	0	0.000582128	1	0.101499	4	0	4	0.125	0.125
group_15491		hypothetical protein	0	72	7	34	0	32.0755	0	0.000582128	1	0.101499	1	0	1	1	1
group_4925		hypothetical protein	0	72	7	34	0	32.0755	0	0.000582128	1	0.101499	1	0	1	1	1
group_4681		hypothetical protein	4	5	3	101	57.1429	95.283	26.9333	0.000611822	1	0.105946	5	4	3	0.375	1
group_1985		hypothetical protein	1	85	6	21	14.2857	19.8113	0.0411765	0.000682151	1	0.11619	6	1	5	0.21875	0.21875
group_6680		hypothetical protein	1	85	6	21	14.2857	19.8113	0.0411765	0.000682151	1	0.11619	6	1	5	0.21875	0.21875
araB_2		Ribulokinase	0	71	7	35	0	33.0189	0	0.000698553	1	0.11619	1	0	1	1	1
group_10733		hypothetical protein	0	71	7	35	0	33.0189	0	0.000698553	1	0.11619	1	0	1	1	1
group_4667		hypothetical protein	0	71	7	35	0	33.0189	0	0.000698553	1	0.11619	2	0	2	0.5	0.5
group_15457		hypothetical protein	0	71	7	35	0	33.0189	0	0.000698553	1	0.11619	2	0	2	0.5	0.5
purD_1		Phosphoribosylamine--glycine ligase	2	94	5	12	28.5714	11.3208	0.0510638	0.0007619	1	0.125898	5	1	5	0.0625	0.375
repB		Replication protein RepB	0	70	7	36	0	33.9623	0	0.000834383	1	0.135224	1	0	1	1	1
group_15456		hypothetical protein	0	70	7	36	0	33.9623	0	0.000834383	1	0.135224	1	0	1	1	1
mfd_2		hypothetical protein	0	70	7	36	0	33.9623	0	0.000834383	1	0.135224	1	0	1	1	1
blaI		Penicillinase repressor	1	84	6	22	14.2857	20.7547	0.0436508	0.000859831	1	0.13846	5	1	4	0.375	0.375
group_2580		hypothetical protein	4	6	3	100	57.1429	94.3396	22.2222	0.000996476	1	0.159449	5	3	3	1	1
group_6606		hypothetical protein	5	13	2	93	71.4286	87.7358	17.8846	0.00103706	1	0.163868	5	4	2	0.375	1
group_4682		hypothetical protein	5	13	2	93	71.4286	87.7358	17.8846	0.00103706	1	0.163868	5	5	2	0.0625	1
group_9744		hypothetical protein	1	83	6	23	14.2857	21.6981	0.0461847	0.00107359	1	0.168587	4	1	4	0.125	0.625
group_7492		hypothetical protein	0	68	7	38	0	35.8491	0	0.00117502	1	0.183376	1	0	1	1	1
group_4906		hypothetical protein	1	82	6	24	14.2857	22.6415	0.0487805	0.00132881	1	0.203606	3	1	2	1	1
group_4949		hypothetical protein	1	82	6	24	14.2857	22.6415	0.0487805	0.00132881	1	0.203606	4	1	4	0.125	0.625
group_4950		hypothetical protein	1	82	6	24	14.2857	22.6415	0.0487805	0.00132881	1	0.203606	4	1	4	0.125	0.625
group_324	dnaC_2	hypothetical protein	5	14	2	92	71.4286	86.7925	16.4286	0.00138339	1	0.208565	6	4	2	0.6875	0.6875
group_3083		hypothetical protein	0	67	7	39	0	36.7925	0	0.00138592	1	0.208565	1	0	1	1	1
rhaS_2		HTH-type transcriptional activator RhaS	0	67	7	39	0	36.7925	0	0.00138592	1	0.208565	4	0	4	0.125	0.125
group_9533		hypothetical protein	4	7	3	99	57.1429	93.3962	18.8571	0.00152998	1	0.228881	4	3	2	0.625	1
trpS2		Tryptophan--tRNA ligase 2	0	66	7	40	0	37.7358	0	0.00162846	1	0.231712	1	0	1	1	1
group_10730		hypothetical protein	0	66	7	40	0	37.7358	0	0.00162846	1	0.231712	2	0	2	0.5	0.5
group_10725		hypothetical protein	0	66	7	40	0	37.7358	0	0.00162846	1	0.231712	2	0	2	0.5	0.5
group_3601	rhaS_2	HTH-type transcriptional activator RhaS	7	40	0	66	100	62.2642	inf	0.00162846	1	0.231712	3	3	0	0.25	0.25
group_3665		hypothetical protein	1	81	6	25	14.2857	23.5849	0.0514403	0.00163139	1	0.231712	3	1	3	0.25	1
group_3666		hypothetical protein	1	81	6	25	14.2857	23.5849	0.0514403	0.00163139	1	0.231712	3	1	3	0.25	1
group_9996		hypothetical protein	1	81	6	25	14.2857	23.5849	0.0514403	0.00163139	1	0.231712	4	1	4	0.125	0.625
lytO		putative autolysin LytO	1	81	6	25	14.2857	23.5849	0.0514403	0.00163139	1	0.231712	2	1	2	0.5	1
group_4952		hypothetical protein	1	81	6	25	14.2857	23.5849	0.0514403	0.00163139	1	0.231712	4	1	4	0.125	0.625
hisC_3		Histidinol-phosphate aminotransferase	0	65	7	41	0	38.6792	0	0.00190649	1	0.267777	1	0	1	1	1
bcr_3		Bicyclomycin resistance protein	0	65	7	41	0	38.6792	0	0.00190649	1	0.267777	1	0	1	1	1
yiaC_2		hypothetical protein	1	80	6	26	14.2857	24.5283	0.0541667	0.00198775	1	0.273121	3	1	3	0.25	1
group_14678		hypothetical protein	1	80	6	26	14.2857	24.5283	0.0541667	0.00198775	1	0.273121	3	1	3	0.25	1
group_4973		hypothetical protein	1	80	6	26	14.2857	24.5283	0.0541667	0.00198775	1	0.273121	4	1	3	0.625	0.625
group_6679		hypothetical protein	1	80	6	26	14.2857	24.5283	0.0541667	0.00198775	1	0.273121	3	1	3	0.25	1
group_3543		hypothetical protein	0	64	7	42	0	39.6226	0	0.00222423	1	0.295216	2	0	2	0.5	0.5
group_3080		hypothetical protein	0	64	7	42	0	39.6226	0	0.00222423	1	0.295216	2	0	2	0.5	0.5
group_6598		hypothetical protein	4	8	3	98	57.1429	92.4528	16.3333	0.00224197	1	0.295216	5	3	3	1	1
group_6609		hypothetical protein	4	8	3	98	57.1429	92.4528	16.3333	0.00224197	1	0.295216	4	3	2	0.625	1
group_4684		hypothetical protein	4	8	3	98	57.1429	92.4528	16.3333	0.00224197	1	0.295216	5	3	3	1	1
group_9534		hypothetical protein	4	8	3	98	57.1429	92.4528	16.3333	0.00224197	1	0.295216	5	3	3	1	1
group_14102		hypothetical protein	4	8	3	98	57.1429	92.4528	16.3333	0.00224197	1	0.295216	5	3	3	1	1
ssbA_1		Single-stranded DNA-binding protein	4	8	3	98	57.1429	92.4528	16.3333	0.00224197	1	0.295216	5	3	3	1	1
group_6998		hypothetical protein	1	79	6	27	14.2857	25.4717	0.056962	0.00240489	1	0.300992	4	1	3	0.625	0.625
group_836		hypothetical protein	1	79	6	27	14.2857	25.4717	0.056962	0.00240489	1	0.300992	4	1	3	0.625	0.625
group_10192		hypothetical protein	1	79	6	27	14.2857	25.4717	0.056962	0.00240489	1	0.300992	4	1	3	0.625	0.625
group_10193		hypothetical protein	1	79	6	27	14.2857	25.4717	0.056962	0.00240489	1	0.300992	4	1	3	0.625	0.625
group_10195		hypothetical protein	1	79	6	27	14.2857	25.4717	0.056962	0.00240489	1	0.300992	4	1	3	0.625	0.625
group_14772		hypothetical protein	1	79	6	27	14.2857	25.4717	0.056962	0.00240489	1	0.300992	3	1	3	0.25	1
group_3692		hypothetical protein	1	79	6	27	14.2857	25.4717	0.056962	0.00240489	1	0.300992	4	1	3	0.625	0.625
group_6991		hypothetical protein	1	79	6	27	14.2857	25.4717	0.056962	0.00240489	1	0.300992	4	1	3	0.625	0.625
group_6992		hypothetical protein	1	79	6	27	14.2857	25.4717	0.056962	0.00240489	1	0.300992	4	1	3	0.625	0.625
group_10196		hypothetical protein	1	79	6	27	14.2857	25.4717	0.056962	0.00240489	1	0.300992	4	1	3	0.625	0.625
aacA-aphD		Bifunctional AAC/APH	0	63	7	43	0	40.566	0	0.00258632	1	0.320526	2	0	2	0.5	0.5
ldh1		L-lactate dehydrogenase 1	0	63	7	43	0	40.566	0	0.00258632	1	0.320526	1	0	1	1	1
group_14151		hypothetical protein	1	78	6	28	14.2857	26.4151	0.0598291	0.00289037	1	0.332156	2	1	2	0.5	1
group_14152		hypothetical protein	1	78	6	28	14.2857	26.4151	0.0598291	0.00289037	1	0.332156	2	1	2	0.5	1
group_9643		hypothetical protein	1	78	6	28	14.2857	26.4151	0.0598291	0.00289037	1	0.332156	2	1	2	0.5	1
group_10012		hypothetical protein	1	78	6	28	14.2857	26.4151	0.0598291	0.00289037	1	0.332156	3	1	3	0.25	1
group_10040		hypothetical protein	1	78	6	28	14.2857	26.4151	0.0598291	0.00289037	1	0.332156	2	1	2	0.5	1
group_10194		hypothetical protein	1	78	6	28	14.2857	26.4151	0.0598291	0.00289037	1	0.332156	3	1	2	1	1
group_14773		hypothetical protein	1	78	6	28	14.2857	26.4151	0.0598291	0.00289037	1	0.332156	2	1	2	0.5	1
group_14774		hypothetical protein	1	78	6	28	14.2857	26.4151	0.0598291	0.00289037	1	0.332156	2	1	2	0.5	1
group_14153		hypothetical protein	1	78	6	28	14.2857	26.4151	0.0598291	0.00289037	1	0.332156	2	1	2	0.5	1
group_14154		hypothetical protein	1	78	6	28	14.2857	26.4151	0.0598291	0.00289037	1	0.332156	2	1	2	0.5	1
group_14155		hypothetical protein	1	78	6	28	14.2857	26.4151	0.0598291	0.00289037	1	0.332156	2	1	2	0.5	1
group_6681		hypothetical protein	1	78	6	28	14.2857	26.4151	0.0598291	0.00289037	1	0.332156	2	1	2	0.5	1
group_9644		hypothetical protein	1	78	6	28	14.2857	26.4151	0.0598291	0.00289037	1	0.332156	2	1	2	0.5	1
group_9645		hypothetical protein	1	78	6	28	14.2857	26.4151	0.0598291	0.00289037	1	0.332156	2	1	2	0.5	1
group_6990		hypothetical protein	1	78	6	28	14.2857	26.4151	0.0598291	0.00289037	1	0.332156	3	1	2	1	1
betI_2		HTH-type transcriptional regulator BetI	1	78	6	28	14.2857	26.4151	0.0598291	0.00289037	1	0.332156	2	1	2	0.5	1
group_10729		hypothetical protein	0	62	7	44	0	41.5094	0	0.00299778	1	0.34294	1	0	1	1	1
group_4696		hypothetical protein	4	9	3	97	57.1429	91.5094	14.3704	0.00316309	1	0.357006	4	3	2	0.625	1
group_9539		hypothetical protein	4	9	3	97	57.1429	91.5094	14.3704	0.00316309	1	0.357006	4	3	2	0.625	1
group_4689		hypothetical protein	4	9	3	97	57.1429	91.5094	14.3704	0.00316309	1	0.357006	4	3	2	0.625	1
group_6705		hypothetical protein	2	0	5	106	28.5714	100	inf	0.00331858	1	0.372891	2	2	0	0.5	0.5
group_10199		hypothetical protein	1	77	6	29	14.2857	27.3585	0.0627706	0.00345236	1	0.379489	2	1	1	1	1
xerD_2		Tyrosine recombinase XerD	1	77	6	29	14.2857	27.3585	0.0627706	0.00345236	1	0.379489	3	1	2	1	1
group_9885		hypothetical protein	1	77	6	29	14.2857	27.3585	0.0627706	0.00345236	1	0.379489	2	1	1	1	1
group_6993		hypothetical protein	1	77	6	29	14.2857	27.3585	0.0627706	0.00345236	1	0.379489	2	1	1	1	1
mntH_3		Divalent metal cation transporter MntH	1	77	6	29	14.2857	27.3585	0.0627706	0.00345236	1	0.379489	4	1	4	0.125	0.625
bceA_3		Bacitracin export ATP-binding protein BceA	2	88	5	18	28.5714	16.9811	0.0818182	0.00373106	1	0.406589	4	2	2	1	1
group_2583		hypothetical protein	2	88	5	18	28.5714	16.9811	0.0818182	0.00373106	1	0.406589	6	2	4	0.6875	0.6875
dnaC_2		hypothetical protein	0	60	7	46	0	43.3962	0	0.00399125	1	0.433076	1	0	1	1	1
group_4685		hypothetical protein	4	10	3	96	57.1429	90.566	12.8	0.00432462	1	0.459391	5	3	3	1	1
group_6599		hypothetical protein	4	10	3	96	57.1429	90.566	12.8	0.00432462	1	0.459391	5	3	3	1	1
group_2589		hypothetical protein	4	10	3	96	57.1429	90.566	12.8	0.00432462	1	0.459391	5	3	3	1	1
group_9532		hypothetical protein	4	10	3	96	57.1429	90.566	12.8	0.00432462	1	0.459391	5	3	3	1	1
group_3507		hypothetical protein	4	10	3	96	57.1429	90.566	12.8	0.00432462	1	0.459391	5	3	3	1	1
ydhP		Inner membrane transport protein YdhP	2	87	5	19	28.5714	17.9245	0.0873563	0.00462893	1	0.48359	5	2	4	0.375	1
group_994	ddl_1	D-alanine--D-alanine ligase	5	19	2	87	71.4286	82.0755	11.4474	0.00462893	1	0.48359	4	4	1	0.125	0.625
group_2025		hypothetical protein	5	19	2	87	71.4286	82.0755	11.4474	0.00462893	1	0.48359	3	2	2	1	1
group_2011	bceA_3	Bacitracin export ATP-binding protein BceA	5	19	2	87	71.4286	82.0755	11.4474	0.00462893	1	0.48359	4	2	2	1	1
group_1531		hypothetical protein	3	4	4	102	42.8571	96.2264	19.125	0.0046799	1	0.486902	3	3	1	0.25	1
group_6762	ydhP	Inner membrane transport protein YdhP	5	20	2	86	71.4286	81.1321	10.75	0.00568217	1	0.579852	5	4	2	0.375	1
group_14225		hypothetical protein	1	74	6	32	14.2857	30.1887	0.0720721	0.00568798	1	0.579852	3	1	3	0.25	1
group_9835		hypothetical protein	1	74	6	32	14.2857	30.1887	0.0720721	0.00568798	1	0.579852	2	1	1	1	1
group_2029		hypothetical protein	1	74	6	32	14.2857	30.1887	0.0720721	0.00568798	1	0.579852	4	1	3	0.625	0.625
blaZ		Beta-lactamase	1	74	6	32	14.2857	30.1887	0.0720721	0.00568798	1	0.579852	3	1	3	0.25	1
group_14105		hypothetical protein	4	11	3	95	57.1429	89.6226	11.5152	0.00575814	1	0.57999	5	3	3	1	1
group_9538		hypothetical protein	4	11	3	95	57.1429	89.6226	11.5152	0.00575814	1	0.57999	5	3	3	1	1
ebh_2		Extracellular matrix-binding protein ebh	4	11	3	95	57.1429	89.6226	11.5152	0.00575814	1	0.57999	6	4	3	0.6875	1
blaR1-2		beta-lactam sensor/signal transducer BlaR1	2	85	5	21	28.5714	19.8113	0.0988235	0.00690753	1	0.684848	5	2	3	1	1
copA_2		Copper-exporting P-type ATPase	2	85	5	21	28.5714	19.8113	0.0988235	0.00690753	1	0.684848	6	2	4	0.6875	0.6875
copZ_2		Copper chaperone CopZ	2	85	5	21	28.5714	19.8113	0.0988235	0.00690753	1	0.684848	6	2	4	0.6875	0.6875
group_9917		hypothetical protein	2	85	5	21	28.5714	19.8113	0.0988235	0.00690753	1	0.684848	6	2	4	0.6875	0.6875
group_6835	pnoA	Nitronate monooxygenase	3	5	4	101	42.8571	95.283	15.15	0.00727917	1	0.713302	4	3	2	0.625	1
group_1923		hypothetical protein	3	5	4	101	42.8571	95.283	15.15	0.00727917	1	0.713302	4	3	2	0.625	1
sbmC		DNA gyrase inhibitor	3	5	4	101	42.8571	95.283	15.15	0.00727917	1	0.713302	5	3	2	1	1
group_3511		hypothetical protein	4	12	3	94	57.1429	88.6792	10.4444	0.00749519	1	0.720507	5	3	3	1	1
group_14109		hypothetical protein	4	12	3	94	57.1429	88.6792	10.4444	0.00749519	1	0.720507	5	3	3	1	1
group_6600		hypothetical protein	4	12	3	94	57.1429	88.6792	10.4444	0.00749519	1	0.720507	5	3	3	1	1
group_9540		hypothetical protein	4	12	3	94	57.1429	88.6792	10.4444	0.00749519	1	0.720507	5	3	3	1	1
group_99		hypothetical protein	4	12	3	94	57.1429	88.6792	10.4444	0.00749519	1	0.720507	6	3	3	1	1
group_4861		hypothetical protein	1	72	6	34	14.2857	32.0755	0.0787037	0.00773804	1	0.741034	2	1	2	0.5	1
group_9916		IS4 family transposase ISBce8	2	84	5	22	28.5714	20.7547	0.104762	0.00832239	1	0.793987	6	2	4	0.6875	0.6875
group_3676		hypothetical protein	1	71	6	35	14.2857	33.0189	0.0821596	0.00896476	1	0.852057	3	1	3	0.25	1
group_6840		hypothetical protein	4	13	3	93	57.1429	87.7358	9.53846	0.00956697	1	0.905888	5	3	3	1	1
group_6886		hypothetical protein	2	1	5	105	28.5714	99.0566	42	0.00965678	1	0.907594	2	2	1	0.5	1
group_14245		hypothetical protein	2	1	5	105	28.5714	99.0566	42	0.00965678	1	0.907594	3	2	1	1	1
group_9825		hypothetical protein	3	6	4	100	42.8571	94.3396	12.5	0.0106128	1	0.993756	4	3	2	0.625	1
group_6915		hypothetical protein	2	82	5	24	28.5714	22.6415	0.117073	0.0117928	1	1	6	2	4	0.6875	0.6875
dtd_1		D-aminoacyl-tRNA deacylase	1	69	6	37	14.2857	34.9057	0.089372	0.0118843	1	1	6	1	5	0.21875	0.21875
hxlR		HTH-type transcriptional activator HxlR	4	14	3	92	57.1429	86.7925	8.7619	0.0120041	1	1	6	3	3	1	1
mqo2_3		putative malate:quinone oxidoreductase 2	4	14	3	92	57.1429	86.7925	8.7619	0.0120041	1	1	6	3	3	1	1
rihC_2		Non-specific ribonucleoside hydrolase RihC	2	81	5	25	28.5714	23.5849	0.123457	0.0138856	1	1	6	2	4	0.6875	0.6875
group_4916		hypothetical protein	2	81	5	25	28.5714	23.5849	0.123457	0.0138856	1	1	5	2	3	1	1
group_609		hypothetical protein	4	99	3	7	57.1429	6.60377	0.0942761	0.0147341	1	1	6	4	3	0.6875	1
group_14104		hypothetical protein	3	7	4	99	42.8571	93.3962	10.6071	0.0147341	1	1	4	2	3	0.625	1
group_14093		hypothetical protein	3	7	4	99	42.8571	93.3962	10.6071	0.0147341	1	1	4	2	3	0.625	1
group_14094		hypothetical protein	3	7	4	99	42.8571	93.3962	10.6071	0.0147341	1	1	4	2	3	0.625	1
group_14096		hypothetical protein	3	7	4	99	42.8571	93.3962	10.6071	0.0147341	1	1	4	2	3	0.625	1
group_14100		hypothetical protein	3	7	4	99	42.8571	93.3962	10.6071	0.0147341	1	1	4	2	3	0.625	1
group_14103		hypothetical protein	3	7	4	99	42.8571	93.3962	10.6071	0.0147341	1	1	4	2	3	0.625	1
group_14106		hypothetical protein	3	7	4	99	42.8571	93.3962	10.6071	0.0147341	1	1	4	2	3	0.625	1
group_14107		hypothetical protein	3	7	4	99	42.8571	93.3962	10.6071	0.0147341	1	1	4	2	3	0.625	1
group_14108		hypothetical protein	3	7	4	99	42.8571	93.3962	10.6071	0.0147341	1	1	4	2	3	0.625	1
group_9527		hypothetical protein	3	7	4	99	42.8571	93.3962	10.6071	0.0147341	1	1	4	2	3	0.625	1
group_9531		hypothetical protein	3	7	4	99	42.8571	93.3962	10.6071	0.0147341	1	1	4	2	3	0.625	1
group_14095		hypothetical protein	3	7	4	99	42.8571	93.3962	10.6071	0.0147341	1	1	4	2	3	0.625	1
group_76		IS6 family transposase IS431R	3	7	4	99	42.8571	93.3962	10.6071	0.0147341	1	1	6	3	3	1	1
group_1134		hypothetical protein	3	7	4	99	42.8571	93.3962	10.6071	0.0147341	1	1	3	3	1	0.25	1
group_4857		hypothetical protein	0	52	7	54	0	50.9434	0	0.0147605	1	1	3	0	3	0.25	0.25
group_3624		hypothetical protein	0	51	7	55	0	51.8868	0	0.0157319	1	1	3	0	3	0.25	0.25
group_9818		Hemolysin H1U	4	16	3	90	57.1429	84.9057	7.5	0.0180922	1	1	5	2	3	1	1
group_9954		hypothetical protein	0	49	7	57	0	53.7736	0	0.0183095	1	1	4	0	4	0.125	0.125
splF		hypothetical protein	5	104	2	2	71.4286	1.88679	0.0480769	0.0187319	1	1	3	2	2	1	1
group_14390		hypothetical protein	2	2	5	104	28.5714	98.1132	20.8	0.0187319	1	1	3	2	2	1	1
group_6850	soj	hypothetical protein	2	2	5	104	28.5714	98.1132	20.8	0.0187319	1	1	4	2	2	1	1
ebh		Extracellular matrix-binding protein ebh	4	98	3	8	57.1429	7.54717	0.108844	0.0196857	1	1	5	3	3	1	1
group_14097		hypothetical protein	3	8	4	98	42.8571	92.4528	9.1875	0.0196857	1	1	4	2	3	0.625	1
group_14101		hypothetical protein	3	8	4	98	42.8571	92.4528	9.1875	0.0196857	1	1	4	2	3	0.625	1
group_14235		hypothetical protein	3	8	4	98	42.8571	92.4528	9.1875	0.0196857	1	1	2	2	2	0.5	0.5
group_14236		hypothetical protein	3	8	4	98	42.8571	92.4528	9.1875	0.0196857	1	1	2	2	2	0.5	0.5
group_14237		hypothetical protein	3	8	4	98	42.8571	92.4528	9.1875	0.0196857	1	1	2	2	2	0.5	0.5
group_14238		hypothetical protein	3	8	4	98	42.8571	92.4528	9.1875	0.0196857	1	1	2	2	2	0.5	0.5
group_9831		hypothetical protein	3	8	4	98	42.8571	92.4528	9.1875	0.0196857	1	1	2	2	2	0.5	0.5
group_9899		hypothetical protein	0	48	7	58	0	54.717	0	0.019933	1	1	1	0	1	1	1
group_4014		IS256 family transposase IS256	0	48	7	58	0	54.717	0	0.019933	1	1	3	0	3	0.25	0.25
group_14098		hypothetical protein	3	9	4	97	42.8571	91.5094	8.08333	0.0255003	1	1	5	2	4	0.375	1
group_9537		hypothetical protein	3	9	4	97	42.8571	91.5094	8.08333	0.0255003	1	1	4	2	3	0.625	1
group_6892		hypothetical protein	3	9	4	97	42.8571	91.5094	8.08333	0.0255003	1	1	5	2	4	0.375	1
group_14234		hypothetical protein	3	9	4	97	42.8571	91.5094	8.08333	0.0255003	1	1	2	2	2	0.5	0.5
group_4858		hypothetical protein	3	9	4	97	42.8571	91.5094	8.08333	0.0255003	1	1	3	1	3	0.25	1
group_6837		hypothetical protein	3	9	4	97	42.8571	91.5094	8.08333	0.0255003	1	1	2	2	2	0.5	0.5
group_9829		hypothetical protein	3	9	4	97	42.8571	91.5094	8.08333	0.0255003	1	1	3	2	3	0.25	1
group_1139	xerC_3	Tyrosine recombinase XerC	2	76	5	30	28.5714	28.3019	0.157895	0.0286948	1	1	5	2	3	1	1
lysP_1		Lysine-specific permease	5	103	2	3	71.4286	2.83019	0.0728155	0.0302771	1	1	4	3	2	0.625	1
group_4654	metN2	Methionine import ATP-binding protein MetN 2	2	3	5	103	28.5714	97.1698	13.7333	0.0302771	1	1	3	2	2	1	1
group_1090		hypothetical protein	2	3	5	103	28.5714	97.1698	13.7333	0.0302771	1	1	3	2	2	1	1
group_4739		hypothetical protein	2	3	5	103	28.5714	97.1698	13.7333	0.0302771	1	1	3	2	2	1	1
group_6789		hypothetical protein	2	3	5	103	28.5714	97.1698	13.7333	0.0302771	1	1	2	2	2	0.5	0.5
group_6972		hypothetical protein	2	3	5	103	28.5714	97.1698	13.7333	0.0302771	1	1	3	2	3	0.25	1
group_14193		hypothetical protein	2	3	5	103	28.5714	97.1698	13.7333	0.0302771	1	1	3	2	2	1	1
group_14209	arsC	Arsenate reductase	2	3	5	103	28.5714	97.1698	13.7333	0.0302771	1	1	3	2	2	1	1
group_14221		hypothetical protein	2	3	5	103	28.5714	97.1698	13.7333	0.0302771	1	1	3	2	2	1	1
group_14227		hypothetical protein	2	3	5	103	28.5714	97.1698	13.7333	0.0302771	1	1	3	2	2	1	1
group_9765		Putative two-component membrane permease complex subunit SMU_747c	2	3	5	103	28.5714	97.1698	13.7333	0.0302771	1	1	3	2	2	1	1
group_9842		hypothetical protein	2	3	5	103	28.5714	97.1698	13.7333	0.0302771	1	1	4	2	2	1	1
group_1656	purD_2	Phosphoribosylamine--glycine ligase	4	19	3	87	57.1429	82.0755	6.10526	0.0306673	1	1	4	4	1	0.125	0.625
group_1370		hypothetical protein	4	96	3	10	57.1429	9.43396	0.138889	0.0322015	1	1	4	2	3	0.625	1
ddl_1		D-alanine--D-alanine ligase	4	96	3	10	57.1429	9.43396	0.138889	0.0322015	1	1	4	2	3	0.625	1
group_9826		hypothetical protein	3	10	4	96	42.8571	90.566	7.2	0.0322015	1	1	3	2	3	0.25	1
group_14233		hypothetical protein	3	10	4	96	42.8571	90.566	7.2	0.0322015	1	1	3	2	3	0.25	1
gltR		HTH-type transcriptional regulator GltR	3	10	4	96	42.8571	90.566	7.2	0.0322015	1	1	3	2	3	0.25	1
group_9828		hypothetical protein	3	86	4	20	42.8571	18.8679	0.174419	0.035875	1	1	3	2	3	0.25	1
group_6833		hypothetical protein	3	11	4	95	42.8571	89.6226	6.47727	0.0398042	1	1	4	2	4	0.125	1
group_9807		hypothetical protein	3	11	4	95	42.8571	89.6226	6.47727	0.0398042	1	1	5	3	2	1	1
group_6882		hypothetical protein	0	47	7	59	0	55.6604	0	0.0401437	1	1	1	0	1	1	1
group_9830		hypothetical protein	3	85	4	21	42.8571	19.8113	0.185294	0.041626	1	1	3	2	3	0.25	1
pap		Polyphosphate:AMP phosphotransferase	5	102	2	4	71.4286	3.77358	0.0980392	0.0440404	1	1	4	3	2	0.625	1
group_9834		hypothetical protein	5	102	2	4	71.4286	3.77358	0.0980392	0.0440404	1	1	3	2	2	1	1
group_10057		hypothetical protein	2	4	5	102	28.5714	96.2264	10.2	0.0440404	1	1	4	1	4	0.125	0.625
group_998	gloB_2	Hydroxyacylglutathione hydrolase	2	4	5	102	28.5714	96.2264	10.2	0.0440404	1	1	5	2	3	1	1
group_14422		hypothetical protein	2	4	5	102	28.5714	96.2264	10.2	0.0440404	1	1	2	2	1	0.5	1
group_3541		hypothetical protein	2	4	5	102	28.5714	96.2264	10.2	0.0440404	1	1	4	2	3	0.625	1
group_9889		hypothetical protein	2	4	5	102	28.5714	96.2264	10.2	0.0440404	1	1	4	2	3	0.625	1
group_10732		hypothetical protein	0	41	7	65	0	61.3208	0	0.0471082	1	1	1	0	1	1	1
group_6883		hypothetical protein	0	41	7	65	0	61.3208	0	0.0471082	1	1	1	0	1	1	1
czcD_2		Cadmium cobalt and zinc/H(+)-K(+) antiporter	3	84	4	22	42.8571	20.7547	0.196429	0.0479384	1	1	6	3	4	0.6875	1
group_14232		hypothetical protein	3	12	4	94	42.8571	88.6792	5.875	0.0483157	1	1	4	2	4	0.125	1
group_2828		hypothetical protein	0	40	7	66	0	62.2642	0	0.049927	1	1	2	0	2	0.5	0.5
group_10735		hypothetical protein	0	40	7	66	0	62.2642	0	0.049927	1	1	1	0	1	1	1
group_16722		hypothetical protein	0	40	7	66	0	62.2642	0	0.049927	1	1	1	0	1	1	1

## Sheet: FUS 2
==> FUS_2.results.csv <==
Gene	Non-unique Gene name	Annotation	Number_pos_present_in	Number_neg_present_in	Number_pos_not_present_in	Number_neg_not_present_in	Sensitivity	Specificity	Odds_ratio	Naive_p	Bonferroni_p	Benjamini_H_p	Max_Pairwise_comparisons	Max_supporting_pairs	Max_opposing_pairs	Best_pairwise_comp_p	Worst_pairwise_comp_p
group_14247		hypothetical protein	64	11	13	21	83.1169	65.625	9.3986	1.74596e-06	0.0431792	0.0431792	4	4	1	0.125	0.625
group_15489		hypothetical protein	61	11	16	21	79.2208	65.625	7.27841	1.40289e-05	0.346949	0.0578248	1	1	1	1	1
group_10743		hypothetical protein	61	11	16	21	79.2208	65.625	7.27841	1.40289e-05	0.346949	0.0578248	1	1	1	1	1
group_10723		hypothetical protein	61	11	16	21	79.2208	65.625	7.27841	1.40289e-05	0.346949	0.0578248	1	1	1	1	1
group_15492		hypothetical protein	61	11	16	21	79.2208	65.625	7.27841	1.40289e-05	0.346949	0.0578248	1	1	1	1	1
group_4925		hypothetical protein	61	11	16	21	79.2208	65.625	7.27841	1.40289e-05	0.346949	0.0578248	1	1	1	1	1
group_9835		hypothetical protein	62	12	15	20	80.5195	62.5	6.88889	2.8133e-05	0.695757	0.062239	2	2	1	0.5	1
group_15490		hypothetical protein	60	11	17	21	77.9221	65.625	6.73797	4.16937e-05	1	0.062239	2	1	2	0.5	1
group_15499		hypothetical protein	60	11	17	21	77.9221	65.625	6.73797	4.16937e-05	1	0.062239	1	1	1	1	1
group_15500		hypothetical protein	60	11	17	21	77.9221	65.625	6.73797	4.16937e-05	1	0.062239	1	1	1	1	1
group_15491		hypothetical protein	60	11	17	21	77.9221	65.625	6.73797	4.16937e-05	1	0.062239	2	1	2	0.5	1
group_10720		hypothetical protein	61	12	16	20	79.2208	62.5	6.35417	4.52995e-05	1	0.062239	1	1	1	1	1
group_10721		hypothetical protein	61	12	16	20	79.2208	62.5	6.35417	4.52995e-05	1	0.062239	1	1	1	1	1
group_15484		hypothetical protein	61	12	16	20	79.2208	62.5	6.35417	4.52995e-05	1	0.062239	1	1	1	1	1
group_15485		hypothetical protein	61	12	16	20	79.2208	62.5	6.35417	4.52995e-05	1	0.062239	1	1	1	1	1
group_15486		hypothetical protein	61	12	16	20	79.2208	62.5	6.35417	4.52995e-05	1	0.062239	1	1	1	1	1
group_15487		hypothetical protein	61	12	16	20	79.2208	62.5	6.35417	4.52995e-05	1	0.062239	1	1	1	1	1
group_15488		hypothetical protein	61	12	16	20	79.2208	62.5	6.35417	4.52995e-05	1	0.062239	1	1	1	1	1
group_10733		hypothetical protein	59	11	18	21	76.6234	65.625	6.25758	5.33849e-05	1	0.0690382	2	1	2	0.5	1
group_1139	xerC_3	Tyrosine recombinase XerC	63	13	14	19	81.8182	59.375	6.57692	5.58313e-05	1	0.0690382	6	3	4	0.6875	1
group_3626		hypothetical protein	57	10	20	22	74.026	68.75	6.27	6.58073e-05	1	0.077499	11	5	6	1	1
group_4002		hypothetical protein	60	12	17	20	77.9221	62.5	5.88235	0.000107635	1	0.106477	2	1	2	0.5	1
group_7485		hypothetical protein	60	12	17	20	77.9221	62.5	5.88235	0.000107635	1	0.106477	2	1	2	0.5	1
group_10734		hypothetical protein	60	12	17	20	77.9221	62.5	5.88235	0.000107635	1	0.106477	2	1	2	0.5	1
group_6523	cls_2	Cardiolipin synthase	60	12	17	20	77.9221	62.5	5.88235	0.000107635	1	0.106477	2	1	2	0.5	1
group_10722		hypothetical protein	61	13	16	19	79.2208	59.375	5.57212	0.000214407	1	0.196389	1	1	1	1	1
group_15483		hypothetical protein	61	13	16	19	79.2208	59.375	5.57212	0.000214407	1	0.196389	2	1	2	0.5	1
group_10729		hypothetical protein	52	9	25	23	67.5325	71.875	5.31556	0.000253657	1	0.224043	7	3	5	0.453125	1
group_15482		hypothetical protein	60	13	17	19	77.9221	59.375	5.15837	0.00028804	1	0.229791	3	1	3	0.25	1
group_15516		hypothetical protein	60	13	17	19	77.9221	59.375	5.15837	0.00028804	1	0.229791	2	1	2	0.5	1
group_10740		hypothetical protein	60	13	17	19	77.9221	59.375	5.15837	0.00028804	1	0.229791	4	3	2	0.625	1
group_3083		hypothetical protein	55	11	22	21	71.4286	65.625	4.77273	0.000495923	1	0.28782	5	1	5	0.0625	0.375
group_15504		hypothetical protein	61	14	16	18	79.2208	56.25	4.90179	0.000526739	1	0.28782	2	2	1	0.5	1
group_15494		hypothetical protein	61	14	16	18	79.2208	56.25	4.90179	0.000526739	1	0.28782	2	2	1	0.5	1
group_10194		hypothetical protein	62	15	15	17	80.5195	53.125	4.68444	0.000958294	1	0.28782	2	2	1	0.5	1
group_10713		hypothetical protein	62	15	15	17	80.5195	53.125	4.68444	0.000958294	1	0.28782	2	2	1	0.5	1
group_9885		hypothetical protein	62	15	15	17	80.5195	53.125	4.68444	0.000958294	1	0.28782	2	2	1	0.5	1
group_10710		hypothetical protein	62	15	15	17	80.5195	53.125	4.68444	0.000958294	1	0.28782	2	2	1	0.5	1
group_1170		hypothetical protein	62	15	15	17	80.5195	53.125	4.68444	0.000958294	1	0.28782	2	2	1	0.5	1
group_6990		hypothetical protein	62	15	15	17	80.5195	53.125	4.68444	0.000958294	1	0.28782	2	2	1	0.5	1
trpS2		Tryptophan--tRNA ligase 2	54	11	23	21	70.1299	65.625	4.48221	0.00109224	1	0.28782	3	1	3	0.25	1
hisC_3		Histidinol-phosphate aminotransferase	53	11	24	21	68.8312	65.625	4.21591	0.00126586	1	0.28782	3	1	3	0.25	1
bcr_3		Bicyclomycin resistance protein	53	11	24	21	68.8312	65.625	4.21591	0.00126586	1	0.28782	3	1	3	0.25	1
group_10040		hypothetical protein	61	15	16	17	79.2208	53.125	4.32083	0.00130185	1	0.28782	1	1	1	1	1
group_10199		hypothetical protein	61	15	16	17	79.2208	53.125	4.32083	0.00130185	1	0.28782	1	1	1	1	1
cas6		CRISPR-associated endoribonuclease Cas6	61	15	16	17	79.2208	53.125	4.32083	0.00130185	1	0.28782	1	1	1	1	1
csm5		CRISPR system Cms protein Csm5	61	15	16	17	79.2208	53.125	4.32083	0.00130185	1	0.28782	1	1	1	1	1
group_10714		hypothetical protein	61	15	16	17	79.2208	53.125	4.32083	0.00130185	1	0.28782	1	1	1	1	1
group_14773		hypothetical protein	61	15	16	17	79.2208	53.125	4.32083	0.00130185	1	0.28782	1	1	1	1	1
group_14774		hypothetical protein	61	15	16	17	79.2208	53.125	4.32083	0.00130185	1	0.28782	1	1	1	1	1
csm4		CRISPR system Cms protein Csm4	61	15	16	17	79.2208	53.125	4.32083	0.00130185	1	0.28782	1	1	1	1	1
csm3		CRISPR system Cms endoribonuclease Csm3	61	15	16	17	79.2208	53.125	4.32083	0.00130185	1	0.28782	1	1	1	1	1
csm2		CRISPR system Cms protein Csm2	61	15	16	17	79.2208	53.125	4.32083	0.00130185	1	0.28782	1	1	1	1	1
cas2		CRISPR-associated endoribonuclease Cas2	61	15	16	17	79.2208	53.125	4.32083	0.00130185	1	0.28782	1	1	1	1	1
group_15468		hypothetical protein	61	15	16	17	79.2208	53.125	4.32083	0.00130185	1	0.28782	1	1	1	1	1
group_15469		hypothetical protein	61	15	16	17	79.2208	53.125	4.32083	0.00130185	1	0.28782	1	1	1	1	1
group_15503		hypothetical protein	61	15	16	17	79.2208	53.125	4.32083	0.00130185	1	0.28782	1	1	1	1	1
group_15506		hypothetical protein	61	15	16	17	79.2208	53.125	4.32083	0.00130185	1	0.28782	1	1	1	1	1
group_15507		hypothetical protein	61	15	16	17	79.2208	53.125	4.32083	0.00130185	1	0.28782	1	1	1	1	1
group_5393		CRISPR system single-strand-specific deoxyribonuclease Cas10/Csm1 (subtype III-A)	61	15	16	17	79.2208	53.125	4.32083	0.00130185	1	0.28782	1	1	1	1	1
cas1		CRISPR-associated endonuclease Cas1	61	15	16	17	79.2208	53.125	4.32083	0.00130185	1	0.28782	1	1	1	1	1
group_10715		hypothetical protein	61	15	16	17	79.2208	53.125	4.32083	0.00130185	1	0.28782	1	1	1	1	1
group_10716		hypothetical protein	61	15	16	17	79.2208	53.125	4.32083	0.00130185	1	0.28782	1	1	1	1	1
group_10718		hypothetical protein	61	15	16	17	79.2208	53.125	4.32083	0.00130185	1	0.28782	1	1	1	1	1
group_10742		hypothetical protein	61	15	16	17	79.2208	53.125	4.32083	0.00130185	1	0.28782	1	1	1	1	1
group_15471		hypothetical protein	61	15	16	17	79.2208	53.125	4.32083	0.00130185	1	0.28782	1	1	1	1	1
group_15496		hypothetical protein	61	15	16	17	79.2208	53.125	4.32083	0.00130185	1	0.28782	1	1	1	1	1
group_15518		hypothetical protein	61	15	16	17	79.2208	53.125	4.32083	0.00130185	1	0.28782	1	1	1	1	1
group_15519		hypothetical protein	61	15	16	17	79.2208	53.125	4.32083	0.00130185	1	0.28782	1	1	1	1	1
group_5396		hypothetical protein	61	15	16	17	79.2208	53.125	4.32083	0.00130185	1	0.28782	1	1	1	1	1
group_6993		hypothetical protein	61	15	16	17	79.2208	53.125	4.32083	0.00130185	1	0.28782	1	1	1	1	1
csm6		CRISPR system endoribonuclease Csm6	61	15	16	17	79.2208	53.125	4.32083	0.00130185	1	0.28782	1	1	1	1	1
group_10717		hypothetical protein	61	15	16	17	79.2208	53.125	4.32083	0.00130185	1	0.28782	1	1	1	1	1
xerC_3		Tyrosine recombinase XerC	61	15	16	17	79.2208	53.125	4.32083	0.00130185	1	0.28782	1	1	1	1	1
group_10738		hypothetical protein	61	15	16	17	79.2208	53.125	4.32083	0.00130185	1	0.28782	1	1	1	1	1
group_15458		hypothetical protein	61	15	16	17	79.2208	53.125	4.32083	0.00130185	1	0.28782	1	1	1	1	1
group_15472		hypothetical protein	61	15	16	17	79.2208	53.125	4.32083	0.00130185	1	0.28782	1	1	1	1	1
group_15473		hypothetical protein	61	15	16	17	79.2208	53.125	4.32083	0.00130185	1	0.28782	1	1	1	1	1
group_15474		hypothetical protein	61	15	16	17	79.2208	53.125	4.32083	0.00130185	1	0.28782	1	1	1	1	1
group_15475		hypothetical protein	61	15	16	17	79.2208	53.125	4.32083	0.00130185	1	0.28782	1	1	1	1	1
group_15477		hypothetical protein	61	15	16	17	79.2208	53.125	4.32083	0.00130185	1	0.28782	1	1	1	1	1
group_15478		hypothetical protein	61	15	16	17	79.2208	53.125	4.32083	0.00130185	1	0.28782	1	1	1	1	1
group_15479		hypothetical protein	61	15	16	17	79.2208	53.125	4.32083	0.00130185	1	0.28782	1	1	1	1	1
group_15480		hypothetical protein	61	15	16	17	79.2208	53.125	4.32083	0.00130185	1	0.28782	1	1	1	1	1
group_15481		hypothetical protein	61	15	16	17	79.2208	53.125	4.32083	0.00130185	1	0.28782	1	1	1	1	1
group_15497		hypothetical protein	61	15	16	17	79.2208	53.125	4.32083	0.00130185	1	0.28782	1	1	1	1	1
group_15508		hypothetical protein	61	15	16	17	79.2208	53.125	4.32083	0.00130185	1	0.28782	1	1	1	1	1
group_15509		hypothetical protein	61	15	16	17	79.2208	53.125	4.32083	0.00130185	1	0.28782	1	1	1	1	1
group_15510		hypothetical protein	61	15	16	17	79.2208	53.125	4.32083	0.00130185	1	0.28782	1	1	1	1	1
group_15517		hypothetical protein	61	15	16	17	79.2208	53.125	4.32083	0.00130185	1	0.28782	1	1	1	1	1
group_1696		hypothetical protein	61	15	16	17	79.2208	53.125	4.32083	0.00130185	1	0.28782	1	1	1	1	1
group_4686		hypothetical protein	61	15	16	17	79.2208	53.125	4.32083	0.00130185	1	0.28782	1	1	1	1	1
group_4990		hypothetical protein	61	15	16	17	79.2208	53.125	4.32083	0.00130185	1	0.28782	1	1	1	1	1
ynfM		Inner membrane transport protein YnfM	61	15	16	17	79.2208	53.125	4.32083	0.00130185	1	0.28782	1	1	1	1	1
group_7493		hypothetical protein	61	15	16	17	79.2208	53.125	4.32083	0.00130185	1	0.28782	1	1	1	1	1
group_10709		hypothetical protein	61	15	16	17	79.2208	53.125	4.32083	0.00130185	1	0.28782	3	1	2	1	1
group_15460		hypothetical protein	61	15	16	17	79.2208	53.125	4.32083	0.00130185	1	0.28782	1	1	1	1	1
group_15461		hypothetical protein	61	15	16	17	79.2208	53.125	4.32083	0.00130185	1	0.28782	1	1	1	1	1
group_15462		hypothetical protein	61	15	16	17	79.2208	53.125	4.32083	0.00130185	1	0.28782	1	1	1	1	1
group_15463		hypothetical protein	61	15	16	17	79.2208	53.125	4.32083	0.00130185	1	0.28782	1	1	1	1	1
group_3971		hypothetical protein	61	15	16	17	79.2208	53.125	4.32083	0.00130185	1	0.28782	1	1	1	1	1
smc_1		Chromosome partition protein Smc	61	15	16	17	79.2208	53.125	4.32083	0.00130185	1	0.28782	1	1	1	1	1
group_7480		hypothetical protein	61	15	16	17	79.2208	53.125	4.32083	0.00130185	1	0.28782	1	1	1	1	1
group_10724		hypothetical protein	61	15	16	17	79.2208	53.125	4.32083	0.00130185	1	0.28782	1	1	1	1	1
group_15459		hypothetical protein	61	15	16	17	79.2208	53.125	4.32083	0.00130185	1	0.28782	3	2	2	1	1
group_15493		hypothetical protein	61	15	16	17	79.2208	53.125	4.32083	0.00130185	1	0.28782	1	1	1	1	1
group_2084		hypothetical protein	61	15	16	17	79.2208	53.125	4.32083	0.00130185	1	0.28782	1	1	1	1	1
group_3696		hypothetical protein	61	15	16	17	79.2208	53.125	4.32083	0.00130185	1	0.28782	1	1	1	1	1
group_15498		hypothetical protein	60	14	17	18	77.9221	56.25	4.53782	0.00130346	1	0.28782	3	2	2	1	1
dut		Deoxyuridine 5'-triphosphate nucleotidohydrolase	60	14	17	18	77.9221	56.25	4.53782	0.00130346	1	0.28782	3	2	2	1	1
group_15514		hypothetical protein	60	14	17	18	77.9221	56.25	4.53782	0.00130346	1	0.28782	3	2	2	1	1
group_15515		hypothetical protein	60	14	17	18	77.9221	56.25	4.53782	0.00130346	1	0.28782	3	2	2	1	1
group_3511		hypothetical protein	5	10	72	22	6.49351	68.75	0.152778	0.00144451	1	0.310645	6	4	5	0.21875	0.6875
group_4682		hypothetical protein	5	10	72	22	6.49351	68.75	0.152778	0.00144451	1	0.310645	6	4	3	0.6875	1
group_6600		hypothetical protein	5	10	72	22	6.49351	68.75	0.152778	0.00144451	1	0.310645	5	4	3	0.375	1
group_15512		hypothetical protein	59	14	18	18	76.6234	56.25	4.21429	0.0015351	1	0.327281	4	1	3	0.625	0.625
group_4577		hypothetical protein	0	5	77	27	0	84.375	0	0.00172369	1	0.364347	2	0	2	0.5	0.5
group_6601		hypothetical protein	64	17	13	15	83.1169	46.875	4.34389	0.00177754	1	0.372546	7	5	3	0.453125	1
group_6680		hypothetical protein	66	18	11	14	85.7143	43.75	4.66667	0.00204666	1	0.425344	8	4	4	1	1
group_10192		hypothetical protein	62	16	15	16	80.5195	50	4.13333	0.0022081	1	0.433401	3	2	2	1	1
group_10193		hypothetical protein	62	16	15	16	80.5195	50	4.13333	0.0022081	1	0.433401	3	2	2	1	1
group_10195		hypothetical protein	62	16	15	16	80.5195	50	4.13333	0.0022081	1	0.433401	3	2	2	1	1
group_3692		hypothetical protein	62	16	15	16	80.5195	50	4.13333	0.0022081	1	0.433401	3	2	2	1	1
group_6991		hypothetical protein	62	16	15	16	80.5195	50	4.13333	0.0022081	1	0.433401	3	2	2	1	1
group_6992		hypothetical protein	62	16	15	16	80.5195	50	4.13333	0.0022081	1	0.433401	3	2	2	1	1
group_10196		hypothetical protein	62	16	15	16	80.5195	50	4.13333	0.0022081	1	0.433401	3	2	2	1	1
group_6952		hypothetical protein	1	6	76	26	1.2987	81.25	0.0570175	0.00245472	1	0.478013	3	1	2	1	1
group_15505		hypothetical protein	60	15	17	17	77.9221	53.125	4	0.00274184	1	0.525647	2	1	2	0.5	1
group_14643		hypothetical protein	60	15	17	17	77.9221	53.125	4	0.00274184	1	0.525647	4	2	3	0.625	1
ldh1		L-lactate dehydrogenase 1	51	11	26	21	66.2338	65.625	3.74476	0.00294093	1	0.559479	5	1	5	0.0625	0.375
group_2039		hypothetical protein	26	2	51	30	33.7662	93.75	7.64706	0.00318671	1	0.600772	11	10	2	0.0117188	0.0654297
group_3502		hypothetical protein	7	11	70	21	9.09091	65.625	0.190909	0.00320658	1	0.600772	6	4	4	0.6875	0.6875
mboIR		hypothetical protein	59	15	18	17	76.6234	53.125	3.71481	0.0034933	1	0.649571	3	1	3	0.25	1
lexA_2		LexA repressor	57	14	20	18	74.026	56.25	3.66429	0.00389197	1	0.7183	5	2	5	0.0625	1
group_14105		hypothetical protein	5	9	72	23	6.49351	71.875	0.177469	0.00406417	1	0.739051	5	4	4	0.375	0.375
group_9538		hypothetical protein	5	9	72	23	6.49351	71.875	0.177469	0.00406417	1	0.739051	5	4	4	0.375	0.375
group_16040	potA_2	Spermidine/putrescine import ATP-binding protein PotA	34	5	43	27	44.1558	84.375	4.26977	0.00459326	1	0.776758	1	1	1	1	1
group_10730		hypothetical protein	53	12	24	20	68.8312	62.5	3.68056	0.00484153	1	0.776758	5	1	5	0.0625	0.375
group_10725		hypothetical protein	53	12	24	20	68.8312	62.5	3.68056	0.00484153	1	0.776758	4	1	4	0.125	0.625
group_14151		hypothetical protein	61	16	16	16	79.2208	50	3.8125	0.00486828	1	0.776758	2	1	2	0.5	1
group_14152		hypothetical protein	61	16	16	16	79.2208	50	3.8125	0.00486828	1	0.776758	2	1	2	0.5	1
group_14772		hypothetical protein	61	16	16	16	79.2208	50	3.8125	0.00486828	1	0.776758	2	1	2	0.5	1
group_9643		hypothetical protein	61	16	16	16	79.2208	50	3.8125	0.00486828	1	0.776758	2	1	2	0.5	1
group_10737		hypothetical protein	61	16	16	16	79.2208	50	3.8125	0.00486828	1	0.776758	2	1	2	0.5	1
group_14153		hypothetical protein	61	16	16	16	79.2208	50	3.8125	0.00486828	1	0.776758	2	1	2	0.5	1
group_14154		hypothetical protein	61	16	16	16	79.2208	50	3.8125	0.00486828	1	0.776758	2	1	2	0.5	1
group_14155		hypothetical protein	61	16	16	16	79.2208	50	3.8125	0.00486828	1	0.776758	2	1	2	0.5	1
group_15476		hypothetical protein	61	16	16	16	79.2208	50	3.8125	0.00486828	1	0.776758	2	1	2	0.5	1
group_2792		hypothetical protein	61	16	16	16	79.2208	50	3.8125	0.00486828	1	0.776758	2	1	2	0.5	1
group_6681		hypothetical protein	61	16	16	16	79.2208	50	3.8125	0.00486828	1	0.776758	2	1	2	0.5	1
group_9644		hypothetical protein	61	16	16	16	79.2208	50	3.8125	0.00486828	1	0.776758	2	1	2	0.5	1
group_9645		hypothetical protein	61	16	16	16	79.2208	50	3.8125	0.00486828	1	0.776758	2	1	2	0.5	1
group_14906		hypothetical protein	61	16	16	16	79.2208	50	3.8125	0.00486828	1	0.776758	2	1	2	0.5	1
group_10683		hypothetical protein	61	16	16	16	79.2208	50	3.8125	0.00486828	1	0.776758	2	1	2	0.5	1
betI_2		HTH-type transcriptional regulator BetI	61	16	16	16	79.2208	50	3.8125	0.00486828	1	0.776758	2	1	2	0.5	1
group_4952		hypothetical protein	62	17	15	15	80.5195	46.875	3.64706	0.00502475	1	0.781554	4	2	3	0.625	1
group_15520		hypothetical protein	62	17	15	15	80.5195	46.875	3.64706	0.00502475	1	0.781554	4	2	3	0.625	1
group_4973		hypothetical protein	62	17	15	15	80.5195	46.875	3.64706	0.00502475	1	0.781554	4	2	3	0.625	1
npr_1		NADH peroxidase	62	17	15	15	80.5195	46.875	3.64706	0.00502475	1	0.781554	7	4	5	0.453125	1
group_7492		hypothetical protein	54	13	23	19	70.1299	59.375	3.43144	0.00516084	1	0.797705	8	3	6	0.289062	0.726562
group_14234		hypothetical protein	4	8	73	24	5.19481	75	0.164384	0.00526065	1	0.803093	2	2	2	0.5	0.5
group_6837		hypothetical protein	4	8	73	24	5.19481	75	0.164384	0.00526065	1	0.803093	2	2	2	0.5	0.5
group_10012		hypothetical protein	60	16	17	16	77.9221	50	3.52941	0.00583558	1	0.874664	5	2	4	0.375	1
xerD_2		Tyrosine recombinase XerD	60	16	17	16	77.9221	50	3.52941	0.00583558	1	0.874664	3	1	3	0.25	1
group_15369		hypothetical protein	60	16	17	16	77.9221	50	3.52941	0.00583558	1	0.874664	3	1	3	0.25	1
group_32	pls	Surface protein	42	8	35	24	54.5455	75	3.6	0.00598926	1	0.892291	12	5	8	0.387695	0.774414
group_650		hypothetical protein	49	11	28	21	63.6364	65.625	3.34091	0.00629979	1	0.89483	18	9	10	0.814529	1
hin		DNA-invertase hin	64	18	13	14	83.1169	43.75	3.82906	0.00636539	1	0.89483	6	3	3	1	1
bin3		Putative transposon Tn552 DNA-invertase bin3	64	18	13	14	83.1169	43.75	3.82906	0.00636539	1	0.89483	6	3	3	1	1
group_14061		hypothetical protein	77	28	0	4	100	12.5	inf	0.00646385	1	0.89483	1	1	0	1	1
lagD		Lactococcin-G-processing and transport ATP-binding protein LagD	0	4	77	28	0	87.5	0	0.00646385	1	0.89483	4	0	4	0.125	0.125
group_4945		hypothetical protein	0	4	77	28	0	87.5	0	0.00646385	1	0.89483	3	0	3	0.25	0.25
group_5006		hypothetical protein	0	4	77	28	0	87.5	0	0.00646385	1	0.89483	4	0	4	0.125	0.125
pbuE_3		Purine efflux pump PbuE	0	4	77	28	0	87.5	0	0.00646385	1	0.89483	3	0	3	0.25	0.25
group_12630	repB_2	Replication protein RepB	0	4	77	28	0	87.5	0	0.00646385	1	0.89483	1	0	1	1	1
group_2104		hypothetical protein	0	4	77	28	0	87.5	0	0.00646385	1	0.89483	4	0	4	0.125	0.125
group_9304		hypothetical protein	0	4	77	28	0	87.5	0	0.00646385	1	0.89483	4	0	4	0.125	0.125
group_9991		hypothetical protein	0	4	77	28	0	87.5	0	0.00646385	1	0.89483	3	0	3	0.25	0.25
group_1134		hypothetical protein	3	7	74	25	3.8961	78.125	0.144788	0.00654904	1	0.89483	4	2	3	0.625	1
group_14223		hypothetical protein	3	7	74	25	3.8961	78.125	0.144788	0.00654904	1	0.89483	4	3	2	0.625	1
group_5644		hypothetical protein	3	7	74	25	3.8961	78.125	0.144788	0.00654904	1	0.89483	10	3	7	0.34375	0.34375
group_2029		hypothetical protein	58	15	19	17	75.3247	53.125	3.45965	0.00675344	1	0.907714	11	4	9	0.0654297	0.548828
group_10731		hypothetical protein	58	15	19	17	75.3247	53.125	3.45965	0.00675344	1	0.907714	4	1	4	0.125	0.625
group_1637	cmoM	tRNA 5-carboxymethoxyuridine methyltransferase	19	17	58	15	24.6753	46.875	0.289047	0.00675344	1	0.907714	8	6	3	0.289062	0.726562
yfcA		putative membrane transporter protein YfcA	75	26	2	6	97.4026	18.75	8.65385	0.00768923	1	0.977739	8	6	2	0.289062	0.289062
group_4902		hypothetical protein	2	6	75	26	2.5974	81.25	0.115556	0.00768923	1	0.977739	4	2	2	1	1
group_3651		hypothetical protein	2	6	75	26	2.5974	81.25	0.115556	0.00768923	1	0.977739	5	2	4	0.375	1
group_10803		hypothetical protein	2	6	75	26	2.5974	81.25	0.115556	0.00768923	1	0.977739	7	2	5	0.453125	0.453125
group_2737	dppE	Dipeptide-binding protein DppE	2	6	75	26	2.5974	81.25	0.115556	0.00768923	1	0.977739	4	1	4	0.125	0.625
group_5023		hypothetical protein	2	6	75	26	2.5974	81.25	0.115556	0.00768923	1	0.977739	7	2	5	0.453125	0.453125
paaJ		3-oxoadipyl-CoA/3-oxo-5 6-dehydrosuberyl-CoA thiolase	2	6	75	26	2.5974	81.25	0.115556	0.00768923	1	0.977739	7	2	5	0.453125	0.453125
group_7746		hypothetical protein	2	6	75	26	2.5974	81.25	0.115556	0.00768923	1	0.977739	8	2	6	0.289062	0.289062
group_4522	mprF_2	Phosphatidylglycerol lysyltransferase	2	6	75	26	2.5974	81.25	0.115556	0.00768923	1	0.977739	7	2	5	0.453125	0.453125
toxN		Endoribonuclease ToxN	2	6	75	26	2.5974	81.25	0.115556	0.00768923	1	0.977739	6	2	4	0.6875	0.6875
araB_2		Ribulokinase	56	14	21	18	72.7273	56.25	3.42857	0.0077818	1	0.977739	6	1	6	0.03125	0.21875
group_4667		hypothetical protein	56	14	21	18	72.7273	56.25	3.42857	0.0077818	1	0.977739	6	2	5	0.21875	0.6875
group_7497		hypothetical protein	33	5	44	27	42.8571	84.375	4.05	0.00779406	1	0.977739	12	8	5	0.387695	0.774414
group_9884		hypothetical protein	63	18	14	14	81.8182	43.75	3.5	0.00803425	1	0.977739	3	3	2	0.25	1
lytO		putative autolysin LytO	63	18	14	14	81.8182	43.75	3.5	0.00803425	1	0.977739	2	2	2	0.5	0.5
group_9963		hypothetical protein	63	18	14	14	81.8182	43.75	3.5	0.00803425	1	0.977739	4	3	4	0.125	0.625
group_14644		hypothetical protein	1	5	76	27	1.2987	84.375	0.0710526	0.00810467	1	0.977739	3	1	2	1	1
group_4908		hypothetical protein	1	5	76	27	1.2987	84.375	0.0710526	0.00810467	1	0.977739	3	1	3	0.25	1
bcrR		HTH-type transcriptional activator BcrR	1	5	76	27	1.2987	84.375	0.0710526	0.00810467	1	0.977739	3	1	3	0.25	1
group_4706	tcyB	L-cystine transport system permease protein TcyB	1	5	76	27	1.2987	84.375	0.0710526	0.00810467	1	0.977739	3	1	2	1	1
group_12555		hypothetical protein	1	5	76	27	1.2987	84.375	0.0710526	0.00810467	1	0.977739	3	1	3	0.25	1
group_7484		hypothetical protein	57	15	20	17	74.026	53.125	3.23	0.00825488	1	0.991026	5	1	5	0.0625	0.375
dtd_1		D-aminoacyl-tRNA deacylase	55	14	22	18	71.4286	56.25	3.21429	0.00879894	1	1	11	3	10	0.0117188	0.226562
repB		Replication protein RepB	55	14	22	18	71.4286	56.25	3.21429	0.00879894	1	1	2	2	2	0.5	0.5
group_15456		hypothetical protein	55	14	22	18	71.4286	56.25	3.21429	0.00879894	1	1	2	2	2	0.5	0.5
group_6998		hypothetical protein	61	17	16	15	79.2208	46.875	3.36397	0.00969997	1	1	3	1	3	0.25	1
group_836		hypothetical protein	61	17	16	15	79.2208	46.875	3.36397	0.00969997	1	1	3	1	3	0.25	1
group_14678		hypothetical protein	61	17	16	15	79.2208	46.875	3.36397	0.00969997	1	1	2	1	2	0.5	1
group_14651		hypothetical protein	61	17	16	15	79.2208	46.875	3.36397	0.00969997	1	1	2	1	2	0.5	1
group_3080		hypothetical protein	51	12	26	20	66.2338	62.5	3.26923	0.00997247	1	1	5	1	5	0.0625	0.375
group_3477		hypothetical protein	66	20	11	12	85.7143	37.5	3.6	0.0101035	1	1	3	2	3	0.25	1
group_1985		hypothetical protein	65	19	12	13	84.4156	40.625	3.70614	0.0108881	1	1	8	3	5	0.726562	0.726562
group_4935		hypothetical protein	65	19	12	13	84.4156	40.625	3.70614	0.0108881	1	1	5	3	3	1	1
ribZ		Riboflavin transporter RibZ	71	23	6	9	92.2078	28.125	4.63043	0.011468	1	1	3	3	1	0.25	1
group_6618		putative amino-acid ABC transporter-binding protein	71	23	6	9	92.2078	28.125	4.63043	0.011468	1	1	4	3	2	0.625	1
group_4690		hypothetical protein	6	9	71	23	7.79221	71.875	0.215962	0.011468	1	1	5	4	3	0.375	1
group_6603		hypothetical protein	6	9	71	23	7.79221	71.875	0.215962	0.011468	1	1	5	4	3	0.375	1
hxlR		HTH-type transcriptional activator HxlR	6	9	71	23	7.79221	71.875	0.215962	0.011468	1	1	5	3	4	0.375	1
mqo2_3		putative malate:quinone oxidoreductase 2	6	9	71	23	7.79221	71.875	0.215962	0.011468	1	1	5	3	4	0.375	1
group_14109		hypothetical protein	6	9	71	23	7.79221	71.875	0.215962	0.011468	1	1	6	5	4	0.21875	0.6875
group_14194		3-hexulose-6-phosphate synthase	6	9	71	23	7.79221	71.875	0.215962	0.011468	1	1	5	3	4	0.375	1
group_14436		hypothetical protein	6	9	71	23	7.79221	71.875	0.215962	0.011468	1	1	5	3	4	0.375	1
group_9540		hypothetical protein	6	9	71	23	7.79221	71.875	0.215962	0.011468	1	1	6	5	4	0.21875	0.6875
group_9767		putative protein	6	9	71	23	7.79221	71.875	0.215962	0.011468	1	1	5	3	4	0.375	1
cmoM		tRNA 5-carboxymethoxyuridine methyltransferase	59	16	18	16	76.6234	50	3.27778	0.0115883	1	1	8	4	6	0.289062	1
group_7465		hypothetical protein	59	16	18	16	76.6234	50	3.27778	0.0115883	1	1	4	1	4	0.125	0.625
group_1323		hypothetical protein	64	19	13	13	83.1169	40.625	3.36842	0.0128708	1	1	13	7	8	0.581055	1
group_14098		hypothetical protein	4	7	73	25	5.19481	78.125	0.195695	0.0141032	1	1	5	4	2	0.375	1
group_1158		hypothetical protein	4	7	73	25	5.19481	78.125	0.195695	0.0141032	1	1	5	3	4	0.375	1
group_14235		hypothetical protein	4	7	73	25	5.19481	78.125	0.195695	0.0141032	1	1	3	2	2	1	1
group_14236		hypothetical protein	4	7	73	25	5.19481	78.125	0.195695	0.0141032	1	1	3	2	2	1	1
group_14237		hypothetical protein	4	7	73	25	5.19481	78.125	0.195695	0.0141032	1	1	3	2	2	1	1
group_14238		hypothetical protein	4	7	73	25	5.19481	78.125	0.195695	0.0141032	1	1	3	2	2	1	1
ydjM		Inner membrane protein YdjM	4	7	73	25	5.19481	78.125	0.195695	0.0141032	1	1	10	4	6	0.753906	0.753906
tcyB_2		L-cystine transport system permease protein TcyB	4	7	73	25	5.19481	78.125	0.195695	0.0141032	1	1	10	4	6	0.753906	0.753906
group_9831		hypothetical protein	4	7	73	25	5.19481	78.125	0.195695	0.0141032	1	1	3	2	2	1	1
group_5028	yojF_2	putative protein YojF	4	7	73	25	5.19481	78.125	0.195695	0.0141032	1	1	9	3	6	0.507812	0.507812
group_5392		hypothetical protein	31	5	46	27	40.2597	84.375	3.63913	0.014195	1	1	12	7	5	0.774414	0.774414
group_4861		hypothetical protein	56	15	21	17	72.7273	53.125	3.02222	0.0147598	1	1	7	2	6	0.125	0.453125
group_5378		hypothetical protein	62	18	15	14	80.5195	43.75	3.21481	0.0160765	1	1	5	2	4	0.375	1
group_324	dnaC_2	hypothetical protein	7	9	70	23	9.09091	71.875	0.255556	0.0166453	1	1	7	6	4	0.125	1
ecfT_1		Energy-coupling factor transporter transmembrane protein EcfT	74	26	3	6	96.1039	18.75	5.69231	0.0180546	1	1	7	5	2	0.453125	0.453125
group_3448	ecfT_1	Energy-coupling factor transporter transmembrane protein EcfT	3	6	74	26	3.8961	81.25	0.175676	0.0180546	1	1	7	2	5	0.453125	0.453125
group_1372		hypothetical protein	3	6	74	26	3.8961	81.25	0.175676	0.0180546	1	1	5	2	4	0.375	1
yrrK_2		Putative pre-16S rRNA nuclease	3	6	74	26	3.8961	81.25	0.175676	0.0180546	1	1	9	3	6	0.507812	0.507812
msrB_2		Peptide methionine sulfoxide reductase MsrB	3	6	74	26	3.8961	81.25	0.175676	0.0180546	1	1	8	3	5	0.726562	0.726562
group_15573		hypothetical protein	3	6	74	26	3.8961	81.25	0.175676	0.0180546	1	1	8	3	5	0.726562	0.726562
group_1641	msrR_2	Regulatory protein MsrR	3	6	74	26	3.8961	81.25	0.175676	0.0180546	1	1	9	3	6	0.507812	0.507812
group_2165	odhA_2	2-oxoglutarate dehydrogenase E1 component	3	6	74	26	3.8961	81.25	0.175676	0.0180546	1	1	8	3	5	0.726562	0.726562
yvgN_2		Glyoxal reductase	3	6	74	26	3.8961	81.25	0.175676	0.0180546	1	1	8	3	5	0.726562	0.726562
group_5471		Putative hydro-lyase	3	6	74	26	3.8961	81.25	0.175676	0.0180546	1	1	8	3	5	0.726562	0.726562
group_12573		hypothetical protein	3	6	74	26	3.8961	81.25	0.175676	0.0180546	1	1	9	3	6	0.507812	0.507812
group_4472	zntB_2	Cobalt/magnesium transport protein CorA	3	6	74	26	3.8961	81.25	0.175676	0.0180546	1	1	8	3	5	0.726562	0.726562
mrpD_2		Na(+)/H(+) antiporter subunit D	3	6	74	26	3.8961	81.25	0.175676	0.0180546	1	1	8	3	5	0.726562	0.726562
group_2589		hypothetical protein	5	8	72	24	6.49351	75	0.208333	0.0185889	1	1	5	4	2	0.375	1
group_9532		hypothetical protein	5	8	72	24	6.49351	75	0.208333	0.0185889	1	1	5	4	2	0.375	1
group_9826		hypothetical protein	5	8	72	24	6.49351	75	0.208333	0.0185889	1	1	3	3	2	0.25	1
group_14233		hypothetical protein	5	8	72	24	6.49351	75	0.208333	0.0185889	1	1	3	3	2	0.25	1
gltR		HTH-type transcriptional regulator GltR	5	8	72	24	6.49351	75	0.208333	0.0185889	1	1	3	3	2	0.25	1
group_3665		hypothetical protein	61	18	16	14	79.2208	43.75	2.96528	0.0191906	1	1	3	1	3	0.25	1
group_3666		hypothetical protein	61	18	16	14	79.2208	43.75	2.96528	0.0191906	1	1	3	1	3	0.25	1
group_9996		hypothetical protein	61	18	16	14	79.2208	43.75	2.96528	0.0191906	1	1	3	1	3	0.25	1
yiaC_2		hypothetical protein	61	18	16	14	79.2208	43.75	2.96528	0.0191906	1	1	4	1	4	0.125	0.625
group_6950		hypothetical protein	61	18	16	14	79.2208	43.75	2.96528	0.0191906	1	1	3	1	3	0.25	1
group_6679		hypothetical protein	61	18	16	14	79.2208	43.75	2.96528	0.0191906	1	1	4	1	4	0.125	0.625
czcD_2		Cadmium cobalt and zinc/H(+)-K(+) antiporter	65	20	12	12	84.4156	37.5	3.25	0.0207254	1	1	7	5	3	0.453125	1
group_16041		hypothetical protein	2	5	75	27	2.5974	84.375	0.144	0.0222295	1	1	4	2	2	1	1
group_3505		hypothetical protein	2	5	75	27	2.5974	84.375	0.144	0.0222295	1	1	4	2	2	1	1
yfcA_1		putative membrane transporter protein YfcA	2	5	75	27	2.5974	84.375	0.144	0.0222295	1	1	7	2	5	0.453125	0.453125
group_4751	cpnA	Cyclopentanol dehydrogenase	2	5	75	27	2.5974	84.375	0.144	0.0222295	1	1	3	2	3	0.25	1
group_1326		hypothetical protein	2	5	75	27	2.5974	84.375	0.144	0.0222295	1	1	6	2	4	0.6875	0.6875
group_1944	asp1	Accessory Sec system protein Asp1	2	5	75	27	2.5974	84.375	0.144	0.0222295	1	1	3	1	2	1	1
group_4047	alr1_3	Alanine racemase 1	2	5	75	27	2.5974	84.375	0.144	0.0222295	1	1	6	2	4	0.6875	0.6875
group_7573	purK_2	N5-carboxyaminoimidazole ribonucleotide synthase	2	5	75	27	2.5974	84.375	0.144	0.0222295	1	1	7	2	5	0.453125	0.453125
group_9881		hypothetical protein	2	5	75	27	2.5974	84.375	0.144	0.0222295	1	1	4	2	2	1	1
group_10069		hypothetical protein	2	5	75	27	2.5974	84.375	0.144	0.0222295	1	1	3	2	3	0.25	1
group_10780		hypothetical protein	2	5	75	27	2.5974	84.375	0.144	0.0222295	1	1	6	2	4	0.6875	0.6875
group_10808	mrpB_2	Na(+)/H(+) antiporter subunit B	2	5	75	27	2.5974	84.375	0.144	0.0222295	1	1	6	2	4	0.6875	0.6875
hcaR		Hca operon transcriptional activator HcaR	2	5	75	27	2.5974	84.375	0.144	0.0222295	1	1	7	2	5	0.453125	0.453125
thiD_2		Hydroxymethylpyrimidine/phosphomethylpyrimidine kinase	2	5	75	27	2.5974	84.375	0.144	0.0222295	1	1	6	2	4	0.6875	0.6875
dinG_3		3'-5' exonuclease DinG	2	5	75	27	2.5974	84.375	0.144	0.0222295	1	1	7	2	5	0.453125	0.453125
group_4243	yjbI_2	Group 2 truncated hemoglobin YjbI	2	5	75	27	2.5974	84.375	0.144	0.0222295	1	1	6	2	4	0.6875	0.6875
group_436	argG_2	Argininosuccinate synthase	2	5	75	27	2.5974	84.375	0.144	0.0222295	1	1	7	2	5	0.453125	0.453125
yhfT_2		putative acyl--CoA ligase YhfT	2	5	75	27	2.5974	84.375	0.144	0.0222295	1	1	6	2	4	0.6875	0.6875
dapE_3		putative succinyl-diaminopimelate desuccinylase	2	5	75	27	2.5974	84.375	0.144	0.0222295	1	1	6	2	4	0.6875	0.6875
group_5597	acsA_3	Acetyl-coenzyme A synthetase	2	5	75	27	2.5974	84.375	0.144	0.0222295	1	1	7	2	5	0.453125	0.453125
gutB		Sorbitol dehydrogenase	2	5	75	27	2.5974	84.375	0.144	0.0222295	1	1	6	2	4	0.6875	0.6875
group_6819		hypothetical protein	2	5	75	27	2.5974	84.375	0.144	0.0222295	1	1	5	2	3	1	1
group_6910		hypothetical protein	2	5	75	27	2.5974	84.375	0.144	0.0222295	1	1	3	2	3	0.25	1
group_7517	plsX_2	Phosphate acyltransferase	2	5	75	27	2.5974	84.375	0.144	0.0222295	1	1	6	2	4	0.6875	0.6875
group_7575		hypothetical protein	2	5	75	27	2.5974	84.375	0.144	0.0222295	1	1	6	2	4	0.6875	0.6875
group_7587		hypothetical protein	2	5	75	27	2.5974	84.375	0.144	0.0222295	1	1	6	2	4	0.6875	0.6875
group_7620		hypothetical protein	2	5	75	27	2.5974	84.375	0.144	0.0222295	1	1	7	2	5	0.453125	0.453125
sglT		Sodium/glucose cotransporter	2	5	75	27	2.5974	84.375	0.144	0.0222295	1	1	6	2	4	0.6875	0.6875
group_7655		hypothetical protein	2	5	75	27	2.5974	84.375	0.144	0.0222295	1	1	7	2	5	0.453125	0.453125
group_821	ssb	Single-stranded DNA-binding protein	2	5	75	27	2.5974	84.375	0.144	0.0222295	1	1	4	2	3	0.625	1
group_18739		hypothetical protein	2	5	75	27	2.5974	84.375	0.144	0.0222295	1	1	7	2	5	0.453125	0.453125
group_4526	menA_2	1 4-dihydroxy-2-naphthoate octaprenyltransferase	2	5	75	27	2.5974	84.375	0.144	0.0222295	1	1	6	2	4	0.6875	0.6875
group_5010		hypothetical protein	2	5	75	27	2.5974	84.375	0.144	0.0222295	1	1	7	2	5	0.453125	0.453125
group_6683		hypothetical protein	2	5	75	27	2.5974	84.375	0.144	0.0222295	1	1	4	2	3	0.625	1
group_8923	ruvB_3	Holliday junction ATP-dependent DNA helicase RuvB	2	5	75	27	2.5974	84.375	0.144	0.0222295	1	1	6	2	4	0.6875	0.6875
group_9995		hypothetical protein	0	3	77	29	0	90.625	0	0.0236265	1	1	2	0	2	0.5	0.5
group_14709		hypothetical protein	0	3	77	29	0	90.625	0	0.0236265	1	1	2	0	2	0.5	0.5
group_10990		hypothetical protein	0	3	77	29	0	90.625	0	0.0236265	1	1	3	0	3	0.25	0.25
group_11047		hypothetical protein	0	3	77	29	0	90.625	0	0.0236265	1	1	3	0	3	0.25	0.25
group_14432	betI_2	HTH-type transcriptional regulator BetI	0	3	77	29	0	90.625	0	0.0236265	1	1	1	0	1	1	1
group_14433		hypothetical protein	0	3	77	29	0	90.625	0	0.0236265	1	1	1	0	1	1	1
group_15663		hypothetical protein	0	3	77	29	0	90.625	0	0.0236265	1	1	3	0	3	0.25	0.25
group_15778		hypothetical protein	0	3	77	29	0	90.625	0	0.0236265	1	1	3	0	3	0.25	0.25
group_16121		IS1595 family transposase ISSsu9	0	3	77	29	0	90.625	0	0.0236265	1	1	3	0	3	0.25	0.25
group_5546		hypothetical protein	0	3	77	29	0	90.625	0	0.0236265	1	1	3	0	3	0.25	0.25
group_6642		hypothetical protein	0	3	77	29	0	90.625	0	0.0236265	1	1	2	0	2	0.5	0.5
group_6951		hypothetical protein	0	3	77	29	0	90.625	0	0.0236265	1	1	2	0	2	0.5	0.5
group_7580	ssbA_2	Single-stranded DNA-binding protein A	0	3	77	29	0	90.625	0	0.0236265	1	1	3	0	3	0.25	0.25
clpP_3		ATP-dependent Clp protease proteolytic subunit	0	3	77	29	0	90.625	0	0.0236265	1	1	3	0	3	0.25	0.25
group_7839		hypothetical protein	0	3	77	29	0	90.625	0	0.0236265	1	1	3	0	3	0.25	0.25
group_10381		hypothetical protein	0	3	77	29	0	90.625	0	0.0236265	1	1	3	0	3	0.25	0.25
group_12570		hypothetical protein	0	3	77	29	0	90.625	0	0.0236265	1	1	3	0	3	0.25	0.25
group_12629		hypothetical protein	0	3	77	29	0	90.625	0	0.0236265	1	1	1	0	1	1	1
group_13068		hypothetical protein	0	3	77	29	0	90.625	0	0.0236265	1	1	3	0	3	0.25	0.25
group_13069	psuG	Pseudouridine-5'-phosphate glycosidase	0	3	77	29	0	90.625	0	0.0236265	1	1	3	0	3	0.25	0.25
group_14011		hypothetical protein	0	3	77	29	0	90.625	0	0.0236265	1	1	3	0	3	0.25	0.25
group_141	pycA_2	Pyruvate carboxylase	0	3	77	29	0	90.625	0	0.0236265	1	1	3	0	3	0.25	0.25
group_14444	hin	DNA-invertase hin	0	3	77	29	0	90.625	0	0.0236265	1	1	1	0	1	1	1
group_1515	smc_3	Chromosome partition protein Smc	0	3	77	29	0	90.625	0	0.0236265	1	1	3	0	3	0.25	0.25
group_2587		hypothetical protein	0	3	77	29	0	90.625	0	0.0236265	1	1	3	0	3	0.25	0.25
group_2711		hypothetical protein	0	3	77	29	0	90.625	0	0.0236265	1	1	3	0	3	0.25	0.25
group_30172		hypothetical protein	0	3	77	29	0	90.625	0	0.0236265	1	1	3	0	3	0.25	0.25
group_30173		hypothetical protein	0	3	77	29	0	90.625	0	0.0236265	1	1	3	0	3	0.25	0.25
group_30175		hypothetical protein	0	3	77	29	0	90.625	0	0.0236265	1	1	3	0	3	0.25	0.25
group_30282		hypothetical protein	0	3	77	29	0	90.625	0	0.0236265	1	1	3	0	3	0.25	0.25
rplV_1		50S ribosomal protein L22	0	3	77	29	0	90.625	0	0.0236265	1	1	3	0	3	0.25	0.25
group_6894		hypothetical protein	0	3	77	29	0	90.625	0	0.0236265	1	1	1	0	1	1	1
group_8949		hypothetical protein	0	3	77	29	0	90.625	0	0.0236265	1	1	3	0	3	0.25	0.25
group_9329		hypothetical protein	0	3	77	29	0	90.625	0	0.0236265	1	1	3	0	3	0.25	0.25
group_9330		hypothetical protein	0	3	77	29	0	90.625	0	0.0236265	1	1	3	0	3	0.25	0.25
group_9893		hypothetical protein	0	3	77	29	0	90.625	0	0.0236265	1	1	1	0	1	1	1
group_9894		hypothetical protein	0	3	77	29	0	90.625	0	0.0236265	1	1	1	0	1	1	1
group_9895		hypothetical protein	0	3	77	29	0	90.625	0	0.0236265	1	1	1	0	1	1	1
group_14225		hypothetical protein	57	16	20	16	74.026	50	2.85	0.0243881	1	1	7	2	6	0.125	0.453125
group_10698		hypothetical protein	57	16	20	16	74.026	50	2.85	0.0243881	1	1	6	1	6	0.03125	0.21875
rho		Transcription termination factor Rho	71	24	6	8	92.2078	25	3.94444	0.0248575	1	1	4	3	2	0.625	1
group_14099		hypothetical protein	6	8	71	24	7.79221	75	0.253521	0.0248575	1	1	5	4	2	0.375	1
group_3508		hypothetical protein	6	8	71	24	7.79221	75	0.253521	0.0248575	1	1	5	4	2	0.375	1
group_4692		hypothetical protein	6	8	71	24	7.79221	75	0.253521	0.0248575	1	1	7	5	3	0.453125	1
group_6604		hypothetical protein	6	8	71	24	7.79221	75	0.253521	0.0248575	1	1	5	4	2	0.375	1
group_6607		hypothetical protein	6	8	71	24	7.79221	75	0.253521	0.0248575	1	1	5	4	2	0.375	1
group_9535		hypothetical protein	6	8	71	24	7.79221	75	0.253521	0.0248575	1	1	5	4	2	0.375	1
group_9536		hypothetical protein	6	8	71	24	7.79221	75	0.253521	0.0248575	1	1	5	4	2	0.375	1
yjdF		putative protein YjdF	6	8	71	24	7.79221	75	0.253521	0.0248575	1	1	2	1	2	0.5	1
group_6605		hypothetical protein	6	8	71	24	7.79221	75	0.253521	0.0248575	1	1	5	4	2	0.375	1
ydeA		putative protease YdeA	6	8	71	24	7.79221	75	0.253521	0.0248575	1	1	2	1	2	0.5	1
group_9529		hypothetical protein	6	8	71	24	7.79221	75	0.253521	0.0248575	1	1	5	4	2	0.375	1
group_6833		hypothetical protein	6	8	71	24	7.79221	75	0.253521	0.0248575	1	1	4	4	2	0.125	1
dtd_2		D-aminoacyl-tRNA deacylase	76	28	1	4	98.7013	12.5	10.8571	0.0254245	1	1	5	4	1	0.375	0.375
group_430		putative protein	76	28	1	4	98.7013	12.5	10.8571	0.0254245	1	1	5	4	1	0.375	0.375
group_14065		hypothetical protein	76	28	1	4	98.7013	12.5	10.8571	0.0254245	1	1	2	2	1	0.5	1
group_3454		hypothetical protein	76	28	1	4	98.7013	12.5	10.8571	0.0254245	1	1	5	4	1	0.375	0.375
cpnA		Cyclopentanol dehydrogenase	76	28	1	4	98.7013	12.5	10.8571	0.0254245	1	1	2	2	1	0.5	1
group_14947		hypothetical protein	1	4	76	28	1.2987	87.5	0.0921053	0.0254245	1	1	2	1	1	1	1
group_14345		hypothetical protein	1	4	76	28	1.2987	87.5	0.0921053	0.0254245	1	1	2	1	2	0.5	1
group_9865		hypothetical protein	1	4	76	28	1.2987	87.5	0.0921053	0.0254245	1	1	2	1	2	0.5	1
group_14945		hypothetical protein	1	4	76	28	1.2987	87.5	0.0921053	0.0254245	1	1	2	1	1	1	1
radD		Putative DNA repair helicase RadD	1	4	76	28	1.2987	87.5	0.0921053	0.0254245	1	1	2	1	1	1	1
group_10325		hypothetical protein	1	4	76	28	1.2987	87.5	0.0921053	0.0254245	1	1	5	1	4	0.375	0.375
group_17701		hypothetical protein	1	4	76	28	1.2987	87.5	0.0921053	0.0254245	1	1	2	1	1	1	1
group_17702		hypothetical protein	1	4	76	28	1.2987	87.5	0.0921053	0.0254245	1	1	2	1	1	1	1
group_17703		hypothetical protein	1	4	76	28	1.2987	87.5	0.0921053	0.0254245	1	1	2	1	1	1	1
group_2688		hypothetical protein	1	4	76	28	1.2987	87.5	0.0921053	0.0254245	1	1	5	1	4	0.375	0.375
group_4687		hypothetical protein	1	4	76	28	1.2987	87.5	0.0921053	0.0254245	1	1	2	1	2	0.5	1
group_6912		hypothetical protein	1	4	76	28	1.2987	87.5	0.0921053	0.0254245	1	1	2	1	2	0.5	1
group_7679		hypothetical protein	1	4	76	28	1.2987	87.5	0.0921053	0.0254245	1	1	5	1	4	0.375	0.375
group_12894		hypothetical protein	1	4	76	28	1.2987	87.5	0.0921053	0.0254245	1	1	5	1	4	0.375	0.375
group_14435		hypothetical protein	1	4	76	28	1.2987	87.5	0.0921053	0.0254245	1	1	3	1	2	1	1
group_19007		hypothetical protein	1	4	76	28	1.2987	87.5	0.0921053	0.0254245	1	1	2	1	2	0.5	1
group_19021		hypothetical protein	1	4	76	28	1.2987	87.5	0.0921053	0.0254245	1	1	2	1	2	0.5	1
group_4993		hypothetical protein	1	4	76	28	1.2987	87.5	0.0921053	0.0254245	1	1	5	1	4	0.375	0.375
group_5024		hypothetical protein	1	4	76	28	1.2987	87.5	0.0921053	0.0254245	1	1	5	1	4	0.375	0.375
group_6957		hypothetical protein	1	4	76	28	1.2987	87.5	0.0921053	0.0254245	1	1	3	1	3	0.25	1
copA_2		Copper-exporting P-type ATPase	64	20	13	12	83.1169	37.5	2.95385	0.0256599	1	1	6	4	4	0.6875	0.6875
csoR		Copper-sensing transcriptional repressor CsoR	64	20	13	12	83.1169	37.5	2.95385	0.0256599	1	1	8	5	4	0.726562	1
copZ_2		Copper chaperone CopZ	64	20	13	12	83.1169	37.5	2.95385	0.0256599	1	1	6	4	4	0.6875	0.6875
group_9917		hypothetical protein	64	20	13	12	83.1169	37.5	2.95385	0.0256599	1	1	6	4	4	0.6875	0.6875
group_15457		hypothetical protein	55	15	22	17	71.4286	53.125	2.83333	0.0271666	1	1	3	2	3	0.25	1
group_1396		hypothetical protein	32	6	45	26	41.5584	81.25	3.08148	0.0276367	1	1	17	11	6	0.332306	0.332306
mfd_2		hypothetical protein	54	15	23	17	70.1299	53.125	2.66087	0.0292403	1	1	6	1	6	0.03125	0.21875
group_4916		hypothetical protein	62	19	15	13	80.5195	40.625	2.82807	0.030082	1	1	5	3	4	0.375	1
rhaS_2		HTH-type transcriptional activator RhaS	52	14	25	18	67.5325	56.25	2.67429	0.0307754	1	1	11	4	7	0.548828	0.548828
ydfJ		Membrane protein YdfJ	10	10	67	22	12.987	68.75	0.328358	0.0319924	1	1	16	9	9	0.803619	0.803619
mdrP_2		Na(+) Li(+) K(+)/H(+) antiporter	67	32	10	0	87.013	0	0	0.0322794	1	1	7	0	7	0.015625	0.015625
group_3533	mdrP_1	Na(+) Li(+) K(+)/H(+) antiporter	10	0	67	32	12.987	100	inf	0.0322794	1	1	7	7	0	0.015625	0.015625
group_3601	rhaS_2	HTH-type transcriptional activator RhaS	26	18	51	14	33.7662	43.75	0.396514	0.0341842	1	1	10	8	3	0.109375	0.34375
group_63		IS6 family transposase IS431mec	25	4	52	28	32.4675	87.5	3.36538	0.0343652	1	1	12	9	4	0.145996	0.387695
group_2716		hypothetical protein	42	10	35	22	54.5455	68.75	2.64	0.0352288	1	1	12	3	9	0.145996	0.145996
group_2003		hypothetical protein	70	24	7	8	90.9091	25	3.33333	0.0363781	1	1	3	2	2	1	1
oppF		Oligopeptide transport ATP-binding protein OppF	70	24	7	8	90.9091	25	3.33333	0.0363781	1	1	1	1	1	1	1
appA		Oligopeptide-binding protein AppA	70	24	7	8	90.9091	25	3.33333	0.0363781	1	1	1	1	1	1	1
oppD		Oligopeptide transport ATP-binding protein OppD	70	24	7	8	90.9091	25	3.33333	0.0363781	1	1	1	1	1	1	1
dppB		Dipeptide transport system permease protein DppB	70	24	7	8	90.9091	25	3.33333	0.0363781	1	1	1	1	1	1	1
trpC		Indole-3-glycerol phosphate synthase	70	24	7	8	90.9091	25	3.33333	0.0363781	1	1	2	2	1	0.5	1
group_14092	xerC_1	Tyrosine recombinase XerC	7	8	70	24	9.09091	75	0.3	0.0363781	1	1	4	4	2	0.125	1
group_14110		hypothetical protein	7	8	70	24	9.09091	75	0.3	0.0363781	1	1	4	4	2	0.125	1
tcyA		putative amino-acid ABC transporter-binding protein	7	8	70	24	9.09091	75	0.3	0.0363781	1	1	4	3	2	0.625	1
oppB		Oligopeptide transport system permease protein OppB	7	8	70	24	9.09091	75	0.3	0.0363781	1	1	1	1	1	1	1
group_738	rho	Transcription termination factor Rho	7	8	70	24	9.09091	75	0.3	0.0363781	1	1	5	3	3	1	1
sdpR		hypothetical protein	7	8	70	24	9.09091	75	0.3	0.0363781	1	1	4	2	3	0.625	1
group_4901		hypothetical protein	7	8	70	24	9.09091	75	0.3	0.0363781	1	1	1	1	1	1	1
group_14232		hypothetical protein	7	8	70	24	9.09091	75	0.3	0.0363781	1	1	5	5	2	0.0625	1
group_2779		hypothetical protein	7	8	70	24	9.09091	75	0.3	0.0363781	1	1	13	6	7	1	1
oppC		Oligopeptide transport system permease protein OppC	5	7	72	25	6.49351	78.125	0.248016	0.0382102	1	1	3	2	3	0.25	1
group_9975		hypothetical protein	5	7	72	25	6.49351	78.125	0.248016	0.0382102	1	1	4	1	4	0.125	0.625
group_1855		hypothetical protein	5	7	72	25	6.49351	78.125	0.248016	0.0382102	1	1	10	5	6	0.753906	1
group_2100		Nucleotide-binding protein	5	7	72	25	6.49351	78.125	0.248016	0.0382102	1	1	11	5	7	0.548828	1
group_9829		hypothetical protein	5	7	72	25	6.49351	78.125	0.248016	0.0382102	1	1	4	3	2	0.625	1
group_18676		hypothetical protein	5	7	72	25	6.49351	78.125	0.248016	0.0382102	1	1	9	3	6	0.507812	0.507812
group_9818		Hemolysin H1U	8	9	69	23	10.3896	71.875	0.296296	0.0388355	1	1	5	3	3	1	1
blaR1-2		beta-lactam sensor/signal transducer BlaR1	65	21	12	11	84.4156	34.375	2.8373	0.0392706	1	1	7	4	6	0.125	1
mntH_3		Divalent metal cation transporter MntH	58	17	19	15	75.3247	46.875	2.6935	0.039672	1	1	5	1	5	0.0625	0.375
fusA		Elongation factor G	74	27	3	5	96.1039	15.625	4.5679	0.0464634	1	1	7	5	3	0.453125	1
rnj2_2		Ribonuclease J 2	3	5	74	27	3.8961	84.375	0.218919	0.0464634	1	1	8	3	5	0.726562	0.726562
moaB_2		Molybdenum cofactor biosynthesis protein B	3	5	74	27	3.8961	84.375	0.218919	0.0464634	1	1	6	2	5	0.21875	0.6875
pbuG_2		Guanine/hypoxanthine permease PbuG	3	5	74	27	3.8961	84.375	0.218919	0.0464634	1	1	7	3	4	1	1
group_14836		hypothetical protein	3	5	74	27	3.8961	84.375	0.218919	0.0464634	1	1	4	2	3	0.625	1
group_2871	purM_2	Phosphoribosylformylglycinamidine cyclo-ligase	3	5	74	27	3.8961	84.375	0.218919	0.0464634	1	1	7	3	4	1	1
group_3175	folP_2	Dihydropteroate synthase	3	5	74	27	3.8961	84.375	0.218919	0.0464634	1	1	8	3	5	0.726562	0.726562
group_3733		hypothetical protein	3	5	74	27	3.8961	84.375	0.218919	0.0464634	1	1	8	3	5	0.726562	0.726562
group_10937	pyrR_2	Bifunctional protein PyrR	3	5	74	27	3.8961	84.375	0.218919	0.0464634	1	1	8	3	5	0.726562	0.726562
group_2111	murD_2	UDP-N-acetylmuramoylalanine--D-glutamate ligase	3	5	74	27	3.8961	84.375	0.218919	0.0464634	1	1	8	3	5	0.726562	0.726562
group_2312	nhaP2_2	K(+)/H(+) antiporter NhaP2	3	5	74	27	3.8961	84.375	0.218919	0.0464634	1	1	7	3	4	1	1
qoxB_2		putative quinol oxidase subunit 1	3	5	74	27	3.8961	84.375	0.218919	0.0464634	1	1	7	3	4	1	1
ushA		hypothetical protein	3	5	74	27	3.8961	84.375	0.218919	0.0464634	1	1	7	3	4	1	1
group_3093	yjbM_2	GTP pyrophosphokinase YjbM	3	5	74	27	3.8961	84.375	0.218919	0.0464634	1	1	8	3	5	0.726562	0.726562
group_3241	gapA2_2	Glyceraldehyde-3-phosphate dehydrogenase 2	3	5	74	27	3.8961	84.375	0.218919	0.0464634	1	1	7	3	4	1	1
group_3741	ecsA_2	ABC-type transporter ATP-binding protein EcsA	3	5	74	27	3.8961	84.375	0.218919	0.0464634	1	1	7	3	4	1	1
rbsA		Ribose import ATP-binding protein RbsA	3	5	74	27	3.8961	84.375	0.218919	0.0464634	1	1	7	3	4	1	1
group_4085		hypothetical protein	3	5	74	27	3.8961	84.375	0.218919	0.0464634	1	1	7	3	4	1	1
group_4139	tenA_2	Aminopyrimidine aminohydrolase	3	5	74	27	3.8961	84.375	0.218919	0.0464634	1	1	8	3	5	0.726562	0.726562
gabD		Succinate-semialdehyde dehydrogenase [NADP(+)]	3	5	74	27	3.8961	84.375	0.218919	0.0464634	1	1	7	3	4	1	1
group_4173	capD_2	Capsule biosynthesis protein CapD proenzyme	3	5	74	27	3.8961	84.375	0.218919	0.0464634	1	1	7	3	4	1	1
group_4176	ald2_2	Alanine dehydrogenase 2	3	5	74	27	3.8961	84.375	0.218919	0.0464634	1	1	7	3	4	1	1
group_4196		hypothetical protein	3	5	74	27	3.8961	84.375	0.218919	0.0464634	1	1	8	3	5	0.726562	0.726562
group_4251		hypothetical protein	3	5	74	27	3.8961	84.375	0.218919	0.0464634	1	1	7	3	4	1	1
ackA_2		Acetate kinase	3	5	74	27	3.8961	84.375	0.218919	0.0464634	1	1	7	3	4	1	1
group_5425	carA_2	Carbamoyl-phosphate synthase small chain	3	5	74	27	3.8961	84.375	0.218919	0.0464634	1	1	7	3	4	1	1
group_5484	rhaS_3	HTH-type transcriptional activator RhaS	3	5	74	27	3.8961	84.375	0.218919	0.0464634	1	1	8	3	5	0.726562	0.726562
rbsB		Ribose import binding protein RbsB	3	5	74	27	3.8961	84.375	0.218919	0.0464634	1	1	8	3	5	0.726562	0.726562
serS_2		Serine--tRNA ligase	3	5	74	27	3.8961	84.375	0.218919	0.0464634	1	1	8	3	5	0.726562	0.726562
ybjI_2		5-amino-6-(5-phospho-D-ribitylamino)uracil phosphatase YbjI	3	5	74	27	3.8961	84.375	0.218919	0.0464634	1	1	8	3	5	0.726562	0.726562
bshB2_2		putative N-acetyl-alpha-D-glucosaminyl L-malate deacetylase 2	3	5	74	27	3.8961	84.375	0.218919	0.0464634	1	1	8	3	5	0.726562	0.726562
group_5592		hypothetical protein	3	5	74	27	3.8961	84.375	0.218919	0.0464634	1	1	8	3	5	0.726562	0.726562
group_5608	citZ_2	Citrate synthase 2	3	5	74	27	3.8961	84.375	0.218919	0.0464634	1	1	7	3	4	1	1
group_5654		hypothetical protein	3	5	74	27	3.8961	84.375	0.218919	0.0464634	1	1	8	3	5	0.726562	0.726562
group_5714		hypothetical protein	3	5	74	27	3.8961	84.375	0.218919	0.0464634	1	1	7	3	5	0.453125	1
group_7523		putative oxidoreductase	3	5	74	27	3.8961	84.375	0.218919	0.0464634	1	1	7	3	4	1	1
group_7539	fetB_2	putative iron export permease protein FetB	3	5	74	27	3.8961	84.375	0.218919	0.0464634	1	1	7	3	4	1	1
xerD_4		Tyrosine recombinase XerD	3	5	74	27	3.8961	84.375	0.218919	0.0464634	1	1	7	3	4	1	1
group_7618	MroQ_2	hypothetical protein	3	5	74	27	3.8961	84.375	0.218919	0.0464634	1	1	7	3	4	1	1
licB		Lichenan-specific phosphotransferase enzyme IIB component	3	5	74	27	3.8961	84.375	0.218919	0.0464634	1	1	7	3	4	1	1
pitA_2		L-methionine sulfoximine/L-methionine sulfone acetyltransferase	3	5	74	27	3.8961	84.375	0.218919	0.0464634	1	1	7	3	4	1	1
garK_4		Glycerate 2-kinase	3	5	74	27	3.8961	84.375	0.218919	0.0464634	1	1	8	3	5	0.726562	0.726562
tatA_2		Sec-independent protein translocase protein TatA	3	5	74	27	3.8961	84.375	0.218919	0.0464634	1	1	7	3	4	1	1
group_1184	clpB_2	Chaperone protein ClpB	3	5	74	27	3.8961	84.375	0.218919	0.0464634	1	1	8	3	5	0.726562	0.726562
group_12690		hypothetical protein	3	5	74	27	3.8961	84.375	0.218919	0.0464634	1	1	8	3	5	0.726562	0.726562
group_1397	parE_2	DNA topoisomerase 4 subunit B	3	5	74	27	3.8961	84.375	0.218919	0.0464634	1	1	8	3	5	0.726562	0.726562
group_4158	ychF_2	Ribosome-binding ATPase YchF	3	5	74	27	3.8961	84.375	0.218919	0.0464634	1	1	8	3	5	0.726562	0.726562
group_6174	putP_2	Sodium/proline symporter	3	5	74	27	3.8961	84.375	0.218919	0.0464634	1	1	7	3	4	1	1
group_6192	murI_2	Glutamate racemase	3	5	74	27	3.8961	84.375	0.218919	0.0464634	1	1	8	3	5	0.726562	0.726562
group_6273	mreC_2	Cell shape-determining protein MreC	3	5	74	27	3.8961	84.375	0.218919	0.0464634	1	1	7	3	4	1	1
xerC_4		Tyrosine recombinase XerC	3	5	74	27	3.8961	84.375	0.218919	0.0464634	1	1	7	3	4	1	1
tcdA		tRNA threonylcarbamoyladenosine dehydratase	3	5	74	27	3.8961	84.375	0.218919	0.0464634	1	1	8	3	5	0.726562	0.726562
group_6315	yclM_2	Aspartokinase 3	3	5	74	27	3.8961	84.375	0.218919	0.0464634	1	1	8	3	5	0.726562	0.726562
parC_2		DNA topoisomerase 4 subunit A	3	5	74	27	3.8961	84.375	0.218919	0.0464634	1	1	8	3	5	0.726562	0.726562
group_8911	efp_2	Elongation factor P	3	5	74	27	3.8961	84.375	0.218919	0.0464634	1	1	8	3	5	0.726562	0.726562
group_4961		hypothetical protein	55	16	22	16	71.4286	50	2.5	0.0464758	1	1	6	2	5	0.21875	0.6875
dppC		Dipeptide transport system permease protein DppC	63	20	14	12	81.8182	37.5	2.7	0.0470703	1	1	12	5	8	0.387695	0.774414
mecA_2		PBP2a family beta-lactam-resistant peptidoglycan transpeptidase MecA	63	20	14	12	81.8182	37.5	2.7	0.0470703	1	1	5	3	4	0.375	1
group_9916		IS4 family transposase ISBce8	63	20	14	12	81.8182	37.5	2.7	0.0470703	1	1	5	3	4	0.375	1
rihC_1		Non-specific ribonucleoside hydrolase RihC	68	23	9	9	88.3117	28.125	2.95652	0.0478823	1	1	6	3	5	0.21875	1
mdtL		Multidrug resistance protein MdtL	68	23	9	9	88.3117	28.125	2.95652	0.0478823	1	1	10	5	5	1	1
fabG_3		3-oxoacyl-[acyl-carrier-protein] reductase FabG	9	9	68	23	11.6883	71.875	0.338235	0.0478823	1	1	5	2	4	0.375	1
group_953	cocE	hypothetical protein	9	9	68	23	11.6883	71.875	0.338235	0.0478823	1	1	5	3	3	1	1

## Sheet: GEN 32
==> GEN32.results.csv <==
Gene	Non-unique Gene name	Annotation	Number_pos_present_in	Number_neg_present_in	Number_pos_not_present_in	Number_neg_not_present_in	Sensitivity	Specificity	Odds_ratio	Naive_p	Bonferroni_p	Benjamini_H_p	Max_Pairwise_comparisons	Max_supporting_pairs	Max_opposing_pairs	Best_pairwise_comp_p	Worst_pairwise_comp_p
group_820		hypothetical protein	7	0	31	77	18.4211	100	inf	0.000288043	1	0.593879	7	7	0	0.015625	0.015625
group_3089	dnaA_2	Chromosomal replication initiator protein DnaA	7	0	31	77	18.4211	100	inf	0.000288043	1	0.593879	7	7	0	0.015625	0.015625
cspLA		Cold shock-like protein CspLA	8	1	30	76	21.0526	98.7013	20.2667	0.000558663	1	0.593879	9	8	1	0.0390625	0.0390625
group_2312	nhaP2_2	K(+)/H(+) antiporter NhaP2	8	1	30	76	21.0526	98.7013	20.2667	0.000558663	1	0.593879	9	8	1	0.0390625	0.0390625
rbsA		Ribose import ATP-binding protein RbsA	8	1	30	76	21.0526	98.7013	20.2667	0.000558663	1	0.593879	9	8	1	0.0390625	0.0390625
group_5608	citZ_2	Citrate synthase 2	8	1	30	76	21.0526	98.7013	20.2667	0.000558663	1	0.593879	9	8	1	0.0390625	0.0390625
xerD_4		Tyrosine recombinase XerD	8	1	30	76	21.0526	98.7013	20.2667	0.000558663	1	0.593879	9	8	1	0.0390625	0.0390625
pitA_2		L-methionine sulfoximine/L-methionine sulfone acetyltransferase	8	1	30	76	21.0526	98.7013	20.2667	0.000558663	1	0.593879	9	8	1	0.0390625	0.0390625
group_3090	oxyR_2	Hydrogen peroxide-inducible genes activator	9	2	29	75	23.6842	97.4026	11.6379	0.000723205	1	0.593879	11	9	2	0.0654297	0.0654297
group_4258		hypothetical protein	9	2	29	75	23.6842	97.4026	11.6379	0.000723205	1	0.593879	11	9	2	0.0654297	0.0654297
group_4671		putative autolysin LDP	1	22	37	55	2.63158	71.4286	0.0675676	0.000876685	1	0.593879	13	1	12	0.00341797	0.00341797
group_4064		hypothetical protein	6	0	32	77	15.7895	100	inf	0.000981147	1	0.593879	6	6	0	0.03125	0.03125
potA_1		Spermidine/putrescine import ATP-binding protein PotA	38	61	0	16	100	20.7792	inf	0.00118559	1	0.593879	8	8	0	0.0078125	0.0078125
group_4014		IS256 family transposase IS256	25	26	13	51	65.7895	66.2338	3.77219	0.00144134	1	0.593879	18	13	8	0.0962524	0.814529
group_2031		hypothetical protein	35	50	3	27	92.1053	35.0649	6.3	0.00148501	1	0.593879	11	10	2	0.0117188	0.0654297
rsmB_2		Ribosomal RNA small subunit methyltransferase B	7	1	31	76	18.4211	98.7013	17.1613	0.00172559	1	0.593879	8	7	1	0.0703125	0.0703125
group_10780		hypothetical protein	7	1	31	76	18.4211	98.7013	17.1613	0.00172559	1	0.593879	8	7	1	0.0703125	0.0703125
group_10808	mrpB_2	Na(+)/H(+) antiporter subunit B	7	1	31	76	18.4211	98.7013	17.1613	0.00172559	1	0.593879	8	7	1	0.0703125	0.0703125
group_10821	dck_2	Deoxyadenosine/deoxycytidine kinase	7	1	31	76	18.4211	98.7013	17.1613	0.00172559	1	0.593879	8	7	1	0.0703125	0.0703125
thiD_2		Hydroxymethylpyrimidine/phosphomethylpyrimidine kinase	7	1	31	76	18.4211	98.7013	17.1613	0.00172559	1	0.593879	8	7	1	0.0703125	0.0703125
group_11007	gltR	HTH-type transcriptional regulator GltR	7	1	31	76	18.4211	98.7013	17.1613	0.00172559	1	0.593879	8	7	1	0.0703125	0.0703125
group_1248	uvrA_3	UvrABC system protein A	7	1	31	76	18.4211	98.7013	17.1613	0.00172559	1	0.593879	8	7	1	0.0703125	0.0703125
group_15656	moaB_2	Molybdenum cofactor biosynthesis protein B	7	1	31	76	18.4211	98.7013	17.1613	0.00172559	1	0.593879	8	7	1	0.0703125	0.0703125
group_15872		hypothetical protein	7	1	31	76	18.4211	98.7013	17.1613	0.00172559	1	0.593879	8	7	1	0.0703125	0.0703125
group_15879		hypothetical protein	7	1	31	76	18.4211	98.7013	17.1613	0.00172559	1	0.593879	8	7	1	0.0703125	0.0703125
group_15987		hypothetical protein	7	1	31	76	18.4211	98.7013	17.1613	0.00172559	1	0.593879	8	7	1	0.0703125	0.0703125
group_4052		hypothetical protein	7	1	31	76	18.4211	98.7013	17.1613	0.00172559	1	0.593879	8	7	1	0.0703125	0.0703125
group_4243	yjbI_2	Group 2 truncated hemoglobin YjbI	7	1	31	76	18.4211	98.7013	17.1613	0.00172559	1	0.593879	8	7	1	0.0703125	0.0703125
yhfT_2		putative acyl--CoA ligase YhfT	7	1	31	76	18.4211	98.7013	17.1613	0.00172559	1	0.593879	8	7	1	0.0703125	0.0703125
group_5488		hypothetical protein	7	1	31	76	18.4211	98.7013	17.1613	0.00172559	1	0.593879	8	7	1	0.0703125	0.0703125
dapE_3		putative succinyl-diaminopimelate desuccinylase	7	1	31	76	18.4211	98.7013	17.1613	0.00172559	1	0.593879	8	7	1	0.0703125	0.0703125
group_5603	xseA_2	Exodeoxyribonuclease 7 large subunit	7	1	31	76	18.4211	98.7013	17.1613	0.00172559	1	0.593879	8	7	1	0.0703125	0.0703125
group_5642		putative autolysin SsaALP	7	1	31	76	18.4211	98.7013	17.1613	0.00172559	1	0.593879	8	7	1	0.0703125	0.0703125
gutB		Sorbitol dehydrogenase	7	1	31	76	18.4211	98.7013	17.1613	0.00172559	1	0.593879	8	7	1	0.0703125	0.0703125
group_5699	dosC	hypothetical protein	7	1	31	76	18.4211	98.7013	17.1613	0.00172559	1	0.593879	8	7	1	0.0703125	0.0703125
group_576	guaA_2	GMP synthase [glutamine-hydrolyzing]	7	1	31	76	18.4211	98.7013	17.1613	0.00172559	1	0.593879	8	7	1	0.0703125	0.0703125
group_6174	putP_2	Sodium/proline symporter	7	1	31	76	18.4211	98.7013	17.1613	0.00172559	1	0.593879	8	7	1	0.0703125	0.0703125
group_7517	plsX_2	Phosphate acyltransferase	7	1	31	76	18.4211	98.7013	17.1613	0.00172559	1	0.593879	8	7	1	0.0703125	0.0703125
group_7542	uppP_2	Undecaprenyl-diphosphatase	7	1	31	76	18.4211	98.7013	17.1613	0.00172559	1	0.593879	8	7	1	0.0703125	0.0703125
group_7546		hypothetical protein	7	1	31	76	18.4211	98.7013	17.1613	0.00172559	1	0.593879	8	7	1	0.0703125	0.0703125
group_7569	yqfL_3	Putative pyruvate phosphate dikinase regulatory protein	7	1	31	76	18.4211	98.7013	17.1613	0.00172559	1	0.593879	8	7	1	0.0703125	0.0703125
group_7575		hypothetical protein	7	1	31	76	18.4211	98.7013	17.1613	0.00172559	1	0.593879	8	7	1	0.0703125	0.0703125
pckA_2		Phosphoenolpyruvate carboxykinase (ATP)	7	1	31	76	18.4211	98.7013	17.1613	0.00172559	1	0.593879	8	7	1	0.0703125	0.0703125
group_7587		hypothetical protein	7	1	31	76	18.4211	98.7013	17.1613	0.00172559	1	0.593879	8	7	1	0.0703125	0.0703125
group_7611	bshA_2	N-acetyl-alpha-D-glucosaminyl L-malate synthase	7	1	31	76	18.4211	98.7013	17.1613	0.00172559	1	0.593879	8	7	1	0.0703125	0.0703125
group_7621	mntB_2	Manganese transport system membrane protein MntB	7	1	31	76	18.4211	98.7013	17.1613	0.00172559	1	0.593879	8	7	1	0.0703125	0.0703125
sglT		Sodium/glucose cotransporter	7	1	31	76	18.4211	98.7013	17.1613	0.00172559	1	0.593879	8	7	1	0.0703125	0.0703125
group_7657	lgt_2	Phosphatidylglycerol--prolipoprotein diacylglyceryl transferase	7	1	31	76	18.4211	98.7013	17.1613	0.00172559	1	0.593879	8	7	1	0.0703125	0.0703125
group_7683		hypothetical protein	7	1	31	76	18.4211	98.7013	17.1613	0.00172559	1	0.593879	8	7	1	0.0703125	0.0703125
group_7713		hypothetical protein	7	1	31	76	18.4211	98.7013	17.1613	0.00172559	1	0.593879	8	7	1	0.0703125	0.0703125
group_7737	iolS_2	Aldo-keto reductase IolS	7	1	31	76	18.4211	98.7013	17.1613	0.00172559	1	0.593879	8	7	1	0.0703125	0.0703125
group_7748		hypothetical protein	7	1	31	76	18.4211	98.7013	17.1613	0.00172559	1	0.593879	8	7	1	0.0703125	0.0703125
group_7788		hypothetical protein	7	1	31	76	18.4211	98.7013	17.1613	0.00172559	1	0.593879	8	7	1	0.0703125	0.0703125
group_5497		hypothetical protein	8	2	30	75	21.0526	97.4026	10	0.00209438	1	0.593879	10	8	2	0.109375	0.109375
group_11062		hypothetical protein	8	2	30	75	21.0526	97.4026	10	0.00209438	1	0.593879	10	8	2	0.109375	0.109375
group_15573		hypothetical protein	8	2	30	75	21.0526	97.4026	10	0.00209438	1	0.593879	10	8	2	0.109375	0.109375
group_15935		hypothetical protein	8	2	30	75	21.0526	97.4026	10	0.00209438	1	0.593879	9	7	2	0.179688	0.179688
efeN_2		putative deferrochelatase/peroxidase EfeN	8	2	30	75	21.0526	97.4026	10	0.00209438	1	0.593879	10	8	2	0.109375	0.109375
fbiB_2		Bifunctional F420 biosynthesis protein FbiB	8	2	30	75	21.0526	97.4026	10	0.00209438	1	0.593879	9	8	2	0.0390625	0.179688
znuA_3		High-affinity zinc uptake system binding-protein ZnuA	8	2	30	75	21.0526	97.4026	10	0.00209438	1	0.593879	9	7	2	0.179688	0.179688
group_3102	gltB_2	hypothetical protein	8	2	30	75	21.0526	97.4026	10	0.00209438	1	0.593879	10	8	2	0.109375	0.109375
nanE		Putative N-acetylmannosamine-6-phosphate 2-epimerase	8	2	30	75	21.0526	97.4026	10	0.00209438	1	0.593879	10	8	2	0.109375	0.109375
group_3249	kefB_2	hypothetical protein	8	2	30	75	21.0526	97.4026	10	0.00209438	1	0.593879	10	8	2	0.109375	0.109375
graR_4		Response regulator protein GraR	8	2	30	75	21.0526	97.4026	10	0.00209438	1	0.593879	10	8	2	0.109375	0.109375
group_4053	gnd_2	6-phosphogluconate dehydrogenase decarboxylating	8	2	30	75	21.0526	97.4026	10	0.00209438	1	0.593879	10	8	2	0.109375	0.109375
patB		Cystathionine beta-lyase PatB	8	2	30	75	21.0526	97.4026	10	0.00209438	1	0.593879	10	8	2	0.109375	0.109375
group_4095	csoR_2	Copper-sensing transcriptional repressor CsoR	8	2	30	75	21.0526	97.4026	10	0.00209438	1	0.593879	10	8	2	0.109375	0.109375
group_4154	pfkB	Tagatose-6-phosphate kinase	8	2	30	75	21.0526	97.4026	10	0.00209438	1	0.593879	10	8	2	0.109375	0.109375
nanA		N-acetylneuraminate lyase	8	2	30	75	21.0526	97.4026	10	0.00209438	1	0.593879	10	8	2	0.109375	0.109375
group_4275	yfiZ_2	putative siderophore transport system permease protein YfiZ	8	2	30	75	21.0526	97.4026	10	0.00209438	1	0.593879	10	8	2	0.109375	0.109375
group_7547		hypothetical protein	8	2	30	75	21.0526	97.4026	10	0.00209438	1	0.593879	9	7	2	0.179688	0.179688
group_7608	atpB_2	ATP synthase subunit a	8	2	30	75	21.0526	97.4026	10	0.00209438	1	0.593879	10	8	2	0.109375	0.109375
hpr_2		HTH-type transcriptional regulator Hpr	8	2	30	75	21.0526	97.4026	10	0.00209438	1	0.593879	10	8	2	0.109375	0.109375
ywnA		Putative HTH-type transcriptional regulator YwnA	8	2	30	75	21.0526	97.4026	10	0.00209438	1	0.593879	10	8	2	0.109375	0.109375
group_7706	hchA_3	Protein/nucleic acid deglycase HchA	8	2	30	75	21.0526	97.4026	10	0.00209438	1	0.593879	10	8	2	0.109375	0.109375
group_10800		hypothetical protein	9	3	29	74	23.6842	96.1039	7.65517	0.00217349	1	0.593879	12	9	3	0.145996	0.145996
group_5055	comFA_2	ComF operon protein 1	9	3	29	74	23.6842	96.1039	7.65517	0.00217349	1	0.593879	11	9	3	0.0654297	0.226562
arcB_3		Delta(1)-pyrroline-2-carboxylate reductase	9	3	29	74	23.6842	96.1039	7.65517	0.00217349	1	0.593879	12	9	3	0.145996	0.145996
group_4672		putative autolysin LDP	36	55	2	22	94.7368	28.5714	7.2	0.00320412	1	0.593879	15	14	2	0.000976562	0.00738525
group_1547	lacE_3	PTS system lactose-specific EIICB component	5	0	33	77	13.1579	100	inf	0.00327049	1	0.593879	5	5	0	0.0625	0.0625
group_15895		hypothetical protein	5	0	33	77	13.1579	100	inf	0.00327049	1	0.593879	5	5	0	0.0625	0.0625
icaC_1		putative poly-beta-1 6-N-acetyl-D-glucosamine export protein	37	59	1	18	97.3684	23.3766	11.2881	0.00338948	1	0.593879	8	7	1	0.0703125	0.0703125
ribZ		Riboflavin transporter RibZ	38	63	0	14	100	18.1818	inf	0.00442767	1	0.593879	3	3	0	0.25	0.25
group_4704		hypothetical protein	0	14	38	63	0	81.8182	0	0.00442767	1	0.593879	7	0	7	0.015625	0.015625
group_6687		hypothetical protein	38	64	0	13	100	16.8831	inf	0.00454506	1	0.593879	6	6	0	0.03125	0.03125
bcrA		Bacitracin transport ATP-binding protein BcrA	0	13	38	64	0	83.1169	0	0.00454506	1	0.593879	5	0	5	0.0625	0.0625
group_10772		hypothetical protein	6	1	32	76	15.7895	98.7013	14.25	0.00513977	1	0.593879	7	6	1	0.125	0.125
group_10776	arcR_2	HTH-type transcriptional regulator ArcR	6	1	32	76	15.7895	98.7013	14.25	0.00513977	1	0.593879	7	6	1	0.125	0.125
group_10777	arcD_2	Arginine/ornithine antiporter	6	1	32	76	15.7895	98.7013	14.25	0.00513977	1	0.593879	7	6	1	0.125	0.125
group_10787		hypothetical protein	6	1	32	76	15.7895	98.7013	14.25	0.00513977	1	0.593879	7	6	1	0.125	0.125
group_10807	yrrB_2	TPR repeat-containing protein YrrB	6	1	32	76	15.7895	98.7013	14.25	0.00513977	1	0.593879	7	6	1	0.125	0.125
group_10814		hypothetical protein	6	1	32	76	15.7895	98.7013	14.25	0.00513977	1	0.593879	7	6	1	0.125	0.125
yydK		putative HTH-type transcriptional regulator YydK	6	1	32	76	15.7895	98.7013	14.25	0.00513977	1	0.593879	7	6	1	0.125	0.125
group_10820		hypothetical protein	6	1	32	76	15.7895	98.7013	14.25	0.00513977	1	0.593879	7	6	1	0.125	0.125
group_10824	ung_2	Uracil-DNA glycosylase	6	1	32	76	15.7895	98.7013	14.25	0.00513977	1	0.593879	7	6	1	0.125	0.125
group_10830	rarD_2	Protein RarD	6	1	32	76	15.7895	98.7013	14.25	0.00513977	1	0.593879	7	6	1	0.125	0.125
group_10832	treP_2	PTS system trehalose-specific EIIBC component	6	1	32	76	15.7895	98.7013	14.25	0.00513977	1	0.593879	7	6	1	0.125	0.125
group_10833	iscS_3	Cysteine desulfurase IscS	6	1	32	76	15.7895	98.7013	14.25	0.00513977	1	0.593879	7	6	1	0.125	0.125
group_10839		hypothetical protein	6	1	32	76	15.7895	98.7013	14.25	0.00513977	1	0.593879	7	6	1	0.125	0.125
murG_2		UDP-N-acetylglucosamine--N-acetylmuramyl-(pentapeptide) pyrophosphoryl-undecaprenol N-acetylglucosamine transferase	6	1	32	76	15.7895	98.7013	14.25	0.00513977	1	0.593879	7	6	1	0.125	0.125
group_10855	htrA_2	hypothetical protein	6	1	32	76	15.7895	98.7013	14.25	0.00513977	1	0.593879	7	6	1	0.125	0.125
tenI_2		Thiazole tautomerase	6	1	32	76	15.7895	98.7013	14.25	0.00513977	1	0.593879	7	6	1	0.125	0.125
group_10884	nth_3	Endonuclease III	6	1	32	76	15.7895	98.7013	14.25	0.00513977	1	0.593879	7	6	1	0.125	0.125
group_10886	paiA_2	Spermidine/spermine N(1)-acetyltransferase	6	1	32	76	15.7895	98.7013	14.25	0.00513977	1	0.593879	7	6	1	0.125	0.125
group_10906	yxeI_2	putative protein YxeI	6	1	32	76	15.7895	98.7013	14.25	0.00513977	1	0.593879	7	6	1	0.125	0.125
group_10908	dapB_2	4-hydroxy-tetrahydrodipicolinate reductase	6	1	32	76	15.7895	98.7013	14.25	0.00513977	1	0.593879	7	6	1	0.125	0.125
group_10919	divIC_2	Cell division protein DivIC	6	1	32	76	15.7895	98.7013	14.25	0.00513977	1	0.593879	7	6	1	0.125	0.125
group_10930	trmD_2	tRNA (guanine-N(1)-)-methyltransferase	6	1	32	76	15.7895	98.7013	14.25	0.00513977	1	0.593879	7	6	1	0.125	0.125
group_10954		hypothetical protein	6	1	32	76	15.7895	98.7013	14.25	0.00513977	1	0.593879	7	6	1	0.125	0.125
group_10967		hypothetical protein	6	1	32	76	15.7895	98.7013	14.25	0.00513977	1	0.593879	7	6	1	0.125	0.125
yetJ_2		putative protein YetJ	6	1	32	76	15.7895	98.7013	14.25	0.00513977	1	0.593879	7	6	1	0.125	0.125
group_11004		hypothetical protein	6	1	32	76	15.7895	98.7013	14.25	0.00513977	1	0.593879	7	6	1	0.125	0.125
group_11009	tcaA_2	Membrane-associated protein TcaA	6	1	32	76	15.7895	98.7013	14.25	0.00513977	1	0.593879	7	6	1	0.125	0.125
group_11015		hypothetical protein	6	1	32	76	15.7895	98.7013	14.25	0.00513977	1	0.593879	7	6	1	0.125	0.125
group_11020		hypothetical protein	6	1	32	76	15.7895	98.7013	14.25	0.00513977	1	0.593879	7	6	1	0.125	0.125
group_11021	crr_2	PTS system glucose-specific EIIA component	6	1	32	76	15.7895	98.7013	14.25	0.00513977	1	0.593879	7	6	1	0.125	0.125
group_11024		hypothetical protein	6	1	32	76	15.7895	98.7013	14.25	0.00513977	1	0.593879	7	6	1	0.125	0.125
group_11031	arlR_2	Response regulator ArlR	6	1	32	76	15.7895	98.7013	14.25	0.00513977	1	0.593879	7	6	1	0.125	0.125
group_11032		hypothetical protein	6	1	32	76	15.7895	98.7013	14.25	0.00513977	1	0.593879	7	6	1	0.125	0.125
group_11054		hypothetical protein	6	1	32	76	15.7895	98.7013	14.25	0.00513977	1	0.593879	7	6	1	0.125	0.125
group_11088	comGC_2	ComG operon protein 3	6	1	32	76	15.7895	98.7013	14.25	0.00513977	1	0.593879	7	6	1	0.125	0.125
group_11103	ybeY_2	Endoribonuclease YbeY	6	1	32	76	15.7895	98.7013	14.25	0.00513977	1	0.593879	7	6	1	0.125	0.125
yibN_2		putative protein YibN	6	1	32	76	15.7895	98.7013	14.25	0.00513977	1	0.593879	7	6	1	0.125	0.125
group_12176	gdnD_2	putative guanidinium efflux system subunit GdnD	6	1	32	76	15.7895	98.7013	14.25	0.00513977	1	0.593879	7	6	1	0.125	0.125
group_15553		hypothetical protein	6	1	32	76	15.7895	98.7013	14.25	0.00513977	1	0.593879	7	6	1	0.125	0.125
group_15558		hypothetical protein	6	1	32	76	15.7895	98.7013	14.25	0.00513977	1	0.593879	7	6	1	0.125	0.125
group_15570	spsB_5	Signal peptidase IB	6	1	32	76	15.7895	98.7013	14.25	0.00513977	1	0.593879	7	6	1	0.125	0.125
group_15689		hypothetical protein	6	1	32	76	15.7895	98.7013	14.25	0.00513977	1	0.593879	7	6	1	0.125	0.125
group_15776		hypothetical protein	6	1	32	76	15.7895	98.7013	14.25	0.00513977	1	0.593879	7	6	1	0.125	0.125
group_15851		hypothetical protein	6	1	32	76	15.7895	98.7013	14.25	0.00513977	1	0.593879	7	6	1	0.125	0.125
group_15870		hypothetical protein	6	1	32	76	15.7895	98.7013	14.25	0.00513977	1	0.593879	7	6	1	0.125	0.125
group_15885		hypothetical protein	6	1	32	76	15.7895	98.7013	14.25	0.00513977	1	0.593879	7	6	1	0.125	0.125
group_17621		hypothetical protein	6	1	32	76	15.7895	98.7013	14.25	0.00513977	1	0.593879	7	6	1	0.125	0.125
group_1834	xerC_5	Tyrosine recombinase XerC	6	1	32	76	15.7895	98.7013	14.25	0.00513977	1	0.593879	7	6	1	0.125	0.125
group_2336		hypothetical protein	6	1	32	76	15.7895	98.7013	14.25	0.00513977	1	0.593879	7	6	1	0.125	0.125
group_2364	ydbM_2	Putative acyl-CoA dehydrogenase YdbM	6	1	32	76	15.7895	98.7013	14.25	0.00513977	1	0.593879	7	6	1	0.125	0.125
group_2962	guaB_2	Inosine-5'-monophosphate dehydrogenase	6	1	32	76	15.7895	98.7013	14.25	0.00513977	1	0.593879	7	6	1	0.125	0.125
group_3848		hypothetical protein	6	1	32	76	15.7895	98.7013	14.25	0.00513977	1	0.593879	7	6	1	0.125	0.125
group_4070	rpsA_2	30S ribosomal protein S1	6	1	32	76	15.7895	98.7013	14.25	0.00513977	1	0.593879	7	6	1	0.125	0.125
group_4108	phnE_3	Phosphate-import permease protein PhnE	6	1	32	76	15.7895	98.7013	14.25	0.00513977	1	0.593879	7	6	1	0.125	0.125
group_4218	yfnB_2	Putative HAD-hydrolase YfnB	6	1	32	76	15.7895	98.7013	14.25	0.00513977	1	0.593879	7	6	1	0.125	0.125
group_4526	menA_2	1 4-dihydroxy-2-naphthoate octaprenyltransferase	6	1	32	76	15.7895	98.7013	14.25	0.00513977	1	0.593879	7	6	1	0.125	0.125
group_4975		Putative pyridoxal phosphate-dependent acyltransferase	6	1	32	76	15.7895	98.7013	14.25	0.00513977	1	0.593879	7	6	1	0.125	0.125
group_5474	yeeD_2	Putative sulfur carrier protein YeeD	6	1	32	76	15.7895	98.7013	14.25	0.00513977	1	0.593879	7	6	1	0.125	0.125
group_5491	mltF_2	Membrane-bound lytic murein transglycosylase F	6	1	32	76	15.7895	98.7013	14.25	0.00513977	1	0.593879	7	6	1	0.125	0.125
group_5568	murJ_3	Lipid II flippase MurJ	6	1	32	76	15.7895	98.7013	14.25	0.00513977	1	0.593879	7	6	1	0.125	0.125
nmoA_2		Nitronate monooxygenase	6	1	32	76	15.7895	98.7013	14.25	0.00513977	1	0.593879	7	6	1	0.125	0.125
group_5589		hypothetical protein	6	1	32	76	15.7895	98.7013	14.25	0.00513977	1	0.593879	7	6	1	0.125	0.125
group_5614	fumC_2	Fumarate hydratase class II	6	1	32	76	15.7895	98.7013	14.25	0.00513977	1	0.593879	7	6	1	0.125	0.125
group_5617	glpD_2	Aerobic glycerol-3-phosphate dehydrogenase	6	1	32	76	15.7895	98.7013	14.25	0.00513977	1	0.593879	7	6	1	0.125	0.125
group_5619	rhaR_4	hypothetical protein	6	1	32	76	15.7895	98.7013	14.25	0.00513977	1	0.593879	7	6	1	0.125	0.125
group_5628		hypothetical protein	6	1	32	76	15.7895	98.7013	14.25	0.00513977	1	0.593879	7	6	1	0.125	0.125
group_5633	zwf_2	Glucose-6-phosphate 1-dehydrogenase	6	1	32	76	15.7895	98.7013	14.25	0.00513977	1	0.593879	7	6	1	0.125	0.125
hrcA_2		Heat-inducible transcription repressor HrcA	6	1	32	76	15.7895	98.7013	14.25	0.00513977	1	0.593879	7	6	1	0.125	0.125
group_5669		Lipoate--protein ligase 1	6	1	32	76	15.7895	98.7013	14.25	0.00513977	1	0.593879	7	6	1	0.125	0.125
group_5673	aroA_3	3-phosphoshikimate 1-carboxyvinyltransferase	6	1	32	76	15.7895	98.7013	14.25	0.00513977	1	0.593879	7	6	1	0.125	0.125
group_5688	pgsA_2	CDP-diacylglycerol--glycerol-3-phosphate 3-phosphatidyltransferase	6	1	32	76	15.7895	98.7013	14.25	0.00513977	1	0.593879	7	6	1	0.125	0.125
group_5690	betL_2	Glycine betaine transporter BetL	6	1	32	76	15.7895	98.7013	14.25	0.00513977	1	0.593879	7	6	1	0.125	0.125
valS_2		Valine--tRNA ligase	6	1	32	76	15.7895	98.7013	14.25	0.00513977	1	0.593879	7	6	1	0.125	0.125
group_5720	pgcA_2	Phosphoglucomutase	6	1	32	76	15.7895	98.7013	14.25	0.00513977	1	0.593879	7	6	1	0.125	0.125
group_6177	xerD_3	Tyrosine recombinase XerC	6	1	32	76	15.7895	98.7013	14.25	0.00513977	1	0.593879	7	6	1	0.125	0.125
group_7522	ligA_2	DNA ligase	6	1	32	76	15.7895	98.7013	14.25	0.00513977	1	0.593879	7	6	1	0.125	0.125
group_7535	spsB_5	Signal peptidase IB	6	1	32	76	15.7895	98.7013	14.25	0.00513977	1	0.593879	7	6	1	0.125	0.125
group_7538		hypothetical protein	6	1	32	76	15.7895	98.7013	14.25	0.00513977	1	0.593879	7	6	1	0.125	0.125
group_7541	acoB	Acetoin:2 6-dichlorophenolindophenol oxidoreductase subunit beta	6	1	32	76	15.7895	98.7013	14.25	0.00513977	1	0.593879	6	5	1	0.21875	0.21875
group_7543		hypothetical protein	6	1	32	76	15.7895	98.7013	14.25	0.00513977	1	0.593879	7	6	1	0.125	0.125
group_7550	scmP_6	N-acetylcysteine deacetylase	6	1	32	76	15.7895	98.7013	14.25	0.00513977	1	0.593879	7	6	1	0.125	0.125
yicL_2		hypothetical protein	6	1	32	76	15.7895	98.7013	14.25	0.00513977	1	0.593879	7	6	1	0.125	0.125
rhaS_4		HTH-type transcriptional activator RhaS	6	1	32	76	15.7895	98.7013	14.25	0.00513977	1	0.593879	7	6	1	0.125	0.125
group_7560		hypothetical protein	6	1	32	76	15.7895	98.7013	14.25	0.00513977	1	0.593879	7	6	1	0.125	0.125
group_7576	mutS_3	DNA mismatch repair protein MutS	6	1	32	76	15.7895	98.7013	14.25	0.00513977	1	0.593879	7	6	1	0.125	0.125
group_7590		hypothetical protein	6	1	32	76	15.7895	98.7013	14.25	0.00513977	1	0.593879	7	6	1	0.125	0.125
pepS_2		Aminopeptidase PepS	6	1	32	76	15.7895	98.7013	14.25	0.00513977	1	0.593879	7	6	1	0.125	0.125
group_7616		hypothetical protein	6	1	32	76	15.7895	98.7013	14.25	0.00513977	1	0.593879	7	6	1	0.125	0.125
group_7648	mdtD_2	Putative multidrug resistance protein MdtD	6	1	32	76	15.7895	98.7013	14.25	0.00513977	1	0.593879	7	6	1	0.125	0.125
group_7649		hypothetical protein	6	1	32	76	15.7895	98.7013	14.25	0.00513977	1	0.593879	7	6	1	0.125	0.125
group_7665	pyrD_2	Dihydroorotate dehydrogenase (quinone)	6	1	32	76	15.7895	98.7013	14.25	0.00513977	1	0.593879	7	6	1	0.125	0.125
group_7666	prsA_2	Foldase protein PrsA	6	1	32	76	15.7895	98.7013	14.25	0.00513977	1	0.593879	7	6	1	0.125	0.125
group_7691	csd_2	putative cysteine desulfurase	6	1	32	76	15.7895	98.7013	14.25	0.00513977	1	0.593879	7	6	1	0.125	0.125
group_7699	accD_2	Acetyl-coenzyme A carboxylase carboxyl transferase subunit beta	6	1	32	76	15.7895	98.7013	14.25	0.00513977	1	0.593879	7	6	1	0.125	0.125
group_7716	dhaL_2	PTS-dependent dihydroxyacetone kinase ADP-binding subunit DhaL	6	1	32	76	15.7895	98.7013	14.25	0.00513977	1	0.593879	7	6	1	0.125	0.125
group_7747		hypothetical protein	6	1	32	76	15.7895	98.7013	14.25	0.00513977	1	0.593879	7	6	1	0.125	0.125
group_7780		hypothetical protein	6	1	32	76	15.7895	98.7013	14.25	0.00513977	1	0.593879	7	6	1	0.125	0.125
group_7795		putative membrane protein	6	1	32	76	15.7895	98.7013	14.25	0.00513977	1	0.593879	7	6	1	0.125	0.125
group_7807	rhaS_3	hypothetical protein	6	1	32	76	15.7895	98.7013	14.25	0.00513977	1	0.593879	7	6	1	0.125	0.125
treP_3		PTS system trehalose-specific EIIBC component	6	1	32	76	15.7895	98.7013	14.25	0.00513977	1	0.593879	7	6	1	0.125	0.125
group_7826	phoU_2	Phosphate-specific transport system accessory protein PhoU	6	1	32	76	15.7895	98.7013	14.25	0.00513977	1	0.593879	7	6	1	0.125	0.125
group_8649	mrcA	Penicillin-binding protein 1A	6	1	32	76	15.7895	98.7013	14.25	0.00513977	1	0.593879	7	6	1	0.125	0.125
group_8655	metI_2	Cystathionine gamma-synthase/O-acetylhomoserine (thiol)-lyase	6	1	32	76	15.7895	98.7013	14.25	0.00513977	1	0.593879	7	6	1	0.125	0.125
group_8671	yjdF	putative protein YjdF	6	1	32	76	15.7895	98.7013	14.25	0.00513977	1	0.593879	7	6	1	0.125	0.125
group_8683	queA_2	S-adenosylmethionine:tRNA ribosyltransferase-isomerase	6	1	32	76	15.7895	98.7013	14.25	0.00513977	1	0.593879	7	6	1	0.125	0.125
group_8689	fecD_2	Fe(3+) dicitrate transport system permease protein FecD	6	1	32	76	15.7895	98.7013	14.25	0.00513977	1	0.593879	6	5	1	0.21875	0.21875
group_8923	ruvB_3	Holliday junction ATP-dependent DNA helicase RuvB	6	1	32	76	15.7895	98.7013	14.25	0.00513977	1	0.593879	7	6	1	0.125	0.125
group_893		hypothetical protein	6	1	32	76	15.7895	98.7013	14.25	0.00513977	1	0.593879	7	6	1	0.125	0.125
group_1282	murB_2	UDP-N-acetylenolpyruvoylglucosamine reductase	8	3	30	74	21.0526	96.1039	6.57778	0.00575086	1	0.593879	11	8	3	0.226562	0.226562
rnmV_4		Ribonuclease M5	8	3	30	74	21.0526	96.1039	6.57778	0.00575086	1	0.593879	11	8	3	0.226562	0.226562
group_2819	mccB_2	Cystathionine gamma-lyase	8	3	30	74	21.0526	96.1039	6.57778	0.00575086	1	0.593879	11	8	3	0.226562	0.226562
capA_2		Capsule biosynthesis protein CapA	8	3	30	74	21.0526	96.1039	6.57778	0.00575086	1	0.593879	11	8	3	0.226562	0.226562
yfiT_2		Putative metal-dependent hydrolase YfiT	8	3	30	74	21.0526	96.1039	6.57778	0.00575086	1	0.593879	11	8	3	0.226562	0.226562
group_3122		Oleate hydratase	8	3	30	74	21.0526	96.1039	6.57778	0.00575086	1	0.593879	11	8	3	0.226562	0.226562
cmk_2		Cytidylate kinase	8	3	30	74	21.0526	96.1039	6.57778	0.00575086	1	0.593879	10	7	3	0.34375	0.34375
group_3174		hypothetical protein	8	3	30	74	21.0526	96.1039	6.57778	0.00575086	1	0.593879	11	8	3	0.226562	0.226562
group_4022	mnhC1_3	Na(+)/H(+) antiporter subunit C1	8	3	30	74	21.0526	96.1039	6.57778	0.00575086	1	0.593879	11	8	3	0.226562	0.226562
nreB_2		Oxygen sensor histidine kinase NreB	8	3	30	74	21.0526	96.1039	6.57778	0.00575086	1	0.593879	11	8	3	0.226562	0.226562
group_5426	lacA_2	Putative acetyltransferase	8	3	30	74	21.0526	96.1039	6.57778	0.00575086	1	0.593879	10	7	3	0.34375	0.34375
group_5506	pepA_3	cytosol aminopeptidase	8	3	30	74	21.0526	96.1039	6.57778	0.00575086	1	0.593879	11	8	3	0.226562	0.226562
group_5595		Putative 5'(3')-deoxyribonucleotidase	8	3	30	74	21.0526	96.1039	6.57778	0.00575086	1	0.593879	10	7	3	0.34375	0.34375
group_7101		hypothetical protein	8	3	30	74	21.0526	96.1039	6.57778	0.00575086	1	0.593879	10	8	3	0.109375	0.34375
group_7609		hypothetical protein	8	3	30	74	21.0526	96.1039	6.57778	0.00575086	1	0.593879	10	7	3	0.34375	0.34375
menI		Putative esterase	7	2	31	75	18.4211	97.4026	8.46774	0.00580984	1	0.593879	8	7	2	0.0703125	0.289062
group_10803		hypothetical protein	7	2	31	75	18.4211	97.4026	8.46774	0.00580984	1	0.593879	9	7	2	0.179688	0.179688
group_10959		hypothetical protein	7	2	31	75	18.4211	97.4026	8.46774	0.00580984	1	0.593879	9	7	2	0.179688	0.179688
group_11013		hypothetical protein	7	2	31	75	18.4211	97.4026	8.46774	0.00580984	1	0.593879	9	7	2	0.179688	0.179688
ywqN_2		Putative NAD(P)H-dependent FMN-containing oxidoreductase YwqN	7	2	31	75	18.4211	97.4026	8.46774	0.00580984	1	0.593879	9	7	2	0.179688	0.179688
hfq_2		RNA-binding protein Hfq	7	2	31	75	18.4211	97.4026	8.46774	0.00580984	1	0.593879	9	7	2	0.179688	0.179688
group_11107		hypothetical protein	7	2	31	75	18.4211	97.4026	8.46774	0.00580984	1	0.593879	9	7	2	0.179688	0.179688
group_11112		hypothetical protein	7	2	31	75	18.4211	97.4026	8.46774	0.00580984	1	0.593879	9	7	2	0.179688	0.179688
group_1844	ppdK_2	Pyruvate phosphate dikinase	7	2	31	75	18.4211	97.4026	8.46774	0.00580984	1	0.593879	9	7	2	0.179688	0.179688
qoxB_2		putative quinol oxidase subunit 1	7	2	31	75	18.4211	97.4026	8.46774	0.00580984	1	0.593879	9	7	2	0.179688	0.179688
group_2791	nadX_2	L-aspartate dehydrogenase	7	2	31	75	18.4211	97.4026	8.46774	0.00580984	1	0.593879	9	7	2	0.179688	0.179688
ushA		hypothetical protein	7	2	31	75	18.4211	97.4026	8.46774	0.00580984	1	0.593879	9	7	2	0.179688	0.179688
group_3098	mntA_2	Manganese-binding lipoprotein MntA	7	2	31	75	18.4211	97.4026	8.46774	0.00580984	1	0.593879	9	7	2	0.179688	0.179688
bcrA_1		Bacitracin transport ATP-binding protein BcrA	7	2	31	75	18.4211	97.4026	8.46774	0.00580984	1	0.593879	9	7	2	0.179688	0.179688
acsA_4		Acetyl-coenzyme A synthetase	7	2	31	75	18.4211	97.4026	8.46774	0.00580984	1	0.593879	9	7	2	0.179688	0.179688
group_4020	dcuA_2	Anaerobic C4-dicarboxylate transporter DcuA	7	2	31	75	18.4211	97.4026	8.46774	0.00580984	1	0.593879	9	7	2	0.179688	0.179688
group_4047	alr1_3	Alanine racemase 1	7	2	31	75	18.4211	97.4026	8.46774	0.00580984	1	0.593879	9	7	2	0.179688	0.179688
group_4060	accC_2	Biotin carboxylase	7	2	31	75	18.4211	97.4026	8.46774	0.00580984	1	0.593879	9	7	2	0.179688	0.179688
group_4085		hypothetical protein	7	2	31	75	18.4211	97.4026	8.46774	0.00580984	1	0.593879	9	7	2	0.179688	0.179688
gabD		Succinate-semialdehyde dehydrogenase [NADP(+)]	7	2	31	75	18.4211	97.4026	8.46774	0.00580984	1	0.593879	9	7	2	0.179688	0.179688
group_4173	capD_2	Capsule biosynthesis protein CapD proenzyme	7	2	31	75	18.4211	97.4026	8.46774	0.00580984	1	0.593879	9	7	2	0.179688	0.179688
group_4176	ald2_2	Alanine dehydrogenase 2	7	2	31	75	18.4211	97.4026	8.46774	0.00580984	1	0.593879	9	7	2	0.179688	0.179688
group_4185		hypothetical protein	7	2	31	75	18.4211	97.4026	8.46774	0.00580984	1	0.593879	9	7	2	0.179688	0.179688
ypdF_2		Aminopeptidase YpdF	7	2	31	75	18.4211	97.4026	8.46774	0.00580984	1	0.593879	9	7	2	0.179688	0.179688
group_4212	pstC1	hypothetical protein	7	2	31	75	18.4211	97.4026	8.46774	0.00580984	1	0.593879	9	7	2	0.179688	0.179688
group_4227	fepC_2	Ferric enterobactin transport ATP-binding protein FepC	7	2	31	75	18.4211	97.4026	8.46774	0.00580984	1	0.593879	9	7	2	0.179688	0.179688
group_4251		hypothetical protein	7	2	31	75	18.4211	97.4026	8.46774	0.00580984	1	0.593879	9	7	2	0.179688	0.179688
ackA_2		Acetate kinase	7	2	31	75	18.4211	97.4026	8.46774	0.00580984	1	0.593879	9	7	2	0.179688	0.179688
group_4261	dapX_2	putative N-acetyl-LL-diaminopimelate aminotransferase	7	2	31	75	18.4211	97.4026	8.46774	0.00580984	1	0.593879	8	6	2	0.289062	0.289062
group_4265		hypothetical protein	7	2	31	75	18.4211	97.4026	8.46774	0.00580984	1	0.593879	9	7	2	0.179688	0.179688
group_4458	rnpA_2	Ribonuclease P protein component	7	2	31	75	18.4211	97.4026	8.46774	0.00580984	1	0.593879	9	7	2	0.179688	0.179688
group_4831	lolD	Lipoprotein-releasing system ATP-binding protein LolD	7	2	31	75	18.4211	97.4026	8.46774	0.00580984	1	0.593879	9	7	2	0.179688	0.179688
group_5023		hypothetical protein	7	2	31	75	18.4211	97.4026	8.46774	0.00580984	1	0.593879	9	7	2	0.179688	0.179688
group_5058	thiK_3	Thiamine kinase	7	2	31	75	18.4211	97.4026	8.46774	0.00580984	1	0.593879	7	6	2	0.125	0.453125
group_5421	mccA_2	O-acetylserine dependent cystathionine beta-synthase	7	2	31	75	18.4211	97.4026	8.46774	0.00580984	1	0.593879	9	7	2	0.179688	0.179688
group_5425	carA_2	Carbamoyl-phosphate synthase small chain	7	2	31	75	18.4211	97.4026	8.46774	0.00580984	1	0.593879	9	7	2	0.179688	0.179688
ftsK_2		DNA translocase FtsK	7	2	31	75	18.4211	97.4026	8.46774	0.00580984	1	0.593879	9	7	2	0.179688	0.179688
paaJ		3-oxoadipyl-CoA/3-oxo-5 6-dehydrosuberyl-CoA thiolase	7	2	31	75	18.4211	97.4026	8.46774	0.00580984	1	0.593879	9	7	2	0.179688	0.179688
group_5505	yciC_3	Putative metal chaperone YciC	7	2	31	75	18.4211	97.4026	8.46774	0.00580984	1	0.593879	9	7	2	0.179688	0.179688
modC		Molybdenum import ATP-binding protein ModC	7	2	31	75	18.4211	97.4026	8.46774	0.00580984	1	0.593879	9	7	2	0.179688	0.179688
group_5518	modB_2	Molybdenum transport system permease protein ModB	7	2	31	75	18.4211	97.4026	8.46774	0.00580984	1	0.593879	9	7	2	0.179688	0.179688
bshB2_2		putative N-acetyl-alpha-D-glucosaminyl L-malate deacetylase 2	7	2	31	75	18.4211	97.4026	8.46774	0.00580984	1	0.593879	9	7	2	0.179688	0.179688
group_5598		hypothetical protein	7	2	31	75	18.4211	97.4026	8.46774	0.00580984	1	0.593879	9	7	2	0.179688	0.179688
group_5604	xseB_2	Exodeoxyribonuclease 7 small subunit	7	2	31	75	18.4211	97.4026	8.46774	0.00580984	1	0.593879	9	7	2	0.179688	0.179688
group_5615	proS_2	Proline--tRNA ligase	7	2	31	75	18.4211	97.4026	8.46774	0.00580984	1	0.593879	9	7	2	0.179688	0.179688
yclQ		Petrobactin-binding protein YclQ	7	2	31	75	18.4211	97.4026	8.46774	0.00580984	1	0.593879	9	7	2	0.179688	0.179688
glpK_2		Glycerol kinase	7	2	31	75	18.4211	97.4026	8.46774	0.00580984	1	0.593879	9	7	2	0.179688	0.179688
group_5646		putative protein	7	2	31	75	18.4211	97.4026	8.46774	0.00580984	1	0.593879	9	7	2	0.179688	0.179688
group_5694		KsdD-like steroid dehydrogenase	7	2	31	75	18.4211	97.4026	8.46774	0.00580984	1	0.593879	9	7	2	0.179688	0.179688
group_5727		hypothetical protein	7	2	31	75	18.4211	97.4026	8.46774	0.00580984	1	0.593879	9	7	2	0.179688	0.179688
group_5729		PhoH-like protein	7	2	31	75	18.4211	97.4026	8.46774	0.00580984	1	0.593879	9	7	2	0.179688	0.179688
group_5748	yfcA_2	putative membrane transporter protein YfcA	7	2	31	75	18.4211	97.4026	8.46774	0.00580984	1	0.593879	9	7	2	0.179688	0.179688
qorB_2		Quinone oxidoreductase 2	7	2	31	75	18.4211	97.4026	8.46774	0.00580984	1	0.593879	8	7	2	0.0703125	0.289062
group_7104	malP_2	PTS system maltose-specific EIICB component	7	2	31	75	18.4211	97.4026	8.46774	0.00580984	1	0.593879	9	7	2	0.179688	0.179688
group_7502		hypothetical protein	7	2	31	75	18.4211	97.4026	8.46774	0.00580984	1	0.593879	9	7	2	0.179688	0.179688
group_7523		putative oxidoreductase	7	2	31	75	18.4211	97.4026	8.46774	0.00580984	1	0.593879	9	7	2	0.179688	0.179688
group_7539	fetB_2	putative iron export permease protein FetB	7	2	31	75	18.4211	97.4026	8.46774	0.00580984	1	0.593879	9	7	2	0.179688	0.179688
mepA_2		Multidrug export protein MepA	7	2	31	75	18.4211	97.4026	8.46774	0.00580984	1	0.593879	9	7	2	0.179688	0.179688
group_7618	MroQ_2	hypothetical protein	7	2	31	75	18.4211	97.4026	8.46774	0.00580984	1	0.593879	9	7	2	0.179688	0.179688
licB		Lichenan-specific phosphotransferase enzyme IIB component	7	2	31	75	18.4211	97.4026	8.46774	0.00580984	1	0.593879	9	7	2	0.179688	0.179688
bioB_3		Biotin synthase	7	2	31	75	18.4211	97.4026	8.46774	0.00580984	1	0.593879	9	7	2	0.179688	0.179688
group_7675	ydbP_2	Thioredoxin-like protein YdbP	7	2	31	75	18.4211	97.4026	8.46774	0.00580984	1	0.593879	9	7	2	0.179688	0.179688
group_7725		hypothetical protein	7	2	31	75	18.4211	97.4026	8.46774	0.00580984	1	0.593879	9	7	2	0.179688	0.179688
tatA_2		Sec-independent protein translocase protein TatA	7	2	31	75	18.4211	97.4026	8.46774	0.00580984	1	0.593879	9	7	2	0.179688	0.179688
rihC_1		Non-specific ribonucleoside hydrolase RihC	37	60	1	17	97.3684	22.0779	10.4833	0.00587578	1	0.593879	6	6	1	0.03125	0.21875
copB		Copper-exporting P-type ATPase B	37	60	1	17	97.3684	22.0779	10.4833	0.00587578	1	0.593879	8	7	1	0.0703125	0.0703125
ktrB_2		Ktr system potassium uptake protein B	1	17	37	60	2.63158	77.9221	0.0953895	0.00587578	1	0.593879	8	1	7	0.0703125	0.0703125
thiK_2		Thiamine kinase	10	5	28	72	26.3158	93.5065	5.14286	0.00613778	1	0.593879	15	10	5	0.301758	0.301758
group_15457		hypothetical protein	31	42	7	35	81.5789	45.4545	3.69048	0.00694707	1	0.593879	3	3	2	0.25	1
lexA_2		LexA repressor	31	43	7	34	81.5789	44.1558	3.50166	0.0073401	1	0.593879	6	6	1	0.03125	0.21875
group_1325		hypothetical protein	38	65	0	12	100	15.5844	inf	0.00813297	1	0.593879	5	5	0	0.0625	0.0625
aaxC		Arginine/agmatine antiporter	0	12	38	65	0	84.4156	0	0.00813297	1	0.593879	3	0	3	0.25	0.25
group_6807	cspA_2	Cold shock protein CspA	0	12	38	65	0	84.4156	0	0.00813297	1	0.593879	7	0	7	0.015625	0.015625
hdcA		Histidine decarboxylase proenzyme	0	12	38	65	0	84.4156	0	0.00813297	1	0.593879	3	0	3	0.25	0.25
group_2344		hypothetical protein	9	4	29	73	23.6842	94.8052	5.66379	0.00906019	1	0.593879	12	8	4	0.387695	0.387695
sauU_2		hypothetical protein	9	4	29	73	23.6842	94.8052	5.66379	0.00906019	1	0.593879	13	9	4	0.266846	0.266846
group_3141		hypothetical protein	9	4	29	73	23.6842	94.8052	5.66379	0.00906019	1	0.593879	13	9	4	0.266846	0.266846
group_3502		hypothetical protein	2	20	36	57	5.26316	74.026	0.158333	0.0103005	1	0.593879	5	2	3	1	1
rocA		1-pyrroline-5-carboxylate dehydrogenase	37	61	1	16	97.3684	20.7792	9.70492	0.0104934	1	0.593879	8	7	1	0.0703125	0.0703125
group_234	rocA	1-pyrroline-5-carboxylate dehydrogenase	1	16	37	61	2.63158	79.2208	0.103041	0.0104934	1	0.593879	8	1	7	0.0703125	0.0703125
group_2775		hypothetical protein	2	19	36	58	5.26316	75.3247	0.169591	0.0106024	1	0.593879	10	2	8	0.109375	0.109375
group_10765		hypothetical protein	4	0	34	77	10.5263	100	inf	0.0106772	1	0.593879	4	4	0	0.125	0.125
group_10945		hypothetical protein	4	0	34	77	10.5263	100	inf	0.0106772	1	0.593879	4	4	0	0.125	0.125
group_11073	zur_2	Zinc-specific metallo-regulatory protein	4	0	34	77	10.5263	100	inf	0.0106772	1	0.593879	4	4	0	0.125	0.125
group_1182	clpB_2	Chaperone protein ClpB	4	0	34	77	10.5263	100	inf	0.0106772	1	0.593879	4	4	0	0.125	0.125
group_12909	yqeN_2	putative protein YqeN	4	0	34	77	10.5263	100	inf	0.0106772	1	0.593879	4	4	0	0.125	0.125
sbnF		2-[(L-alanin-3-ylcarbamoyl)methyl]-3-(2-aminoethylcarbamoyl)-2-hydroxypropanoate synthase	4	0	34	77	10.5263	100	inf	0.0106772	1	0.593879	4	4	0	0.125	0.125
group_1313	ptsH_2	Phosphocarrier protein HPr	4	0	34	77	10.5263	100	inf	0.0106772	1	0.593879	4	4	0	0.125	0.125
group_15629		hypothetical protein	4	0	34	77	10.5263	100	inf	0.0106772	1	0.593879	4	4	0	0.125	0.125
group_20134		hypothetical protein	4	0	34	77	10.5263	100	inf	0.0106772	1	0.593879	4	4	0	0.125	0.125
group_20148	rpsT_2	30S ribosomal protein S20	4	0	34	77	10.5263	100	inf	0.0106772	1	0.593879	4	4	0	0.125	0.125
group_2404		hypothetical protein	4	0	34	77	10.5263	100	inf	0.0106772	1	0.593879	4	4	0	0.125	0.125
group_3385	rhaR_3	hypothetical protein	4	0	34	77	10.5263	100	inf	0.0106772	1	0.593879	4	4	0	0.125	0.125
group_5704		hypothetical protein	4	0	34	77	10.5263	100	inf	0.0106772	1	0.593879	4	4	0	0.125	0.125
group_6193		hypothetical protein	4	0	34	77	10.5263	100	inf	0.0106772	1	0.593879	4	4	0	0.125	0.125
group_7536		hypothetical protein	4	0	34	77	10.5263	100	inf	0.0106772	1	0.593879	4	4	0	0.125	0.125
group_7852		hypothetical protein	4	0	34	77	10.5263	100	inf	0.0106772	1	0.593879	4	4	0	0.125	0.125
group_10731		hypothetical protein	31	44	7	33	81.5789	42.8571	3.32143	0.0122109	1	0.593879	5	5	1	0.0625	0.375
group_7484		hypothetical protein	31	44	7	33	81.5789	42.8571	3.32143	0.0122109	1	0.593879	5	5	1	0.0625	0.375
group_1523		hypothetical protein	9	5	29	72	23.6842	93.5065	4.46897	0.0134756	1	0.593879	14	9	5	0.42395	0.42395
mnhA1_2		Na(+)/H(+) antiporter subunit A1	9	5	29	72	23.6842	93.5065	4.46897	0.0134756	1	0.593879	14	9	5	0.42395	0.42395
group_4217		hypothetical protein	9	5	29	72	23.6842	93.5065	4.46897	0.0134756	1	0.593879	12	7	5	0.774414	0.774414
group_4667		hypothetical protein	30	42	8	35	78.9474	45.4545	3.125	0.01379	1	0.593879	9	7	3	0.179688	0.507812
repB		Replication protein RepB	30	42	8	35	78.9474	45.4545	3.125	0.01379	1	0.593879	2	2	2	0.5	0.5
group_15456		hypothetical protein	30	42	8	35	78.9474	45.4545	3.125	0.01379	1	0.593879	2	2	2	0.5	0.5
mfd_2		hypothetical protein	30	42	8	35	78.9474	45.4545	3.125	0.01379	1	0.593879	6	6	2	0.03125	0.6875
group_15108		hypothetical protein	7	3	31	74	18.4211	96.1039	5.56989	0.0144792	1	0.593879	9	7	3	0.179688	0.507812
group_4030	fmt_2	Methionyl-tRNA formyltransferase	7	3	31	74	18.4211	96.1039	5.56989	0.0144792	1	0.593879	10	7	3	0.34375	0.34375
group_10836	coaD_2	Phosphopantetheine adenylyltransferase	7	3	31	74	18.4211	96.1039	5.56989	0.0144792	1	0.593879	10	7	3	0.34375	0.34375
mscL_2		Large-conductance mechanosensitive channel	7	3	31	74	18.4211	96.1039	5.56989	0.0144792	1	0.593879	10	7	3	0.34375	0.34375
group_11109		hypothetical protein	7	3	31	74	18.4211	96.1039	5.56989	0.0144792	1	0.593879	10	7	3	0.34375	0.34375
msrB_2		Peptide methionine sulfoxide reductase MsrB	7	3	31	74	18.4211	96.1039	5.56989	0.0144792	1	0.593879	10	7	3	0.34375	0.34375
group_1494		hypothetical protein	7	3	31	74	18.4211	96.1039	5.56989	0.0144792	1	0.593879	10	7	3	0.34375	0.34375
group_15620		hypothetical protein	7	3	31	74	18.4211	96.1039	5.56989	0.0144792	1	0.593879	10	7	3	0.34375	0.34375
group_1651	glnQ_3	Glutamine transport ATP-binding protein GlnQ	7	3	31	74	18.4211	96.1039	5.56989	0.0144792	1	0.593879	10	7	3	0.34375	0.34375
tme		NAD-dependent malic enzyme	7	3	31	74	18.4211	96.1039	5.56989	0.0144792	1	0.593879	10	7	3	0.34375	0.34375
zinT		hypothetical protein	7	3	31	74	18.4211	96.1039	5.56989	0.0144792	1	0.593879	10	7	3	0.34375	0.34375
group_1882		hypothetical protein	7	3	31	74	18.4211	96.1039	5.56989	0.0144792	1	0.593879	10	7	3	0.34375	0.34375
group_2294	purS_2	Phosphoribosylformylglycinamidine synthase subunit PurS	7	3	31	74	18.4211	96.1039	5.56989	0.0144792	1	0.593879	10	7	3	0.34375	0.34375
group_2299		hypothetical protein	7	3	31	74	18.4211	96.1039	5.56989	0.0144792	1	0.593879	9	7	3	0.179688	0.507812
group_2374	secA_2	Protein translocase subunit SecA	7	3	31	74	18.4211	96.1039	5.56989	0.0144792	1	0.593879	10	7	3	0.34375	0.34375
group_2384		hypothetical protein	7	3	31	74	18.4211	96.1039	5.56989	0.0144792	1	0.593879	9	6	3	0.507812	0.507812
group_2459	graS_3	Sensor histidine kinase GraS	7	3	31	74	18.4211	96.1039	5.56989	0.0144792	1	0.593879	10	7	3	0.34375	0.34375
group_2871	purM_2	Phosphoribosylformylglycinamidine cyclo-ligase	7	3	31	74	18.4211	96.1039	5.56989	0.0144792	1	0.593879	9	7	3	0.179688	0.507812
sumT_2		Uroporphyrinogen-III C-methyltransferase	7	3	31	74	18.4211	96.1039	5.56989	0.0144792	1	0.593879	10	7	3	0.34375	0.34375
group_3121		hypothetical protein	7	3	31	74	18.4211	96.1039	5.56989	0.0144792	1	0.593879	10	7	3	0.34375	0.34375
hcaB_1		3-phenylpropionate-dihydrodiol/cinnamic acid-dihydrodiol dehydrogenase	7	3	31	74	18.4211	96.1039	5.56989	0.0144792	1	0.593879	10	7	3	0.34375	0.34375
group_3138	lipL_2	Octanoyl-[GcvH]:protein N-octanoyltransferase	7	3	31	74	18.4211	96.1039	5.56989	0.0144792	1	0.593879	10	7	3	0.34375	0.34375
group_3140	alaS_2	Alanine--tRNA ligase	7	3	31	74	18.4211	96.1039	5.56989	0.0144792	1	0.593879	9	6	3	0.507812	0.507812
mepA		Multidrug export protein MepA	7	3	31	74	18.4211	96.1039	5.56989	0.0144792	1	0.593879	10	7	3	0.34375	0.34375
group_3160	mobA_2	putative molybdenum cofactor guanylyltransferase	7	3	31	74	18.4211	96.1039	5.56989	0.0144792	1	0.593879	10	7	3	0.34375	0.34375
group_3197	queC_2	7-cyano-7-deazaguanine synthase	7	3	31	74	18.4211	96.1039	5.56989	0.0144792	1	0.593879	10	7	3	0.34375	0.34375
yvgN_2		Glyoxal reductase	7	3	31	74	18.4211	96.1039	5.56989	0.0144792	1	0.593879	10	7	3	0.34375	0.34375
group_3215		NADH dehydrogenase-like protein	7	3	31	74	18.4211	96.1039	5.56989	0.0144792	1	0.593879	10	7	3	0.34375	0.34375
pyrP_2		Uracil permease	7	3	31	74	18.4211	96.1039	5.56989	0.0144792	1	0.593879	10	7	3	0.34375	0.34375
group_3240	pdhC_3	Dihydrolipoyllysine-residue acetyltransferase component of pyruvate dehydrogenase complex	7	3	31	74	18.4211	96.1039	5.56989	0.0144792	1	0.593879	10	7	3	0.34375	0.34375
group_3245		hypothetical protein	7	3	31	74	18.4211	96.1039	5.56989	0.0144792	1	0.593879	10	7	3	0.34375	0.34375
group_3733		hypothetical protein	7	3	31	74	18.4211	96.1039	5.56989	0.0144792	1	0.593879	9	7	3	0.179688	0.507812
group_3743	mrnC_2	Mini-ribonuclease 3	7	3	31	74	18.4211	96.1039	5.56989	0.0144792	1	0.593879	9	7	3	0.179688	0.507812
pepT_3		Peptidase T	7	3	31	74	18.4211	96.1039	5.56989	0.0144792	1	0.593879	10	7	3	0.34375	0.34375
group_4046	murQ_2	N-acetylmuramic acid 6-phosphate etherase	7	3	31	74	18.4211	96.1039	5.56989	0.0144792	1	0.593879	10	7	3	0.34375	0.34375
group_4071		hypothetical protein	7	3	31	74	18.4211	96.1039	5.56989	0.0144792	1	0.593879	10	7	3	0.34375	0.34375
group_4072	glcU_3	Glucose uptake protein GlcU	7	3	31	74	18.4211	96.1039	5.56989	0.0144792	1	0.593879	10	7	3	0.34375	0.34375
IMPDH_2		hypothetical protein	7	3	31	74	18.4211	96.1039	5.56989	0.0144792	1	0.593879	10	7	3	0.34375	0.34375
group_4090	speG_2	Spermidine N(1)-acetyltransferase	7	3	31	74	18.4211	96.1039	5.56989	0.0144792	1	0.593879	10	7	3	0.34375	0.34375
group_4102		hypothetical protein	7	3	31	74	18.4211	96.1039	5.56989	0.0144792	1	0.593879	10	7	3	0.34375	0.34375
mvaA_2		3-hydroxy-3-methylglutaryl-coenzyme A reductase	7	3	31	74	18.4211	96.1039	5.56989	0.0144792	1	0.593879	10	7	3	0.34375	0.34375
group_4125	yqeH_2	putative protein YqeH	7	3	31	74	18.4211	96.1039	5.56989	0.0144792	1	0.593879	10	7	3	0.34375	0.34375
cynR_5		hypothetical protein	7	3	31	74	18.4211	96.1039	5.56989	0.0144792	1	0.593879	9	6	3	0.507812	0.507812
group_4128	nagB_3	Glucosamine-6-phosphate deaminase	7	3	31	74	18.4211	96.1039	5.56989	0.0144792	1	0.593879	10	7	3	0.34375	0.34375
group_4131	scmP_5	N-acetylcysteine deacetylase	7	3	31	74	18.4211	96.1039	5.56989	0.0144792	1	0.593879	10	7	3	0.34375	0.34375
group_4177		Putative heme-dependent peroxidase	7	3	31	74	18.4211	96.1039	5.56989	0.0144792	1	0.593879	10	7	3	0.34375	0.34375
group_4184		hypothetical protein	7	3	31	74	18.4211	96.1039	5.56989	0.0144792	1	0.593879	10	7	3	0.34375	0.34375
dagK_2		Diacylglycerol kinase	7	3	31	74	18.4211	96.1039	5.56989	0.0144792	1	0.593879	10	7	3	0.34375	0.34375
group_4231		Phosphomevalonate kinase	7	3	31	74	18.4211	96.1039	5.56989	0.0144792	1	0.593879	10	7	3	0.34375	0.34375
group_4235		hypothetical protein	7	3	31	74	18.4211	96.1039	5.56989	0.0144792	1	0.593879	10	7	3	0.34375	0.34375
sarX_2		HTH-type transcriptional regulator SarX	7	3	31	74	18.4211	96.1039	5.56989	0.0144792	1	0.593879	10	7	3	0.34375	0.34375
group_4274		hypothetical protein	7	3	31	74	18.4211	96.1039	5.56989	0.0144792	1	0.593879	10	7	3	0.34375	0.34375
group_4520	glcK_2	Glucokinase	7	3	31	74	18.4211	96.1039	5.56989	0.0144792	1	0.593879	10	7	3	0.34375	0.34375
group_5411	cntD_2	Metal-staphylopine import system ATP-binding protein CntD	7	3	31	74	18.4211	96.1039	5.56989	0.0144792	1	0.593879	10	7	3	0.34375	0.34375
group_5415	stp_2	Serine/threonine phosphatase stp	7	3	31	74	18.4211	96.1039	5.56989	0.0144792	1	0.593879	10	7	3	0.34375	0.34375
group_5416		Lipoate--protein ligase 2	7	3	31	74	18.4211	96.1039	5.56989	0.0144792	1	0.593879	10	7	3	0.34375	0.34375
group_5423	ypcP_2	5'-3' exonuclease	7	3	31	74	18.4211	96.1039	5.56989	0.0144792	1	0.593879	9	6	3	0.507812	0.507812
ywpJ_4		Putative phosphatase	7	3	31	74	18.4211	96.1039	5.56989	0.0144792	1	0.593879	10	7	3	0.34375	0.34375
group_5459	rbsD_2	D-ribose pyranase	7	3	31	74	18.4211	96.1039	5.56989	0.0144792	1	0.593879	10	7	3	0.34375	0.34375
dgk_2		Deoxyguanosine kinase	7	3	31	74	18.4211	96.1039	5.56989	0.0144792	1	0.593879	10	7	3	0.34375	0.34375
group_5471		Putative hydro-lyase	7	3	31	74	18.4211	96.1039	5.56989	0.0144792	1	0.593879	10	7	3	0.34375	0.34375
group_5492	queG_2	Epoxyqueuosine reductase	7	3	31	74	18.4211	96.1039	5.56989	0.0144792	1	0.593879	9	7	2	0.179688	0.179688
group_5577	znuA_3	High-affinity zinc uptake system binding-protein ZnuA	7	3	31	74	18.4211	96.1039	5.56989	0.0144792	1	0.593879	10	7	3	0.34375	0.34375
group_5579		hypothetical protein	7	3	31	74	18.4211	96.1039	5.56989	0.0144792	1	0.593879	10	7	3	0.34375	0.34375
queH_2		Epoxyqueuosine reductase QueH	7	3	31	74	18.4211	96.1039	5.56989	0.0144792	1	0.593879	10	7	3	0.34375	0.34375
tagX_2		Putative glycosyltransferase TagX	7	3	31	74	18.4211	96.1039	5.56989	0.0144792	1	0.593879	10	7	3	0.34375	0.34375
group_5643	tal_2	Transaldolase	7	3	31	74	18.4211	96.1039	5.56989	0.0144792	1	0.593879	10	7	3	0.34375	0.34375
group_5725	yacP_2	putative protein YacP	7	3	31	74	18.4211	96.1039	5.56989	0.0144792	1	0.593879	10	7	3	0.34375	0.34375
trpD2_2		Anthranilate phosphoribosyltransferase 2	7	3	31	74	18.4211	96.1039	5.56989	0.0144792	1	0.593879	10	7	3	0.34375	0.34375
group_6176	ktrB_3	Ktr system potassium uptake protein B	7	3	31	74	18.4211	96.1039	5.56989	0.0144792	1	0.593879	10	7	3	0.34375	0.34375
mnhG1_2		Na(+)/H(+) antiporter subunit G1	7	3	31	74	18.4211	96.1039	5.56989	0.0144792	1	0.593879	9	6	3	0.507812	0.507812
group_7094	pabA_3	Aminodeoxychorismate synthase component 2	7	3	31	74	18.4211	96.1039	5.56989	0.0144792	1	0.593879	9	7	3	0.179688	0.507812
group_7516	nikC_2	Nickel import system permease protein NikC	7	3	31	74	18.4211	96.1039	5.56989	0.0144792	1	0.593879	10	7	3	0.34375	0.34375
rsmD_2		Ribosomal RNA small subunit methyltransferase D	7	3	31	74	18.4211	96.1039	5.56989	0.0144792	1	0.593879	10	7	3	0.34375	0.34375
gatC_2		Aspartyl/glutamyl-tRNA(Asn/Gln) amidotransferase subunit C	7	3	31	74	18.4211	96.1039	5.56989	0.0144792	1	0.593879	10	7	3	0.34375	0.34375
zapA_2		Cell division protein ZapA	7	3	31	74	18.4211	96.1039	5.56989	0.0144792	1	0.593879	10	7	3	0.34375	0.34375
mhqR		HTH-type transcriptional regulator MhqR	7	3	31	74	18.4211	96.1039	5.56989	0.0144792	1	0.593879	10	7	3	0.34375	0.34375
nat_2		Arylamine N-acetyltransferase	7	3	31	74	18.4211	96.1039	5.56989	0.0144792	1	0.593879	10	7	3	0.34375	0.34375
group_7761	yodC_2	Putative NAD(P)H nitroreductase YodC	7	3	31	74	18.4211	96.1039	5.56989	0.0144792	1	0.593879	10	7	3	0.34375	0.34375
group_8663	mnhF1_2	Na(+)/H(+) antiporter subunit F1	7	3	31	74	18.4211	96.1039	5.56989	0.0144792	1	0.593879	9	6	3	0.507812	0.507812
group_3164	bmrA_2	Multidrug resistance ABC transporter ATP-binding/permease protein BmrA	5	1	33	76	13.1579	98.7013	11.5152	0.0147172	1	0.593879	6	5	1	0.21875	0.21875
group_1019	fabZ_2	3-hydroxyacyl-[acyl-carrier-protein] dehydratase FabZ	5	1	33	76	13.1579	98.7013	11.5152	0.0147172	1	0.593879	6	5	1	0.21875	0.21875
group_10749		hypothetical protein	5	1	33	76	13.1579	98.7013	11.5152	0.0147172	1	0.593879	6	5	1	0.21875	0.21875
group_10770	lrgB_2	Antiholin-like protein LrgB	5	1	33	76	13.1579	98.7013	11.5152	0.0147172	1	0.593879	6	5	1	0.21875	0.21875
group_10790	rluB_2	Ribosomal large subunit pseudouridine synthase B	5	1	33	76	13.1579	98.7013	11.5152	0.0147172	1	0.593879	6	5	1	0.21875	0.21875
group_10792	mutS2_2	Endonuclease MutS2	5	1	33	76	13.1579	98.7013	11.5152	0.0147172	1	0.593879	6	5	1	0.21875	0.21875
group_10793		hypothetical protein	5	1	33	76	13.1579	98.7013	11.5152	0.0147172	1	0.593879	6	5	1	0.21875	0.21875
group_10796	phoB	Alkaline phosphatase 3	5	1	33	76	13.1579	98.7013	11.5152	0.0147172	1	0.593879	6	5	1	0.21875	0.21875
group_10797	luxS_2	S-ribosylhomocysteine lyase	5	1	33	76	13.1579	98.7013	11.5152	0.0147172	1	0.593879	6	5	1	0.21875	0.21875
group_10828	lip_3	Lipase	5	1	33	76	13.1579	98.7013	11.5152	0.0147172	1	0.593879	6	5	1	0.21875	0.21875
group_10844		hypothetical protein	5	1	33	76	13.1579	98.7013	11.5152	0.0147172	1	0.593879	6	5	1	0.21875	0.21875
rsgA_2		Small ribosomal subunit biogenesis GTPase RsgA	5	1	33	76	13.1579	98.7013	11.5152	0.0147172	1	0.593879	6	5	1	0.21875	0.21875
group_10850	secY_2	Protein translocase subunit SecY	5	1	33	76	13.1579	98.7013	11.5152	0.0147172	1	0.593879	6	5	1	0.21875	0.21875
group_10853	murA1_2	UDP-N-acetylglucosamine 1-carboxyvinyltransferase 1	5	1	33	76	13.1579	98.7013	11.5152	0.0147172	1	0.593879	6	5	1	0.21875	0.21875
group_10856	ecfT_3	Energy-coupling factor transporter transmembrane protein EcfT	5	1	33	76	13.1579	98.7013	11.5152	0.0147172	1	0.593879	6	5	1	0.21875	0.21875
group_10858	pbpB_2	Penicillin-binding protein 2B	5	1	33	76	13.1579	98.7013	11.5152	0.0147172	1	0.593879	6	5	1	0.21875	0.21875
group_10860		hypothetical protein	5	1	33	76	13.1579	98.7013	11.5152	0.0147172	1	0.593879	6	5	1	0.21875	0.21875
group_10868	cymR_2	HTH-type transcriptional regulator CymR	5	1	33	76	13.1579	98.7013	11.5152	0.0147172	1	0.593879	6	5	1	0.21875	0.21875
isaA_3		putative transglycosylase IsaA	5	1	33	76	13.1579	98.7013	11.5152	0.0147172	1	0.593879	6	5	1	0.21875	0.21875
group_10877	garK_3	Glycerate 2-kinase	5	1	33	76	13.1579	98.7013	11.5152	0.0147172	1	0.593879	6	5	1	0.21875	0.21875
group_10891	menG_2	Demethylmenaquinone methyltransferase	5	1	33	76	13.1579	98.7013	11.5152	0.0147172	1	0.593879	6	5	1	0.21875	0.21875
group_10907		hypothetical protein	5	1	33	76	13.1579	98.7013	11.5152	0.0147172	1	0.593879	6	5	1	0.21875	0.21875
group_10935	auaG_2	Aurachin C monooxygenase/isomerase	5	1	33	76	13.1579	98.7013	11.5152	0.0147172	1	0.593879	6	5	1	0.21875	0.21875
rhaS_5		HTH-type transcriptional activator RhaS	5	1	33	76	13.1579	98.7013	11.5152	0.0147172	1	0.593879	6	5	1	0.21875	0.21875
group_10941		hypothetical protein	5	1	33	76	13.1579	98.7013	11.5152	0.0147172	1	0.593879	6	5	1	0.21875	0.21875
group_10942		hypothetical protein	5	1	33	76	13.1579	98.7013	11.5152	0.0147172	1	0.593879	6	5	1	0.21875	0.21875
group_10946	leuS_2	Leucine--tRNA ligase	5	1	33	76	13.1579	98.7013	11.5152	0.0147172	1	0.593879	6	5	1	0.21875	0.21875
group_10948	cinA_2	Putative competence-damage inducible protein	5	1	33	76	13.1579	98.7013	11.5152	0.0147172	1	0.593879	6	5	1	0.21875	0.21875
group_10949	tipA	HTH-type transcriptional activator TipA	5	1	33	76	13.1579	98.7013	11.5152	0.0147172	1	0.593879	6	5	1	0.21875	0.21875
group_10965	nfo_2	putative endonuclease 4	5	1	33	76	13.1579	98.7013	11.5152	0.0147172	1	0.593879	6	5	1	0.21875	0.21875
group_10969		hypothetical protein	5	1	33	76	13.1579	98.7013	11.5152	0.0147172	1	0.593879	6	5	1	0.21875	0.21875
group_10971	argO_2	Arginine exporter protein ArgO	5	1	33	76	13.1579	98.7013	11.5152	0.0147172	1	0.593879	6	5	1	0.21875	0.21875
group_10973	hepT_2	Heptaprenyl diphosphate synthase component 2	5	1	33	76	13.1579	98.7013	11.5152	0.0147172	1	0.593879	6	5	1	0.21875	0.21875
group_10980		Epimerase family protein	5	1	33	76	13.1579	98.7013	11.5152	0.0147172	1	0.593879	6	5	1	0.21875	0.21875
hpr_3		HTH-type transcriptional regulator Hpr	5	1	33	76	13.1579	98.7013	11.5152	0.0147172	1	0.593879	6	5	1	0.21875	0.21875
lysP_4		Lysine-specific permease	5	1	33	76	13.1579	98.7013	11.5152	0.0147172	1	0.593879	6	5	1	0.21875	0.21875
group_11001	truA_2	tRNA pseudouridine synthase A	5	1	33	76	13.1579	98.7013	11.5152	0.0147172	1	0.593879	6	5	1	0.21875	0.21875
group_11012		hypothetical protein	5	1	33	76	13.1579	98.7013	11.5152	0.0147172	1	0.593879	6	5	1	0.21875	0.21875
[truncated: 962 more rows]

## Sheet: GEN 8
==> GEN_8.results.csv <==
[truncated: 460 more rows]

## Sheet: OCT 2
==> OCT_2.results.csv <==
[truncated: 438 more rows]

## Sheet: PEN 1
==> PEN_1.results.csv <==
[truncated: 1,096 more rows]

[truncated: 5 more sheets: PEN 64, VAN 2, NRCS-A v Scapitis, NRCS-A v Proto, Country]
